# Supplementary material for: The ApiAP2 factor PfAP2-HC is an integral component of heterochromatin in the malaria parasite Plasmodium falciparum
Source: iScience. 2021 Apr 16;24(5):102444. doi: 10.1016/j.isci.2021.102444 (PMC8105651; doi:10.1016/j.isci.2021.102444)
Supplement: Data S1. ChIP-seq enrichment values, related to figures 1, 2, and 4 — ChIP/input enrichment values were calculated over each coding region of the P. falciparum 3D7 reference genome from PlasmoDB v26 (www.plasmodb.org) in 3D7/GFP-PfAP2-HC, 3D7/DDGFP-PfAP2-HC ON and OFF Shield-1, 3D7/WT, 3D7/PfAP2-HC-KO, 3D7/GFP-PfAP2-HC-ΔDBD, and 3D7/GFP-PfAP2-HC/PfHP1-mScarlet-glmS parasites at 36–44 hpi. Columns A-B: Gene ID and gene annotation. Column C: 3D7/GFP-PfAP2-HC GFP ChIP/input values. Column D: 3D7/GFP-PfAP2-HC HP1 ChIP/input values. Column E: 3D7/DDGFP-PfAP2-HC ON Shield-1 HP1 ChIP/input values. Column F: 3D7/DDGFP-PfAP2-HC OFF Shield-1 HP1 ChIP/input values. Column G: 3D7/WT HP1 ChIP/input values. Column H: 3D7/PfAP2-HC-KO HP1 ChIP/input values. Column I: 3D7/GFP-PfAP2-HC-ΔDBD GFP ChIP/input values. Column J: 3D7/GFP-PfAP2-HC-ΔDBD HP1 ChIP/input values. Column K: 3D7/GFP-PfAP2-HC/PfHP1-mScarlet-glmS GFP ChIP/input values (Experiment 1). Column L: 3D7/GFP-PfAP2-HC/PfHP1-mScarlet-glmS HP1 ChIP/input values (Experiment 1). Column M: 3D7/GFP-PfAP2-HC/PfHP1-mScarlet-glmS GFP ChIP/input values (Experiment 2). Column N: 3D7/GFP-PfAP2-HC/PfHP1-mScarlet-glmS HP1 ChIP/input values (Experiment 2). [file mmc2.xlsx]

## Sheet: Supplementary Dataset 1
gene ID	decsription	3D7/GFP-PfAP2-HC GFP ChIP/input	3D7/GFP-PfAP2-HC HP1 ChIP/input	3D7/DDGFP-PfAP2-HC ON Shield-1 HP1 ChIP/input	3D7/DDGFP-PfAP2-HC OFF Shield-1 HP1 ChIP/input	3D7/WT HP1 ChIP/input	3D7/PfAP2-HC-KO HP1 ChIP/input	3D7/GFP-PfAP2-HC-ΔDBD GFP ChIP/input	3D7/GFP-PfAP2-HC-ΔDBD HP1 ChIP/input	3D7/GFP-PfAP2-HC/PfHP1-mScarlet-glmS Experiment 1 GFP ChIP/input	3D7/GFP-PfAP2-HC/PfHP1-mScarlet-glmS Experiment 1 HP1 ChIP/input	3D7/GFP-PfAP2-HC/PfHP1-mScarlet-glmS Experiment 2 GFP ChIP/input	3D7/GFP-PfAP2-HC/PfHP1-mScarlet-glmS Experiment 2 HP1 ChIP/input
PF3D7_0100100	erythrocytemembraneprotein1,PfEMP1(VAR)	0.517865	1.86273	1.79618	1.76539	1.79638	1.79698	0.703151	1.96711	-0.08478	0.68259	0.185656	0.526161
PF3D7_0100200	rifin(RIF)	0.174639	1.56274	1.23736	1.39605	0.724355	1.02687	0.469353	1.62028	-0.112748	0.20618	0.0853509	0.0282528
PF3D7_0100300	erythrocytemembraneprotein1,PfEMP1(VAR)	0.560705	2.22397	2.00353	2.02789	1.91831	1.89029	0.850131	2.35638	0.0147247	0.524636	0.118578	0.400773
PF3D7_0100400	rifin(RIF)	0.380729	2.1378	1.92609	2.11841	1.93997	2.79577	0.726538	2.00252	0.117206	0.359292	0.552977	0.130183
PF3D7_0100500	erythrocytemembraneprotein1(PfEMP1),exon1,pseudogene	0.520912	2.07205	1.92453	2.30443	1.78982	3.26094	0.935285	1.60642	-0.13485	0.376101	0.305266	0.502475
PF3D7_0100600	rifin(RIF)	0.511505	2.24182	2.15219	2.30199	2.37836	2.75496	0.579026	2.23227	0.0711534	0.766826	0.408978	0.301733
PF3D7_0100700	Plasmodiumexportedprotein,unknownfunction,fragment	0.549294	2.31597	2.34815	2.37163	2.16609	2.39338	0.735204	2.57646	-0.115296	1.3737	0.141539	1.19447
PF3D7_0100800	rifin(RIF)	0.984555	3.5452	3.28543	3.35525	3.29196	3.4609	1.42241	3.65241	0.00734748	2.66708	0.394222	2.41389
PF3D7_0100900	rifin(RIF)	1.10697	3.60141	3.43914	3.48354	3.50076	3.50662	1.5783	3.83077	0.131318	2.84535	0.463505	2.48083
PF3D7_0101000	rifin(RIF)	1.04732	3.68125	3.44053	3.41976	3.71486	3.62065	1.45909	3.9293	0.0740171	2.48044	0.0480738	2.05336
PF3D7_0101100	exportedproteinfamily4(EPF4)	0.0409266	0.145816	0.107652	0.137745	0.171492	0.190619	0.0417771	0.0207751	-0.0231917	-0.0718812	-0.00296033	0.00233821
PF3D7_0101200	exportedproteinfamily3(EPF3)	-0.0152037	0.235537	0.226657	0.219972	0.357162	0.315565	-0.0054982	0.0297636	-0.0747472	-0.0572964	-0.107107	-0.012259
PF3D7_0101300	Pfmc-2TMMaurer'sclefttwotransmembraneprotein(MC-2TM)	0.671688	2.00201	1.93312	2.10182	1.811	2.08368	0.34776	1.28026	0.0599411	0.0368201	0.309574	0.329058
PF3D7_0101400	exportedproteinfamily1,pseudogene(EPF1)	0	0	0	0	0.0475195	0	0	0	0	0	0	0
PF3D7_0101500	erythrocytemembraneprotein1(PfEMP1),exon2,pseudogene(VAR)	0.063456	0.295532	0.30601	0.336931	0.379383	0.401523	0.120502	0.295858	-0.0178026	0.116911	0.0413992	0.0730456
PF3D7_0101600	rifin(RIF)	0.232854	1.29073	1.66077	1.77914	1.75508	2.4317	0.354392	1.3358	0.22369	0.449469	0.216953	0.302203
PF3D7_0101700	erythrocytemembraneprotein1(PfEMP1),exon2,pseudogene(VAR)	0.174495	0.624589	0.569756	0.601917	0.666584	0.609737	0.305244	0.668975	-0.00863592	0.285966	0.161461	0.323401
PF3D7_0101800	stevor	0.553278	2.04654	1.81934	1.87905	1.99218	1.98445	0.681916	2.0536	0.225946	1.12827	0.0479511	0.920372
PF3D7_0101900	rifin(RIF)	1.03818	3.51803	3.35233	3.39491	3.50129	3.38415	1.29561	3.74048	0.322404	2.06742	0.394071	1.77379
PF3D7_0102000	Plasmodiumexportedprotein(PHISTa),unknownfunction,pseudogene	0.889046	3.40112	3.13252	3.13901	3.11863	3.23155	1.30596	3.60177	0.22817	1.93648	0.20668	1.48785
PF3D7_0102100	stevor,pseudogene	0.255611	1.88263	2.74296	2.90736	2.01395	3.04128	0.699307	2.16281	-0.100282	0.330713	0.0267532	0.284217
PF3D7_0102200	ring-infectederythrocytesurfaceantigen(RESA)	0.00594455	-0.592361	1.84236	1.99118	-0.645742	1.89946	-0.0934301	-0.820695	0.057328	0.115419	0.296595	0.0940884
PF3D7_0102300	Plasmodiumexportedprotein,unknownfunction	-0.0441445	-1.06877	-0.0984261	0.0074493	-1.20317	-0.883755	-0.00375247	-1.42975	-0.0896804	0.176827	0.0754673	-0.188487
PF3D7_0102400	lysophospholipase,putative,pseudogene	-0.155883	-0.776175	2.82552	3.02788	-0.880681	-0.796693	-0.363788	-1.08259	0.141255	-0.137101	-0.0305496	-0.1314
PF3D7_0102500	erythrocytebindingantigen-181(EBA181)	-0.125534	-0.46735	2.14731	2.25631	-0.920679	-0.907676	-0.0630777	-0.762057	0.00256252	-0.131499	0.0645026	-0.0904984
PF3D7_0102600	serine/threonineproteinkinase,FIKKfamily(FIKK1)	-0.208207	-1.15448	-0.917813	-0.870707	-0.895615	-1.07311	0.0321771	-1.31908	-0.0457877	-0.0844464	-0.0431453	-0.18889
PF3D7_0102700	merozoite-associatedtryptophan-richantigen(MaTrA)	0.245741	-1.13826	-0.744887	-0.746242	-0.598502	-1.01103	-0.246333	-1.40761	0.0296281	-0.209487	0.226772	0.0215726
PF3D7_0102800	conservedPlasmodiumprotein,unknownfunction	-0.123429	-1.13473	-0.855999	-1.01806	-1.34612	-1.19798	-0.231668	-1.64035	0.00158499	-0.508942	-0.0878858	-0.235256
PF3D7_0102900	aspartate--tRNAligase	-0.182803	-1.06427	-0.987097	-0.989935	-1.1898	-1.03375	-0.206888	-1.49424	-0.0755782	-0.224188	-0.0481798	-0.206047
PF3D7_0103000	vacuolarproteinsorting-associatedproteinVTA1,putative	-0.180369	-1.2508	-0.86082	-0.902353	-1.16457	-1.04384	-0.169881	-1.47952	-0.169099	-0.176913	-0.433451	-0.15178
PF3D7_0103100	vacuolarproteinsorting-associatedprotein51,putative(VPS51)	-0.198588	-1.19406	-1.00185	-0.977747	-1.35909	-1.20264	-0.248487	-1.57212	0.0186843	-0.177296	0.0286831	-0.182695
PF3D7_0103200	nucleosidetransporter4(NT4)	-0.163862	-1.18439	-0.912804	-1.03381	-1.21625	-1.25304	-0.313822	-1.49688	0.0335814	-0.100971	-0.181535	-0.220624
PF3D7_0103300	conservedPlasmodiumprotein,unknownfunction	-0.116387	-1.18402	-1.09276	-1.02534	-1.03984	-1.11618	-0.11293	-1.47767	0.0190403	-0.0757683	-0.030646	-0.134108
PF3D7_0103400	zinc-carboxypeptidase,putative	-0.102318	-1.06614	-0.991986	-1.01206	-1.22499	-1.12442	-0.203443	-1.44013	0.170063	-0.0356648	0.0167162	-0.130224
PF3D7_0103500	conservedPlasmodiumprotein,unknownfunction	-0.0125145	-1.21809	-1.05768	-1.05163	-1.38591	-1.20044	-0.277043	-1.5494	-0.101576	-0.319187	-0.00156426	-0.236576
PF3D7_0103600	ATP-dependentRNAhelicase,putative	-0.1365	-1.1817	-0.921803	-0.993686	-1.27779	-1.1348	-0.258068	-1.56018	0.00570581	-0.222089	-0.130112	-0.19608
PF3D7_0103700	L-seryl-tRNA(Sec)kinase,putative(PSTK)	-0.093895	-1.17072	-0.928688	-0.942831	-1.39699	-1.06069	-0.0545034	-1.44127	0.189223	-0.286249	-0.102637	-0.0870755
PF3D7_0103800	actin-relatedprotein(ARP1)	0.0167677	-1.06475	-0.786768	-0.861033	-1.2929	-1.1367	0.106211	-1.41427	0.271245	-0.180698	-0.0177604	-0.0826096
PF3D7_0103900	parasite-infectederythrocytesurfaceprotein(PIEPS15)	0.0337094	-1.20973	-0.93963	-1.01826	-1.25244	-1.25897	-0.212848	-1.51899	0.159801	-0.260919	-0.106149	-0.0256585
PF3D7_0104000	thrombospondin-relatedsporozoiteprotein(TRSP)	-0.165923	-1.00902	-0.882507	-1.01576	-0.80821	-1.06158	-0.0870728	-1.1433	-0.106445	-0.132673	-0.124742	-0.0800502
PF3D7_0104100	conservedPlasmodiummembraneprotein,unknownfunction	-0.0643094	-1.03493	-0.913975	-0.968769	-1.25765	-1.1111	-0.075135	-1.51107	-0.0241258	-0.0202304	0.00937897	-0.169428
PF3D7_0104200	StAR-relatedlipidtransferprotein	0.00766466	-1.15777	-1.01688	-0.964124	-1.47227	-1.20359	-0.173637	-1.56697	0.0969428	-0.00691601	0.13859	-0.194198
PF3D7_0104300	ubiquitincarboxyl-terminalhydrolase1,putative(UBP1)	-0.0428763	-1.1186	-0.89241	-0.958001	-1.19727	-1.08752	-0.0965717	-1.4851	0.0206158	-0.0692202	-0.0515819	-0.100321
PF3D7_0104400	4-hydroxy-3-methylbut-2-enyldiphosphatereductase(LytB)	0.0336194	-1.13035	-0.738864	-0.860524	-1.06301	-1.13345	-0.0790146	-1.41338	0.0917293	0.0649581	-0.0642942	-0.0425539
PF3D7_0104500	conservedprotein,unknownfunction	-0.102533	-1.02909	-0.826599	-1.03179	-1.13984	-1.08384	-0.144071	-1.63985	-0.00109429	-0.394032	-0.162159	-0.385767
PF3D7_0104600	conservedPlasmodiumprotein,unknownfunction	-0.0259547	-1.18261	-0.991333	-0.969251	-1.14304	-1.25581	-0.21176	-1.66607	0.0633517	-0.130888	0.0326916	-0.136306
PF3D7_0104700	transporter,putative	-0.169451	-1.17835	-0.987806	-0.970742	-1.35238	-1.23381	-0.363847	-1.57151	-0.132316	0.0404276	0.137895	-0.132042
PF3D7_0104800	novelputativetransporter1(NPT1)	-0.156739	-1.2613	-1.07308	-1.11464	-1.3392	-1.24107	0.0107576	-1.5062	0.00837681	-0.0814595	0.0755421	-0.298774
PF3D7_0105100	conservedPlasmodiumprotein,unknownfunction	0.277734	-0.996493	-0.909714	-0.820922	-1.54689	-1.06671	-0.664509	-1.48946	-0.313205	0.392409	0.62731	0.328467
PF3D7_0105200	RAPprotein,putative	-0.0711179	-1.24352	-0.987192	-0.980165	-1.13861	-1.14717	-0.127271	-1.5593	0.100096	-0.0906404	0.0680281	-0.241429
PF3D7_0105300	cyclase-associatedprotein(CAP)	-0.099692	-1.21755	-0.979782	-1.20407	-1.09594	-1.33459	-0.237666	-1.55021	-0.0941744	-0.0535611	-0.149895	-0.31597
PF3D7_0105400	.1conservedPlasmodiumprotein,unknownfunction	-0.407535	-0.953426	-0.728265	-0.855495	-0.942981	-1.19975	-0.00192728	-1.28153	0.0607774	0.403278	-0.0501801	0.584707
PF3D7_0105400	.2conservedPlasmodiumprotein,unknownfunction	-0.407535	-0.953426	-0.728265	-0.855495	-0.942981	-1.19975	-0.00192728	-1.28153	0.0607774	0.403278	-0.0501801	0.584707
PF3D7_0105500	conservedPlasmodiumprotein,unknownfunction	-0.205556	-1.25088	-1.22832	-1.15346	-1.52722	-1.38163	-0.286697	-1.60417	-0.385458	-0.266663	0.0187276	-0.408852
PF3D7_0105600	conservedPlasmodiumprotein,unknownfunction	-0.130891	-1.27815	-1.06288	-1.0829	-1.32715	-1.22347	-0.242562	-1.65272	-0.0929449	-0.227217	-0.258307	-0.184052
PF3D7_0105700	asparagine-richantigenPfa35-2	-0.139417	-1.22793	-1.01979	-1.03193	-1.287	-1.27839	-0.25317	-1.53554	-0.00204801	-0.108696	0.0144958	-0.11785
PF3D7_0105800	conservedPlasmodiumprotein,unknownfunction	-0.143884	-1.21846	-1.06318	-1.06329	-1.40187	-1.19534	-0.165137	-1.55533	0.030295	-0.124192	0.0538477	-0.150045
PF3D7_0105900	DNAbindingprotein,putative	-0.17048	-1.25508	-1.00654	-0.972597	-1.17656	-1.21703	-0.258818	-1.65161	-0.133811	-0.181025	-0.0190095	-0.064555
PF3D7_0106000	conservedPlasmodiumprotein,unknownfunction	-0.108552	-1.19582	-0.996147	-1.09549	-1.29013	-1.16264	-0.283109	-1.59971	-0.0539379	-0.111501	-0.112689	-0.150985
PF3D7_0106100	V-typeprotonATPasesubunitC,putative	-0.113817	-1.11531	-0.937205	-0.87028	-1.2512	-1.15971	-0.222614	-1.43273	0.00273156	-0.240951	0.0922638	-0.206941
PF3D7_0106200	conservedPlasmodiumprotein,unknownfunction	-0.128925	-1.33958	-1.11148	-1.12891	-1.28982	-1.3068	-0.0639564	-1.63089	-0.190446	-0.438889	-0.0128678	-0.124973
PF3D7_0106300	calcium-transportingATPase(ATP6)	-0.148645	-1.17434	-1.12366	-1.11801	-1.40177	-1.24393	-0.0372095	-1.49944	0.0435745	-0.154778	0.161383	-0.228586
PF3D7_0106400	pre-rRNA-processingproteinTSR2,putative	-0.157941	-1.13012	-0.746612	-0.918844	-1.25885	-0.912152	-0.18245	-1.57794	0.189047	-0.354518	0.0908986	-0.0549629
PF3D7_0106500	conservedPlasmodiumprotein,unknownfunction	-0.0416551	-1.1805	-0.997177	-0.988587	-1.27814	-1.19837	-0.15549	-1.63641	0.025129	-0.107709	-0.00700551	-0.184295
PF3D7_0106600	conservedPlasmodiumprotein,unknownfunction	-0.100128	-1.12604	-0.874581	-0.986913	-1.12195	-1.00898	-0.10654	-1.55884	0.0172872	-0.418043	0.0711164	0.0204653
PF3D7_0106700	smallribosomalsubunitassemblingAARP2protein(AARP2)	-0.217495	-1.19239	-1.12712	-1.12108	-1.26914	-1.20741	-0.281547	-1.54848	-0.083028	-0.189089	-0.0989002	-0.245798
PF3D7_0106800	ras-relatedproteinRab-5C(RAB5c)	-0.259992	-1.18476	-1.08791	-1.11999	-1.46136	-1.16927	-0.217427	-1.50874	-0.246885	-0.406314	-0.362273	-0.245551
PF3D7_0106900	2-C-methyl-D-erythritol4-phosphatecytidylyltransferase,putative(IspD)	-0.0460839	-1.25509	-0.984784	-0.966511	-1.28378	-1.21493	-0.27461	-1.57947	0.0438251	0.0243359	-0.161798	-0.13346
PF3D7_0107000	centrin-1(CEN1)	0.028686	-1.16568	-0.808576	-0.814296	-1.17989	-1.02165	-0.130841	-1.50747	-0.116733	-0.295016	0.024498	-0.10483
PF3D7_0107100	conservedPlasmodiumprotein,unknownfunction	0.061644	-1.27025	-1.01749	-0.97271	-1.39641	-1.20517	-0.206978	-1.6616	0.098848	-0.255329	0.0545488	-0.0203281
PF3D7_0107200	carboncataboliterepressorprotein4,putative	-0.217446	-1.00589	-1.04173	-1.06601	-1.22673	-1.02998	-0.228583	-1.37306	-0.0199792	-0.239931	-0.141344	-0.425621
PF3D7_0107300	probableprotein,unknownfunction	-0.0720716	-1.20605	-1.01884	-0.966354	-1.10451	-1.1885	-0.123085	-1.44046	-0.0345884	-0.242342	0.175983	-0.260601
PF3D7_0107400	conservedPlasmodiumprotein,unknownfunction	-0.251338	-1.08077	-1.02524	-0.910999	-1.42204	-0.948282	-0.162557	-1.5126	0.0990794	0.0684526	0.325136	-0.158949
PF3D7_0107500	lipid/sterol:H+symporter	-0.083481	-1.1849	-1.00923	-1.00506	-1.14071	-1.06984	-0.231276	-1.46405	0.0507493	-0.22343	0.122612	-0.108463
PF3D7_0107600	serine/threonineproteinkinase,putative	-0.0375844	-1.25568	-0.928724	-0.936674	-1.20633	-1.11251	-0.134787	-1.66672	-0.0267669	-0.071974	0.0750702	-0.133549
PF3D7_0107700	conservedPlasmodiummembraneprotein,unknownfunction	-0.21965	-1.20032	-1.03418	-1.0254	-1.21941	-1.1758	-0.165814	-1.7871	-0.129215	-0.364576	-0.135077	-0.286225
PF3D7_0107800	double-strandbreakrepairproteinMRE11(MRE11)	-0.0951785	-1.14976	-1.01491	-1.07361	-1.33992	-1.2378	-0.229912	-1.73109	-0.133636	-0.21273	-0.0754482	-0.177455
PF3D7_0107900	conservedPlasmodiumprotein,unknownfunction	-0.0267842	-1.0235	-1.07366	-0.932042	-1.30948	-1.11314	-0.179774	-1.70755	0.0795112	0.195565	0.0515433	-0.168857
PF3D7_0108000	proteasomesubunitbetatype-3,putative	-0.135941	-1.23922	-1.09147	-1.12524	-1.30304	-1.08742	0.0545426	-1.44545	0.00167267	-0.183987	0.071809	-0.204353
PF3D7_0108100	conservedPlasmodiumprotein,unknownfunction	0.047475	-1.28511	-1.04534	-0.93815	-1.44832	-1.09777	-0.231845	-1.62249	0.127286	-0.0696341	-0.0485003	-0.238669
PF3D7_0108300	conservedPlasmodiumprotein,unknownfunction	-0.140427	-1.17439	-1.09903	-1.09988	-1.38098	-1.30831	-0.163073	-1.58648	0.0445163	-0.106677	-0.159473	-0.219393
PF3D7_0108400	.1mitochondrialcarrierprotein,putative	0.0924509	-1.12848	-0.914272	-0.898657	-1.17001	-1.02851	-0.144828	-1.41817	0.11771	-0.317144	0.0840479	-0.0116124
PF3D7_0108400	.2mitochondrialcarrierprotein,putative	0.0924509	-1.12848	-0.914272	-0.898657	-1.17001	-1.02851	-0.144828	-1.41817	0.11771	-0.317144	0.0840479	-0.0116124
PF3D7_0108500	conservedPlasmodiumprotein,unknownfunction	0.21875	-0.738165	-0.700707	-0.626634	-1.03089	-0.699981	0.515778	-1.26859	0.240925	0.315646	0.389897	0.0297503
PF3D7_0108600	conservedPlasmodiumprotein,unknownfunction	0.23139	-1.2589	-0.763357	-0.762625	-1.15255	-0.964948	-0.117246	-1.57422	0.061387	-0.166718	0.294436	0.139937
PF3D7_0108700	secretedookineteprotein,putative(PSOP24)	-0.0655862	-1.13382	-1.01691	-1.06304	-1.38045	-1.22973	-0.145665	-1.53796	0.115294	-0.00583115	-0.0199367	-0.220057
PF3D7_0108800	conservedPlasmodiumprotein,unknownfunction	-0.205065	-1.08049	-1.02998	-0.993681	-1.32408	-1.06161	-0.27978	-1.31949	-0.0843912	-0.34288	-0.120341	-0.127684
PF3D7_0109000	photosensitizedINA-labeledproteinPHIL1,putative(PHIL1)	-0.478529	-1.25012	-1.24207	-1.29408	-1.07622	-1.37065	-0.131723	-1.52648	-0.12999	-0.16105	-0.23836	-0.427411
PF3D7_0109100	LCCLdomain-containingprotein(CCp5)	-0.154695	-1.09813	-1.04644	-1.04662	-1.18605	-1.18893	-0.160909	-1.50333	0.0469389	-0.0810486	0.118062	-0.150551
PF3D7_0109200	mRNAcleavagefactor-likeprotein,putative	-0.00606042	-0.989537	-1.06119	-1.08448	-1.11418	-1.23418	0.189502	-1.32647	0.282083	0.39366	0.016975	0.0112278
PF3D7_0109300	fattyacidelongationprotein,GNS1/SUR4family,putative	-0.214201	-1.29915	-1.14709	-1.01047	-1.29892	-1.22135	-0.389065	-1.66665	-0.0492687	-0.401802	-0.0704467	-0.154076
PF3D7_0109400	tubulin-specificchaperonea,putative	0.0330352	-0.927396	-0.949305	-0.809252	-1.25478	-1.00779	0.0381752	-1.35145	-0.194408	-0.359095	-0.0367862	-0.0907709
PF3D7_0109500	N-acetyltransferase,putative	-0.048021	-1.09786	-0.816103	-0.913627	-1.23254	-0.841139	-0.405057	-1.55362	0.0454173	-0.339774	0.404203	0.0721178
PF3D7_0109600	cold-shockprotein,putative	-0.246936	-1.23926	-1.11057	-1.21087	-1.02701	-0.939164	0.0695818	-1.69945	0.0405291	-0.05928	-0.342841	-0.166336
PF3D7_0109700	conservedprotein,unknownfunction	-0.0789518	-1.06523	-0.756675	-0.642786	-1.14972	-1.10288	-0.144535	-1.2781	0.0370245	0.0945458	0.133492	-0.0750532
PF3D7_0109800	phenylalanine--tRNAligasealphasubunit	-0.148051	-1.16346	-0.98587	-0.925052	-1.11914	-1.09812	-0.0862947	-1.66766	-0.0568685	0.0492857	0.185182	-0.0258075
PF3D7_0109900	.1unspecifiedproduct	-0.0549647	-1.18052	-0.951916	-0.926024	-1.27795	-1.09565	-0.238116	-1.45553	-0.156106	-0.422074	-0.0812249	-0.13253
PF3D7_0109900	.2unspecifiedproduct	-0.0549647	-1.18052	-0.951916	-0.926024	-1.27795	-1.09565	-0.238116	-1.45553	-0.156106	-0.422074	-0.0812249	-0.13253
PF3D7_0110000	conservedPlasmodiumprotein,unknownfunction	0.0655644	-0.953201	-0.8486	-0.804495	-0.962442	-0.910534	0.25561	-1.53224	-0.120796	0.355889	0.421031	-0.0985935
PF3D7_0110100	selenocysteine-specificelongationfactorselBhomologue,putative	-0.0757763	-1.16558	-1.05998	-1.01852	-1.24936	-1.15653	-0.302198	-1.53032	-0.0410205	0.009314	0.22491	-0.119621
PF3D7_0110200	FAD-linkedsulfhydryloxidaseERV1,putative(ERV1)	-0.11385	-1.29454	-1.03481	-1.20664	-1.40987	-1.06502	-0.185487	-1.56565	0.0338799	0.188376	0.397312	-0.0931775
PF3D7_0110400	DNA-directedRNApolymerase2,putative	-0.162283	-0.953394	-0.957393	-0.904135	-1.22436	-1.09913	-0.267038	-1.39316	0.0734071	0.00868498	0.445283	-0.114846
PF3D7_0110500	bromodomainprotein,putative	-0.0620046	-1.16937	-0.989079	-1.00152	-1.24086	-1.08492	-0.208502	-1.62829	0.0917388	-0.149456	0.0198038	-0.0299994
PF3D7_0110600	phosphatidylinositol-4-phosphate5-kinase(PIP5K)	-0.0437485	-1.15205	-0.991015	-1.01895	-1.09032	-1.08054	-0.165887	-1.46102	0.0916769	-0.0866423	-0.00682549	-0.068939
PF3D7_0110700	chromatinassemblyfactor1proteinWD40domain,putative	0.00240577	-1.01232	-1.08185	-0.948454	-1.43974	-0.982127	-0.070485	-1.51463	0.0875285	0.196986	0.268556	-0.0606265
PF3D7_0110800	transcriptioninitiationfactorTFIIB,putative	-0.159802	-1.184	-1.15302	-1.19928	-1.33384	-1.13044	-0.169013	-1.46898	-0.204614	-0.0918942	-0.146538	-0.296079
PF3D7_0110900	adenylatekinase-likeprotein1(AKLP1)	-0.208125	-1.13457	-1.21805	-1.03889	-1.25258	-1.29784	-0.143581	-1.84019	0.039065	-0.451084	0.444608	-0.0677914
PF3D7_0111000	kinesin-8,putative	-0.112227	-1.18074	-1.03586	-1.0729	-1.35228	-1.15468	-0.282308	-1.60367	0.0175195	-0.0144874	0.0509981	-0.116448
PF3D7_0111200	conservedPlasmodiumprotein,unknownfunction	0.0468599	-1.27484	-0.941768	-0.936586	-1.0959	-1.19843	-0.306398	-1.65443	0.132115	-0.045475	-0.103643	0.065474
PF3D7_0111300	replicationfactorcprotein,putative	0.058072	-1.2539	-0.941633	-0.935226	-1.21153	-1.11159	-0.209482	-1.56289	0.0878614	-0.0662207	0.189098	0.0160456
PF3D7_0111400	conservedPlasmodiumprotein,unknownfunction(GEXP19)	-0.00305985	-1.21426	-0.90696	-0.927977	-1.18902	-1.09668	-0.381478	-1.6908	-0.084851	0.0407701	0.124353	-0.059524
PF3D7_0111500	UMP-CMPkinase,putative	-0.087011	-1.06529	-0.992304	-1.03439	-1.42111	-1.12367	-0.206484	-1.41485	-0.0472512	-0.182078	-0.31134	-0.125866
PF3D7_0111600	conservedPlasmodiumprotein,unknownfunction	-0.334239	-1.30439	-1.08173	-1.15959	-1.33869	-1.51121	-0.421712	-1.79875	-0.336274	0.00669031	-0.22882	-0.000924291
PF3D7_0111700	conservedPlasmodiumprotein,unknownfunction	-0.468431	-1.54191	-1.46756	-1.31121	-1.48047	-1.30546	-0.585488	-1.70757	-0.127166	-0.36067	-0.83956	-0.507776
PF3D7_0111800	conservedPlasmodiumprotein,unknownfunction	0.0477265	-1.18936	-0.914296	-0.889129	-1.24014	-1.15232	-0.166214	-1.47325	0.0505874	-0.132007	0.00107781	0.0992203
PF3D7_0111900	conservedprotein,unknownfunction	-0.132268	-1.16493	-1.14869	-1.1434	-1.36223	-1.29069	-0.22503	-1.56683	0.142918	-0.377732	-0.0593173	-0.145972
PF3D7_0112000	TatD-likedeoxyribonuclease,putative	-0.290711	-1.27557	-1.00896	-1.0795	-1.37072	-1.3651	-0.241305	-1.66685	-0.199678	-0.523881	-0.555572	-0.405628
PF3D7_0112100	conservedPlasmodiumprotein,unknownfunction	-0.352793	-1.22116	-0.955782	-1.11421	-1.50725	-1.10264	-0.359199	-1.65783	-0.0389451	0.228729	-0.261261	-0.204419
PF3D7_0112200	multidrugresistance-associatedprotein1(MRP1)	-0.309495	-1.00601	-1.09019	-1.17644	-1.5336	-1.21931	-0.391529	-1.54777	-0.148863	-0.205475	-0.105464	-0.262525
PF3D7_0112800	Plasmodiumexportedprotein(hyp11),unknownfunction	0.0203508	-0.814777	-0.720442	-0.297577	-0.790144	1.7398	-0.0774308	0.723018	0.0989015	-0.46755	0.0677777	-0.227489
PF3D7_0112900	Plasmodiumexportedprotein,unknownfunction	-0.0720269	-1.31909	-0.944977	-0.961801	-0.965528	1.76831	0.0189965	-1.01004	-0.116544	-0.231322	0.162994	-0.162213
PF3D7_0113000	glutamicacid-richprotein(GARP)	0.207819	-0.900889	-0.72374	-0.651457	-0.931059	1.58828	-0.198271	-1.24326	0.131561	0.35624	0.401688	0.240389
PF3D7_0113100	surface-associatedinterspersedprotein1.1(SURFIN1.1)(SURF1.1)	0.223279	0.33664	0.511384	0.898947	0.767715	2.57527	0.113522	0.3531	0.166019	0.159504	0.291958	-0.0299134
PF3D7_0113200	Plasmodiumexportedprotein,unknownfunction	1.06609	2.95492	2.60746	2.69539	2.80092	3.16265	1.2796	3.30385	-0.119277	0.0788851	0.38402	0.0757676
PF3D7_0113300	Plasmodiumexportedprotein(hyp1),unknownfunction	0.00540325	0.654696	0.675553	0.852665	1.00146	1.75197	0.209821	0.669048	-0.0411285	-0.303663	-0.0791261	-0.138124
PF3D7_0113400	Plasmodiumexportedprotein,unknownfunction	-0.00292922	-0.908798	-0.712464	-0.756994	-0.60972	0.57262	-0.177649	-1.19229	0.337248	0.0688726	0.0826796	0.0448487
PF3D7_0113600	surface-associatedinterspersedprotein1.2(SURFIN1.2),pseudogene(SURF1.2)	0.0822945	-0.105277	0.79266	0.894177	0.261175	0.817992	-0.0758228	-0.582716	0.227072	0.147755	0.170178	0.0526681
PF3D7_0113700	heatshockprotein40,typeII(HSP40)	-0.121201	-0.713526	0.117255	0.388517	-0.155017	0.715741	-0.108016	-0.847361	-0.0412833	-0.269045	-0.263654	-0.0228164
PF3D7_0113800	DBLcontainingprotein,unknownfunction	0.585349	2.19153	2.1702	2.4369	2.52537	3.14656	0.770825	2.38375	0.0349672	0.557226	0.0177058	0.367459
PF3D7_0113900	Plasmodiumexportedprotein(hyp8),unknownfunction(GEXP10)	0.0789034	-0.586575	-0.449076	-0.400402	-0.67249	1.03467	-0.0410914	-0.942545	0.359863	0.322313	0.231236	0.208354
PF3D7_0114000	exportedproteinfamily1(EPF1)	0.225025	1.01628	1.06429	1.16406	0.999252	2.32845	0.213014	1.08994	0.129764	-0.00266676	0.211716	-0.028685
PF3D7_0114100	Pfmc-2TMMaurer'sclefttwotransmembraneprotein(MC-2TM)	0.314764	1.16079	1.1169	1.14138	1.17397	1.15534	0.546861	1.22214	0.169734	0.0679511	0.0881008	0.208664
PF3D7_0114200	exportedproteinfamily3(EPF3)	0.773497	3.09445	2.85328	2.97916	3.03859	3.16996	1.17057	3.3937	0.176	0.207773	0.44894	0.0866375
PF3D7_0114300	exportedproteinfamily4,pseudogene(EPF4)	1.17195	3.15886	2.92267	2.95505	3.03181	3.18083	1.15911	3.3515	0.161737	-0.0332203	0.100031	0.119054
PF3D7_0114400	erythrocytemembraneprotein1(PfEMP1),exon2,pseudogene(VAR)	0.778181	3.08912	2.6009	2.75656	2.84277	3.1933	1.1158	3.17851	-0.211353	-0.326344	-0.00888131	-0.311278
PF3D7_0114500	Plasmodiumexportedprotein(hyp10),unknownfunction	0.975966	2.58199	2.17718	2.31894	2.11325	2.80046	1.00584	2.5197	-0.441759	-0.213308	0.167084	0.0172575
PF3D7_0114600	stevor,pseudogene	1.15242	3.19267	2.89344	2.99411	2.97499	3.3216	1.14531	3.36038	0.115147	0.165546	0.224452	0.25241
PF3D7_0114700	rifin(RIF)	1.00059	3.40297	3.1849	3.23993	3.46705	3.45662	1.36801	3.75311	0.189641	1.41377	0.424235	1.15917
PF3D7_0114800	Plasmodiumexportedprotein(hyp7),unknownfunction	0.840905	3.01057	2.84042	2.89243	2.30002	2.92585	1.2875	3.28013	0.138807	1.03848	0.414826	0.736758
PF3D7_0114900	Plasmodiumexportedprotein,unknownfunction,pseudogene	0.847948	2.96989	2.82574	2.94826	1.60884	3.3122	1.0847	3.36374	0.409433	-0.173626	-0.182867	0.368654
PF3D7_0115000	surface-associatedinterspersedprotein1.3(SURFIN1.3)(SURF1.3)	0.312053	1.51003	1.34234	1.39257	1.11283	1.51556	0.51464	1.62172	0.0658804	0.0525576	0.0724415	-0.00118487
PF3D7_0115100	Plasmodiumexportedprotein(PHISTa),unknownfunction	0.239503	0.981363	0.877411	0.855677	0.679461	1.02239	0.265985	1.00903	-0.203364	-0.0507736	0.00341786	0.0240795
PF3D7_0115200	rifin(RIF)	0.727038	2.67959	2.47985	2.54143	2.78671	2.69576	1.20624	2.95715	-0.00696104	1.48241	0.507473	1.28328
PF3D7_0115300	rifin(RIF)	0.97414	3.26207	3.05892	3.15029	3.14256	3.15586	1.23633	3.51127	0.0590021	1.61561	0.487304	1.49604
PF3D7_0115400	stevor	1.05215	3.65084	3.30833	3.37741	3.62901	3.49144	1.44982	3.81147	0.247641	1.75876	0.229876	1.35598
PF3D7_0115500	erythrocytemembraneprotein1(PfEMP1),pseudogene	0.447565	1.94453	1.65521	1.7223	1.89428	1.82405	0.646121	1.7411	-0.0389656	0.150944	0.118018	0.185797
PF3D7_0115600	rifin(RIF)	0.34804	1.60876	1.51733	1.53307	1.852	2.2028	0.345841	1.18212	0.157226	0.18658	0.213061	0.209293
PF3D7_0115700	erythrocytemembraneprotein1,PfEMP1(VAR)	0.507365	2.13058	2.00932	2.08301	2.5056	2.77644	0.833168	2.24054	-0.0440058	0.703429	0.0981356	0.477928
PF3D7_0200100	erythrocytemembraneprotein1,PfEMP1(VAR)	0.317116	1.6335	1.47656	1.51108	1.72722	2.22581	0.594829	1.65615	0.0678336	0.790505	0.055612	0.533875
PF3D7_0200200	rifin(RIF)	0.383513	1.68402	1.61621	1.66109	1.67514	2.18449	0.19391	1.58361	-0.0601271	0.948181	0.249837	0.868943
PF3D7_0200300	erythrocytemembraneprotein1(PfEMP1),exon2	0.609003	2.57545	2.30816	2.34192	2.44299	2.45377	0.968691	2.70586	0.00203598	1.56464	0.0743604	1.43395
PF3D7_0200400	stevor	0.94984	3.64515	3.32459	3.38051	3.49631	3.45446	1.52649	3.8934	0.10818	2.52904	0.309172	2.18997
PF3D7_0200500	rifin(RIF)	1.06498	3.27591	3.12829	3.14175	3.2478	3.17783	1.22533	3.42786	0.0217793	2.03886	0.53326	1.91533
PF3D7_0200600	rifin(RIF)	1.0532	3.63438	3.39339	3.44845	3.6501	3.52373	1.51123	3.89001	0.36261	2.78425	0.321567	2.47747
PF3D7_0200700	rifin(RIF)	0.875423	2.94532	2.82149	2.8734	2.9785	2.93892	1.2519	3.18259	0.182564	2.14478	0.657502	1.98351
PF3D7_0200800	erythrocytemembraneprotein1(PfEMP1),exon2,pseudogene	0.185889	0.763481	0.70007	0.706854	0.697885	0.710775	0.321432	0.825276	0.143912	0.536369	0.105978	0.444886
PF3D7_0200900	stevor,pseudogene	0.942597	3.37628	3.07908	3.1168	3.31599	3.15374	1.27097	3.46546	0.0851088	2.52458	0.537278	2.20412
PF3D7_0201000	rifin(RIF)	0.904871	3.45457	3.21361	3.24612	3.4382	3.39493	1.41169	3.63515	0.33106	2.73917	0.434385	2.40783
PF3D7_0201100	Plasmodiumexportedprotein,unknownfunction,fragment	0.342606	3.30974	2.90928	2.97545	3.02157	2.9982	1.12325	3.45659	0.348675	2.60486	-0.508063	2.24012
PF3D7_0201200	rifin(RIF)	0.930359	3.54741	3.29877	3.31156	3.52338	3.44257	1.49753	3.7196	-0.0489414	2.55718	0.520563	2.22108
PF3D7_0201300	stevor	0.952637	3.57782	3.26978	3.30699	3.52083	3.49595	1.26121	3.7853	0.272567	1.59614	0.218153	1.34498
PF3D7_0201400	Plasmodiumexportedprotein(hyp10),unknownfunction	0.914449	3.01344	2.76147	2.80175	2.98944	2.9758	1.00351	3.014	0.114873	-0.00342355	0.109317	0.572409
PF3D7_0201500	Plasmodiumexportedprotein(hyp9),unknownfunction	-0.0896622	-0.601248	-0.708835	-0.671524	-0.710471	-0.703249	-0.0115703	-0.870244	-0.260985	-0.0554541	-0.313742	-0.0156485
PF3D7_0201600	PHISTbdomain-containingRESA-likeprotein1(RLP1)	-0.13761	-0.820559	-0.845169	-0.758528	-0.811157	-0.931078	-0.238705	-1.24735	0.148628	-0.13441	0.157181	-0.164571
PF3D7_0201700	DnaJprotein,putative	0.00443804	-0.861659	-0.701807	-0.776795	-1.031	-1.04921	-0.100756	-1.32077	0.0196175	0.0592683	0.1865	-0.00171525
PF3D7_0201800	knobassociatedheatshockprotein40(KAHsp40)	-0.0688448	-1.01919	-0.610794	-0.748644	-0.955943	-0.979572	-0.183281	-1.30571	0.225801	-0.0849568	0.229065	-0.0743717
PF3D7_0201900	erythrocytemembraneprotein3(EMP3)	-0.00123644	-0.549763	-0.446832	-0.449642	-0.556283	-0.640201	-0.103771	-0.792881	-0.00603836	0.208571	0.153697	0.0563965
PF3D7_0202000	knob-associatedhistidine-richprotein(KAHRP)	-0.17391	-0.954645	1.77775	2.01324	1.60322	-0.856203	-0.211582	-1.2281	-0.183851	0.046357	0.0728494	0.0366129
PF3D7_0202100	liverstageassociatedprotein2(LSAP2)	-0.258983	-1.05157	2.45717	2.55518	2.05565	-1.10564	-0.239888	-1.47885	-0.307652	-0.102587	0.188232	0.0719784
PF3D7_0202200	EMP1-traffickingprotein(PTP1)	0.128833	-1.27025	2.06769	2.21392	0.242331	-1.21832	-0.293814	-1.48795	-0.104823	-0.409672	-0.0350571	0.0254828
PF3D7_0202300	Plasmodiumexportedprotein(hyp11),unknownfunction	-0.129152	-1.33032	0.517899	0.595658	-1.37037	-1.29406	-0.293897	-1.56148	-0.064709	-0.0100355	-0.0385468	-0.178541
PF3D7_0202400	gameteantigen27/25,putative	0.101354	-1.0063	-0.647228	-0.475503	-1.24815	-0.936657	-0.137706	-1.35596	0.0590099	0.251307	0.0754405	-0.0744692
PF3D7_0202500	earlytranscribedmembraneprotein2(ETRAMP2)	0.187423	-0.586253	-0.52643	-0.673952	-0.637268	-0.762494	0.419676	-1.00077	0.189032	0.631379	0.293811	0.281509
PF3D7_0202600	.1conservedPlasmodiumprotein,unknownfunction	-0.13658	-1.1724	-1.0026	-1.10241	-1.15991	-1.22043	-0.297	-1.54208	-0.0397512	-0.0833362	-0.0670071	-0.218301
PF3D7_0202600	.2conservedPlasmodiumprotein,unknownfunction	-0.13658	-1.1724	-1.0026	-1.10241	-1.15991	-1.22043	-0.297	-1.54208	-0.0397512	-0.0833362	-0.0670071	-0.218301
PF3D7_0202700	octaprenylpyrophosphatesynthase(OPP)	-0.107888	-1.25169	-1.10191	-1.0547	-1.38065	-1.17078	-0.196263	-1.60883	0.0765629	-0.367147	-0.132457	-0.143418
PF3D7_0202800	conservedPlasmodiumprotein,unknownfunction	-0.178684	-1.11705	-1.05746	-1.10349	-1.2913	-1.26234	-0.457181	-1.42712	-0.474163	-0.569614	-0.357085	-0.443673
PF3D7_0202900	palmitoyltransferase,putative(DHHC12)	-0.150265	-1.12628	-1.04285	-0.997459	-1.28599	-1.13215	-0.331883	-1.44111	-0.164679	-0.386537	-0.386655	-0.240861
PF3D7_0203000	repetitiveorganellarprotein,putative(ROPE)	-0.122727	-1.1902	-0.977698	-1.00552	-1.29283	-1.22063	-0.263729	-1.59935	-0.0813239	-0.185507	0.0108769	-0.125872
PF3D7_0203100	proteinkinase,putative	-0.131906	-1.19458	-1.01999	-1.05279	-1.29796	-1.23599	-0.255237	-1.61983	0.0185112	-0.128382	-0.0289603	-0.170503
PF3D7_0203200	conservedPlasmodiumprotein,unknownfunction	-0.158281	-1.30077	-1.14829	-1.14727	-1.41876	-1.30086	-0.131648	-1.49988	-0.128914	-0.173175	-0.0763412	-0.191481
PF3D7_0203300	ERCC1nucleotideexcisionrepairprotein,putative(ERCC1)	0.132357	-1.20161	-1.00683	-0.944705	-1.02511	-1.28308	-0.179291	-1.49208	-0.0661485	0.114952	0.0599821	-0.0132127
PF3D7_0203400	conservedPlasmodiumprotein,unknownfunction	0.0987519	-0.954039	-0.738903	-0.781438	-1.00289	-1.14015	0.0237727	-1.34496	0.183068	-0.379544	0.144511	0.0302031
PF3D7_0203600	conservedPlasmodiumprotein,unknownfunction	0.0378066	-1.31701	-1.02921	-1.02818	-1.59689	-1.21863	-0.265417	-1.62503	-0.0769614	-0.241379	-0.0322772	-0.217572
PF3D7_0203700	proteinMAK16,putative(MAK16)	-0.156226	-1.02558	-0.907851	-0.940418	-1.08236	-0.938236	-0.211017	-1.26887	0.00864074	-0.155975	-0.0768219	-0.23633
PF3D7_0203800	conservedPlasmodiumprotein,unknownfunction	0.00940065	-1.12316	-0.885397	-0.901516	-1.22445	-1.07477	-0.113402	-1.39872	-0.0754583	-0.0841375	0.0822067	-0.16244
PF3D7_0203900	5'-3'exonuclease,N-terminalresolvase-likedomain,putative	-0.176048	-1.21908	-1.13258	-1.07966	-1.30405	-1.17071	-0.259604	-1.45461	0.147793	-0.131473	-0.145765	-0.176929
PF3D7_0204000	conservedPlasmodiumprotein,unknownfunction	-0.119351	-1.23082	-1.01679	-1.0069	-1.29831	-1.24337	-0.215811	-1.59969	-0.135677	-0.0515147	-0.0417032	-0.1763
PF3D7_0204100	conservedPlasmodiumprotein,unknownfunction	-0.0304921	-1.18832	-1.08022	-1.03974	-1.18274	-1.20268	-0.129136	-1.55932	0.0321298	-0.0434749	0.087625	-0.0996572
PF3D7_0204200	conservedPlasmodiumprotein,unknownfunction	-0.167222	-1.19999	-1.12822	-1.13635	-1.17047	-1.05062	-0.102826	-1.49486	-0.497531	-0.436373	-0.289008	-0.342475
PF3D7_0204300	conservedPlasmodiumprotein,unknownfunction	0.00430808	-1.19143	-1.03657	-1.01777	-1.24618	-1.12594	-0.270451	-1.58871	0.0303418	-0.0312915	0.0504691	0.037329
PF3D7_0204400	dyneinlightchain,putative	0.191389	-1.21279	-1.12316	-0.961439	-1.17995	-1.20952	0.0877336	-1.57813	0.0592842	-0.177322	-0.139536	-0.0730359
PF3D7_0204500	aspartatetransaminase(AspAT)	-0.153893	-1.01637	-1.0412	-1.09912	-1.0789	-1.20676	0.059493	-1.59083	0.0528523	0.0213313	0.180296	-0.0855388
PF3D7_0204600	conservedPlasmodiumprotein,unknownfunction	-0.0783376	-1.2854	-1.08522	-1.08456	-1.31325	-1.26545	-0.157185	-1.65898	-0.00332879	-0.207754	0.0791094	-0.16928
PF3D7_0204700	hexosetransporter(HT)	-0.175536	-1.10069	-1.00904	-1.09985	-1.08201	-1.25626	-0.263744	-1.47178	-0.0200769	-0.189992	-0.0223612	-0.00620213
PF3D7_0204800	3'-5'exonuclease,putative	-0.221398	-1.25198	-1.0267	-1.0715	-1.19641	-1.33322	-0.271041	-1.6877	0.038275	-0.418647	-0.240753	-0.214645
PF3D7_0204900	ubiE/COQ5methyltransferase,putative	-0.127515	-1.11255	-0.949995	-0.937852	-1.1253	-1.20941	-0.100326	-1.50374	-0.0138999	-0.185634	0.0165474	-0.23187
PF3D7_0205000	conservedPlasmodiumprotein,unknownfunction	-0.0552187	-1.28872	-0.924068	-1.07824	-1.1721	-1.22542	-0.147542	-1.83343	-0.0589736	-0.300166	-0.272225	-0.141572
PF3D7_0205100	conservedPlasmodiumprotein,unknownfunction	0.0673028	-1.05622	-0.797162	-0.87227	-0.9231	-1.05397	-0.206808	-1.44459	0.174505	0.071526	0.153631	-0.126595
PF3D7_0205200	conservedPlasmodiumprotein,unknownfunction	0.00103858	-1.2246	-0.955045	-1.037	-1.1646	-1.0856	-0.153842	-1.45279	0.040431	-0.122401	0.0488667	-0.278202
PF3D7_0205300	conservedPlasmodiumprotein,unknownfunction	-0.122778	-1.14351	-1.01766	-1.02044	-1.16764	-1.18141	-0.341132	-1.49802	-0.0275847	-0.250102	-0.372435	-0.164901
PF3D7_0205400	PCIdomain-containingprotein,putative	-0.16415	-1.32155	-1.08206	-0.976741	-1.22785	-1.15014	-0.137655	-1.62556	0.00168194	-0.170169	0.144377	-0.179956
PF3D7_0205500	DNA-directedRNApolymeraseII16kDasubunit,putative	-0.100828	-1.19575	-0.906098	-0.894286	-1.29636	-1.04643	0.027919	-1.24783	-0.300525	-0.0302957	0.154041	0.0570368
PF3D7_0205600	conservedPlasmodiumprotein,unknownfunction	-0.229464	-1.2878	-1.25159	-1.23378	-1.40647	-1.31218	-0.247797	-1.59147	-0.00118564	-0.2779	-0.129118	-0.394544
PF3D7_0205700	.1conservedPlasmodiumprotein,unknownfunction	-0.0871573	-1.23972	-1.09711	-1.0269	-1.22492	-1.29239	-0.261079	-1.49292	-0.315175	-0.324096	-0.178871	-0.206783
PF3D7_0205700	.2conservedPlasmodiumprotein,unknownfunction	-0.0871573	-1.23972	-1.09711	-1.0269	-1.22492	-1.29239	-0.261079	-1.49292	-0.315175	-0.324096	-0.178871	-0.206783
PF3D7_0205800	conservedPlasmodiumprotein,unknownfunction	0.226378	-1.14503	-0.926506	-0.96381	-1.23545	-1.18978	0.0553953	-1.32118	-0.0170204	-0.246399	0.102468	0.0203034
PF3D7_0205900	26SproteasomeregulatorysubunitRPN1,putative(RPN1)	-0.124872	-1.14735	-1.0124	-1.06518	-1.40359	-1.23634	-0.0949656	-1.48454	-0.146646	-0.0814214	0.00578386	-0.131758
PF3D7_0206000	DNArepairproteinRAD2,putative(RAD2)	-0.00391191	-1.16323	-0.99806	-0.969845	-1.15569	-1.12373	-0.132333	-1.62091	0.108173	-0.130194	0.119009	-0.0547462
PF3D7_0206100	cysteinedesulfurationproteinSufE(SufE)	-0.216508	-1.05129	-1.0223	-1.10941	-1.4289	-1.27902	-0.233752	-1.39863	-0.360256	-0.484001	-0.297556	-0.438445
PF3D7_0206200	pantothenatetransporter(PAT)	-0.0732623	-1.13418	-1.0729	-1.00308	-1.14692	-1.17921	-0.0556106	-1.58653	0.136345	0.174252	0.286837	0.0337923
PF3D7_0206300	pentafunctionalAROMpolypeptide,putative,pseudogene(AROM)	-0.0365137	-1.2534	-1.02011	-0.984352	-1.23691	-1.18308	-0.147815	-1.5955	-0.00988063	-0.120379	0.148175	-0.144718
PF3D7_0206500	conservedPlasmodiumprotein,unknownfunction	-0.168249	-1.29122	-1.12884	-1.12082	-1.39926	-1.32479	-0.337452	-1.72235	0.0352993	-0.255519	-0.177059	-0.172033
PF3D7_0206600	DNA-directedRNApolymeraseIIIsubunitRPC10,putative	0.179979	-1.03777	-0.820192	-0.638492	-1.15492	-1.07168	-0.0643795	-1.43619	0.368929	-0.321044	-0.0828165	-0.0254795
PF3D7_0206700	adenylosuccinatelyase(ASL)	-0.334637	-1.23101	-1.19513	-1.0864	-1.374	-1.35988	-0.216688	-1.57938	-0.145951	-0.371183	-0.384086	-0.225495
PF3D7_0206800	merozoitesurfaceprotein2(MSP2)	-0.676079	-0.980568	-0.968592	-1.26103	-1.08116	-1.28646	-0.188049	-1.14138	-0.169174	-0.0409814	-0.434458	-0.000567435
PF3D7_0206900	.1merozoitesurfaceprotein5(MSP5)	-0.632857	-1.19735	-1.04112	-1.15394	-1.71109	-1.54424	-0.578221	-1.64209	-0.336377	-0.556648	-0.751924	-0.23505
PF3D7_0206900	.2merozoitesurfaceprotein5(MSP5)	-0.632857	-1.19735	-1.04112	-1.15394	-1.71109	-1.54424	-0.578221	-1.64209	-0.336377	-0.556648	-0.751924	-0.23505
PF3D7_0207000	merozoitesurfaceprotein4(MSP4)	-0.483566	-1.26147	-1.19496	-1.36231	-1.18841	-1.29223	-0.345665	-1.70277	-0.0349797	-0.0880784	0.0300128	-0.355135
PF3D7_0207100	conservedPlasmodiumprotein,unknownfunction	-0.138197	-1.27295	-1.14049	-1.18867	-1.38917	-1.26121	-0.326776	-1.62572	-0.148932	-0.143028	-0.268634	-0.24811
PF3D7_0207200	iron-sulfurassemblyprotein,putative(IscA1)	-0.443532	-1.28287	-1.21991	-0.926995	-1.46364	-1.0852	0.046716	-1.54715	-0.0171029	0.22501	-0.110929	0.068203
PF3D7_0207300	serinerepeatantigen8(SERA8)	-0.171731	-1.17525	-1.0331	-1.1194	-1.33631	-1.27141	0.0283804	-1.5074	0.0975358	-0.231535	0.192158	-0.17185
PF3D7_0207400	serinerepeatantigen7(SERA7)	0.0676091	-1.15924	-1.0072	-1.06166	-1.18595	-1.14467	-0.00820676	-1.49447	0.0570455	0.0317133	0.236232	-0.0883983
PF3D7_0207500	serinerepeatantigen6(SERA6)	-0.199093	-1.15234	-1.0829	-1.0438	-1.30676	-1.24501	-0.139801	-1.53815	0.00167496	-0.0264377	0.107887	-0.194165
PF3D7_0207600	serinerepeatantigen5(SERA5)	-0.00676417	-1.02846	-1.05309	-0.963412	-1.25104	-1.03503	-0.0830456	-1.47508	0.0673779	0.0839409	0.0639143	-0.0241712
PF3D7_0207700	serinerepeatantigen4(SERA4)	-0.0750117	-1.05783	-1.05386	-0.988085	-1.14911	-1.11248	-0.0858611	-1.44516	0.214158	0.152956	0.211627	-0.162049
PF3D7_0207800	serinerepeatantigen3(SERA3)	-0.0576972	-1.15377	-1.08951	-0.974152	-1.29739	-1.18521	-0.185371	-1.42447	0.159519	0.013383	0.0565541	-0.127605
PF3D7_0207900	serinerepeatantigen2(SERA2)	-0.0583002	-1.0412	-0.984765	-1.00251	-1.25214	-1.17795	-0.0555386	-1.37589	0.0751243	-0.0413658	0.146994	-0.0960194
PF3D7_0208000	serinerepeatantigen1(SERA1)	-0.0617091	-1.19744	-1.02051	-1.00188	-1.3085	-1.17278	-0.138622	-1.56011	0.138357	-0.0269664	0.142477	-0.0908004
PF3D7_0208100	.1conservedPlasmodiumprotein,unknownfunction	-0.05848	-1.22164	-1.00654	-0.935669	-1.38171	-1.16825	-0.213597	-1.57764	0.0531655	-0.0257469	0.0386682	-0.0367157
PF3D7_0208100	.2unspecifiedproduct	-0.05848	-1.22164	-1.00654	-0.935669	-1.38171	-1.16825	-0.213597	-1.57764	0.0531655	-0.0257469	0.0386682	-0.0367157
PF3D7_0208200	KRR1smallsubunitprocessomecomponent,putative(KRR1)	-0.0673303	-1.21002	-0.962714	-1.09688	-1.10974	-1.10986	-0.282305	-1.5989	-0.0802475	-0.0299116	-0.0367971	-0.262304
PF3D7_0208300	conservedPlasmodiumprotein,unknownfunction	-0.165731	-1.28536	-1.13406	-1.06497	-1.38446	-1.25447	-0.215238	-1.55256	-0.109631	-0.300798	-0.0981545	-0.193967
PF3D7_0208400	conservedPlasmodiumprotein,unknownfunction	-0.0609598	-1.28886	-1.03241	-1.05951	-1.33862	-1.16898	-0.21178	-1.61554	0.000805755	-0.145821	-0.0527983	-0.0875329
PF3D7_0208500	acylcarrierprotein(ACP)	-0.198679	-1.10662	-0.989151	-1.00853	-1.30204	-0.912163	-0.133779	-1.48134	-0.273598	-0.180784	-0.240469	-0.211337
PF3D7_0208600	ribosome-recyclingfactor(RRF1)	0.0223611	-1.11647	-0.993168	-0.849043	-1.16205	-1.09804	0.0627788	-1.49147	-0.0448631	0.191788	0.177585	-0.10279
PF3D7_0208700	.1conservedPlasmodiumprotein,unknownfunction	0.0985634	-1.0526	-0.862533	-0.822733	-1.09349	-0.884654	-0.18231	-1.45911	-0.0826633	-0.268864	-0.0506513	-0.0548607
PF3D7_0208700	.2conservedPlasmodiumprotein,unknownfunction	0.0985634	-1.0526	-0.862533	-0.822733	-1.09349	-0.884654	-0.18231	-1.45911	-0.0826633	-0.268864	-0.0506513	-0.0548607
PF3D7_0208800	conservedPlasmodiumprotein,unknownfunction	-0.201574	-1.39228	-1.13577	-1.26045	-1.34392	-1.20415	-0.402583	-1.46451	-0.229672	-0.738251	-0.343384	-0.181938
PF3D7_0208900	6-cysteineprotein(P230p)	-0.0219562	-0.922855	-0.674892	-0.475891	-0.858408	0.206728	0.628779	1.82262	0.0691326	-0.0528118	0.231124	-0.0846759
PF3D7_0209000	6-cysteineprotein(P230)	0.384698	1.35666	0.347962	0.613744	0.125821	0.802715	1.09037	2.76445	0.241265	0.0989808	0.157452	-0.107775
PF3D7_0209100	phospholipaseA2,putative	-0.0139029	-1.01212	-0.953323	-0.88832	-1.04638	-0.850998	-0.00551588	-1.22895	0.154549	0.235507	0.326197	-0.0407925
PF3D7_0209200	3'exoribonuclease,putative	-0.0505823	-1.10522	-0.965076	-1.00642	-1.47676	-1.04393	-0.0970344	-1.46469	0.0230555	-0.0613843	-0.0572518	-0.115863
PF3D7_0209300	2C-methyl-D-erythritol2,4-cyclodiphosphatesynthase(IspF)	-0.067899	-1.25991	-0.888215	-0.971895	-1.26975	-1.00116	-0.0651324	-1.44069	0.206183	-0.00709676	-0.00544369	0.00875635
PF3D7_0209400	conservedprotein,unknownfunction	-0.251663	-1.16407	-1.16695	-0.985843	-1.31901	-1.13999	-0.151593	-1.43323	0.0885863	-0.17874	-0.247287	-0.181498
PF3D7_0209500	conservedPlasmodiumprotein,unknownfunction	-0.0142676	-1.26085	-1.00107	-0.970661	-1.12943	-1.14285	-0.225683	-1.53869	-0.00508018	0.0278177	-0.108776	-0.0465696
PF3D7_0209600	transporter,putative	-0.152681	-1.17916	-1.083	-1.06692	-1.4099	-1.1745	-0.00383991	-1.4759	0.0782645	0.0244427	0.0372938	-0.224474
PF3D7_0209700	RINGzincfingerprotein,putative	-0.0995556	-1.22171	-0.987242	-1.11	-1.4094	-1.18141	-0.345006	-1.6487	-0.275351	-0.199075	0.192011	-0.148244
PF3D7_0209800	ATP-dependentRNAhelicaseUAP56(UAP56)	-0.167874	-1.18279	-1.00457	-1.02256	-1.38557	-1.29062	-0.0628064	-1.48545	-0.0116993	-0.00486312	-0.0329641	-0.00137461
PF3D7_0210000	secretorycomplexprotein61gammasubunit(Sec61-gamma)	0.0361835	-1.20847	-0.76173	-0.732603	-1.50229	-1.03386	-0.182501	-1.66651	0.114372	0.364198	-0.338001	-0.140525
PF3D7_0210100	.160SribosomalproteinL37ae,putative	-0.0681122	-1.05165	-0.948811	-1.04744	-1.14795	-0.9448	-0.260726	-1.32409	-0.0956543	-0.397802	-0.0818178	-0.104108
PF3D7_0210100	.260SribosomalproteinL37ae,putative	-0.0681122	-1.05165	-0.948811	-1.04744	-1.14795	-0.9448	-0.260726	-1.32409	-0.0956543	-0.397802	-0.0818178	-0.104108
PF3D7_0210200	conservedPlasmodiumprotein,unknownfunction	-0.0945187	-1.24361	-1.0965	-1.01565	-1.35023	-1.26246	-0.23298	-1.63084	-0.0210356	-0.134556	0.0931926	-0.122994
PF3D7_0210300	monocarboxylatetransporter,putative	-0.0653206	-1.26546	-1.16376	-1.13769	-1.32184	-1.28777	-0.185503	-1.5739	0.043323	-0.054942	0.23312	-0.17623
PF3D7_0210400	50SribosomalproteinL33,putative	0.162551	-1.20751	-0.888979	-1.02334	-1.43118	-0.830367	-0.141412	-1.49782	0.33475	-0.0708045	0.375694	0.106985
PF3D7_0210500	conservedPlasmodiumprotein,unknownfunction	-0.141115	-1.33125	-1.11238	-1.13266	-1.54585	-1.25352	-0.199853	-1.79797	-0.0746762	-0.311761	-0.101308	-0.109067
PF3D7_0210600	conservedPlasmodiumprotein,unknownfunction	0.0486383	-1.27227	-0.997174	-1.00726	-1.23084	-1.13428	-0.412987	-1.60043	0.118261	-0.141423	-0.243415	-0.102668
PF3D7_0210700	syntaxin,Qa-SNAREfamily(SYN17)	-0.332873	-1.3895	-1.31553	-1.08879	-1.23118	-1.26669	-0.280726	-1.69306	-0.121332	-0.0396186	-0.0243295	-0.255556
PF3D7_0210800	conservedPlasmodiumprotein,unknownfunction	0.0653844	-1.11367	-0.933318	-0.975586	-1.3022	-1.32194	-0.344431	-1.61755	0.0637481	-0.0926796	-0.0182321	0.0671534
PF3D7_0210900	conservedPlasmodiumprotein,unknownfunction	-0.201392	-1.17785	-1.1233	-1.09644	-1.31896	-1.23886	-0.204832	-1.70199	-0.192813	0.121147	-0.0468807	-0.162316
PF3D7_0211100	conservedPlasmodiumprotein,unknownfunction	-0.512543	-1.3914	-1.15848	-1.35144	-1.62082	-1.46682	-0.510731	-1.74405	-0.507582	-0.515135	-0.425585	-0.348454
PF3D7_0211200	ras-relatedproteinRab-5A(RAB5a)	-0.270556	-1.24666	-0.833606	-0.945853	-1.3315	-1.19527	-0.254124	-1.56656	-0.121675	-0.128156	-0.170638	-0.0416008
PF3D7_0211300	ubiquinol-cytochrome-creductasecomplexassemblyfactor1,putative	0.0625975	-1.16673	-0.95285	-1.11057	-1.3318	-1.32538	-0.488178	-1.60092	-0.0447298	-0.263565	-0.0697495	-0.0188646
PF3D7_0211400	beta-ketoacyl-ACPsynthaseIII(KASIII)	-0.149388	-1.24964	-0.987334	-1.085	-1.3826	-1.19392	-0.208485	-1.57791	-0.00296874	-0.245743	-0.240119	-0.175996
PF3D7_0211500	GAFdomain-relatedprotein,putative	-0.0317559	-1.30076	-1.05471	-0.959886	-1.35298	-1.2147	-0.230499	-1.68659	0.0843803	-0.155758	-0.0308956	-0.155123
PF3D7_0211600	dolichol-linkedoligosaccharidebiosynthesisenzyme,putative	-0.109982	-1.25209	-0.92699	-0.846559	-1.0833	-1.12866	-0.193288	-1.79249	0.293349	0.0983237	-0.480435	-0.29592
PF3D7_0211700	tyrosinekinase-likeprotein,putative(TKL1)	-0.0290299	-1.22732	-1.07885	-0.981392	-1.25204	-1.10167	-0.235583	-1.62014	0.12063	0.0314699	0.055053	-0.0465188
PF3D7_0211800	asparagine--tRNAligase(AsnRS)	-0.153716	-1.22908	-0.977676	-1.08242	-1.25042	-1.16003	-0.120549	-1.54214	0.209582	0.0449174	0.316577	-0.179087
PF3D7_0211900	conservedPlasmodiumprotein,unknownfunction	-0.228993	-1.19861	-1.06633	-1.03284	-1.44154	-1.23305	-0.120652	-1.60309	-0.0196321	-0.075192	-0.0603038	-0.277642
PF3D7_0212000	GDP-fructose:GMPantiporter,putative	-0.0933955	-1.09567	-0.891115	-0.9021	-1.26198	-1.07366	-0.0667794	-1.52656	0.0632557	0.283767	0.0297782	-0.0811524
PF3D7_0212100	conservedPlasmodiumprotein,unknownfunction	-0.158052	-1.29886	-1.11235	-1.16508	-1.30547	-1.3281	-0.304017	-1.62233	0.105407	0.0648601	0.054886	-0.188628
PF3D7_0212200	mitochondrialribosomalproteinL12precursor,putative	-0.207544	-1.03663	-0.960342	-0.936315	-1.42556	-0.902874	-0.323569	-1.55509	0.00855619	-0.126764	-0.174875	0.0458123
PF3D7_0212300	peptidechainreleasefactorsubunit1,putative	-0.0235006	-1.18526	-0.969087	-1.08235	-1.20844	-1.06076	-0.0625581	-1.52016	-0.0343698	0.0298408	0.225961	-0.20875
PF3D7_0212400	conservedPlasmodiummembraneprotein,unknownfunction	-0.023574	-1.2325	-1.08276	-1.01661	-1.29163	-1.19251	-0.182566	-1.65821	-0.038914	-0.0810139	0.0297467	-0.105804
PF3D7_0212500	conservedPlasmodiumprotein,unknownfunction	-0.0867572	-1.25203	-1.06852	-1.04256	-1.35302	-1.22096	-0.13405	-1.62184	-0.0117356	-0.127254	0.0233796	-0.0962273
PF3D7_0212600	secretedproteinwithalteredthrombospondinrepeatdomain(SPATR)	-0.00255074	-1.0321	-0.949487	-1.04125	-0.917128	-0.950806	-0.00186439	-1.38744	0.243971	0.0592887	0.255329	0.0208158
PF3D7_0212700	SRR1-likeprotein	-0.123792	-1.16545	-1.03933	-1.20587	-0.998381	-1.06472	-0.212846	-1.67863	-0.0249732	-0.165115	-0.150818	-0.0697422
PF3D7_0212800	multidrugeffluxpump,putative	-0.0378635	-1.2675	-1.03062	-1.03113	-1.16902	-1.11608	-0.14971	-1.63559	0.151148	-0.0527079	-0.0088068	-0.113906
PF3D7_0212900	Leu/Phe-tRNAproteintransferase,putative	-0.101985	-1.19134	-1.15853	-1.09583	-1.57236	-1.32229	-0.127111	-1.53868	0.0481831	0.0567471	0.280354	-0.204157
PF3D7_0213000	conservedPlasmodiumprotein,unknownfunction	0.0193856	-1.15404	-1.01666	-1.16013	-1.21884	-1.28009	-0.192771	-1.77649	-0.00761058	-0.109924	-0.145141	-0.25063
PF3D7_0213100	proteinSIS1(SIS1)	0.0643141	-1.12803	-0.891827	-0.906312	-1.35237	-0.980715	-0.199093	-1.48644	0.286624	0.0798041	0.332406	0.0165194
PF3D7_0213200	conservedPlasmodiumprotein,unknownfunction	-0.0915559	-1.2668	-0.865375	-1.06563	-1.31038	-1.02651	-0.215544	-1.81651	-0.0280702	-0.00337873	-0.191662	-0.119176
PF3D7_0213300	conservedPlasmodiumprotein,unknownfunction	-0.107937	-1.17887	-0.777253	-1.36455	-0.73758	-1.02195	0.215661	-1.58717	-0.114175	0.116261	0.185909	-0.00413984
PF3D7_0213400	proteinkinase7(PK7)	0.0288801	-1.23474	-0.874639	-0.931174	-1.35634	-1.15375	-0.220729	-1.6562	-0.0855102	-0.377416	-0.176945	-0.0176627
PF3D7_0213500	conservedPlasmodiumprotein,unknownfunction	0.0207889	-1.26713	-0.987844	-1.05874	-1.44826	-1.16108	-0.100268	-1.61067	0.110088	-0.148087	-0.0434151	-0.175509
PF3D7_0213600	conservedPlasmodiumprotein,unknownfunction	-0.0142402	-1.28425	-1.05142	-1.03208	-1.27779	-1.19032	-0.137238	-1.57696	-0.0847608	-0.189922	-0.0344489	-0.21413
PF3D7_0213700	conservedprotein,unknownfunction	-0.316833	-1.16445	-0.883935	-1.06769	-1.16444	-1.00572	0.167495	-1.36341	-0.317109	-0.25778	-0.206803	0.040855
PF3D7_0213800	conservedPlasmodiumprotein,unknownfunction	-0.122877	-1.18738	-1.04666	-1.0694	-1.21889	-1.17805	-0.135233	-1.73282	0.0702029	-0.0779605	-0.0459845	-0.181409
PF3D7_0213900	conservedPlasmodiumprotein,unknownfunction	0.00456005	-1.21725	-1.08368	-1.03651	-1.43555	-1.19052	-0.10838	-1.63278	-0.0423602	0.0297922	0.143906	-0.15991
PF3D7_0214000	T-complexprotein1subunittheta(CCT8)	-0.0701385	-1.15087	-1.16986	-1.17981	-1.28272	-1.22494	-0.143267	-1.56007	0.0922844	0.0281517	0.116517	-0.272471
PF3D7_0214100	proteintransportproteinSEC31(SEC31)	-0.208461	-1.16397	-1.12683	-1.14478	-1.23466	-1.27233	-0.112885	-1.52176	0.0157309	-0.13595	0.0564961	-0.224066
PF3D7_0214200	mitochondrialribosomalproteinL13precursor,putative	-0.0470111	-1.03775	-1.00601	-1.12002	-1.23689	-1.32393	-0.0457906	-1.42384	0.0748481	0.0318235	0.119865	-0.189891
PF3D7_0214300	conservedPlasmodiumprotein,unknownfunction	-0.112336	-0.913762	-0.792688	-0.754059	-0.879817	-1.10916	-0.18077	-1.40301	0.0677921	-0.158663	0.134604	-0.0916566
PF3D7_0214400	conservedPlasmodiumprotein,unknownfunction	0.04893	-1.19545	-0.883163	-0.954079	-1.17702	-1.18258	-0.156641	-1.60236	0.0768188	-0.179852	-0.114896	-0.0726784
PF3D7_0214500	conservedPlasmodiumprotein,unknownfunction	-0.28922	-1.45605	-1.23855	-1.44458	-1.7006	-1.2406	-0.282073	-1.69281	-0.0942489	-0.303851	-0.342138	-0.310678
PF3D7_0214600	serine/threonineproteinkinase,putative	0.032415	-1.13683	-0.943505	-0.932565	-1.2704	-1.15833	-0.172376	-1.56866	0.104083	-0.156369	0.182273	-0.131394
PF3D7_0214700	conservedPlasmodiumprotein,unknownfunction	0.0352873	-1.1827	-1.01079	-1.10048	-1.3836	-1.22361	-0.10841	-1.46095	-0.0438978	-0.383576	-0.123198	-0.157233
PF3D7_0214800	conservedPlasmodiummembraneprotein,unknownfunction	-0.158998	-1.22427	-1.05555	-1.20604	-1.25481	-1.33635	-0.361923	-1.59101	-0.123634	-0.154186	-0.113505	-0.301914
PF3D7_0214900	rhoptryneckprotein6(RON6)	-0.047979	-1.14517	-0.944097	-0.944437	-1.2421	-1.1187	-0.152442	-1.52687	-0.0233101	-0.159328	-0.0574252	-0.134795
PF3D7_0215000	acyl-CoAsynthetase(ACS9)	-0.0818919	-1.2439	-1.09543	-1.07268	-1.36101	-1.20852	-0.266743	-1.59249	-0.010691	-0.188206	0.279774	-0.147514
PF3D7_0215100	RINGzincfingerprotein,putative	-0.121101	-1.09333	-0.952803	-1.00134	-1.19988	-1.04822	-0.104191	-1.40344	-0.150359	-0.127059	-0.194475	-0.122385
PF3D7_0215200	conservedPlasmodiumprotein,unknownfunction	-0.0327204	-1.33595	-1.24683	-1.24021	-1.22865	-1.35522	-0.262579	-1.76183	0.0454316	-0.243362	-0.147525	-0.372554
PF3D7_0215300	acyl-CoAsynthetase(ACS8)	-0.242514	-1.1986	-1.22688	-1.19075	-1.43984	-1.32802	-0.101245	-1.66436	0.117689	-0.221252	-0.0572837	-0.279675
PF3D7_0215400	conservedPlasmodiumprotein,unknownfunction	-0.253916	-1.25862	-1.07817	-1.02793	-1.45818	-1.25839	-0.165413	-1.56355	-0.0356904	-0.152513	0.0091087	-0.123109
PF3D7_0215500	conservedPlasmodiumprotein,unknownfunction	-0.181963	-1.24479	-0.971153	-1.07012	-1.15756	-1.28193	-0.226346	-1.58469	0.096342	-0.24838	0.00978328	-0.188215
PF3D7_0215600	conservedPlasmodiumprotein,unknownfunction	-0.0447439	-1.35869	-1.16578	-1.23656	-1.44484	-1.29178	-0.218257	-1.65427	-0.342191	-0.237406	-0.0581046	-0.20733
PF3D7_0215700	DNA-directedRNApolymeraseIIsubunitRPB2,putative(RPB2)	-0.146689	-1.15392	-1.15522	-1.17084	-1.28015	-1.32957	-0.16692	-1.53618	-0.0251631	-0.0974419	0.0375199	-0.211751
PF3D7_0215800	originrecognitioncomplexsubunit5(ORC5)	-0.13828	-1.17837	-1.0948	-0.990759	-1.32701	-1.22408	-0.188798	-1.55455	0.273426	0.00298491	0.115339	-0.132541
PF3D7_0215900	palmitoyltransferase,putative(DHHC11)	0.0153508	-1.22348	-0.946239	-0.993801	-1.50848	-1.18369	0.0394504	-1.41521	0.160778	-0.328667	-0.141546	-0.320143
PF3D7_0216000	DEAD/DEAHboxhelicase,putative	-0.141961	-1.11269	-0.967795	-1.00577	-1.24248	-1.19722	-0.18034	-1.57817	-0.0756074	-0.138205	0.186516	-0.165673
PF3D7_0216100	conservedPlasmodiumprotein,unknownfunction	-0.0812625	-1.37459	-1.03409	-1.04941	-1.47155	-1.27464	-0.318389	-1.72287	0.0145372	-0.349321	-0.0799698	-0.121424
PF3D7_0216200	conservedPlasmodiumprotein,unknownfunction	-0.0273218	-1.22371	-1.07986	-0.86231	-1.25443	-0.941393	-0.214049	-1.61975	0.0134375	-0.0509807	0.109351	0.105759
PF3D7_0216300	conservedPlasmodiumprotein,unknownfunction	-0.132196	-1.29154	-1.03407	-1.08916	-1.18455	-1.20205	-0.327183	-1.66819	0.101434	-0.0637405	-0.10409	-0.140891
PF3D7_0216400	vacuolarproteinsorting-associatedprotein45,putative(VPS45)	-0.0394947	-1.25379	-1.01012	-1.11945	-1.25415	-1.21948	-0.209845	-1.70982	0.230334	-0.062992	0.140356	-0.204311
PF3D7_0216500	conservedPlasmodiumprotein,unknownfunction	-0.183709	-1.28326	-1.13523	-1.16111	-1.20891	-1.20075	-0.259843	-1.66303	-0.057105	-0.215641	-0.104096	-0.249543
PF3D7_0216600	MtN3-likeprotein	-0.203612	-1.25752	-0.978421	-1.12378	-1.45137	-1.2323	-0.164737	-1.53094	-0.0106834	-0.157234	0.0147154	-0.229663
PF3D7_0216700	.1autophagy-relatedprotein11,putative(ATG11)	0.0168027	-1.06321	-0.884103	-0.87207	-1.14237	-1.01168	-0.167801	-1.53111	0.115073	-0.0719401	0.0594994	-0.0499672
PF3D7_0216700	.2autophagy-relatedprotein11,putative(ATG11)	0.0168027	-1.06321	-0.884103	-0.87207	-1.14237	-1.01168	-0.167801	-1.53111	0.115073	-0.0719401	0.0594994	-0.0499672
PF3D7_0216800	conservedPlasmodiummembraneprotein,unknownfunction	-0.211761	-1.22248	-1.15056	-1.08063	-1.2615	-1.31992	-0.128754	-1.55023	-0.122038	-0.189064	-0.0469241	-0.37425
PF3D7_0216900	conservedPlasmodiumprotein,unknownfunction	0.0236832	-1.16216	-1.00194	-0.879895	-1.2974	-1.16327	-0.261026	-1.53444	0.199655	-0.180186	0.214382	0.0154197
PF3D7_0217000	conservedPlasmodiummembraneprotein,unknownfunction	-0.027801	-1.19146	-0.999465	-1.02215	-1.28358	-1.22426	-0.322141	-1.53237	-0.10117	-0.327341	-0.131797	-0.158336
PF3D7_0217100	ATPsynthaseF1,alphasubunit	-0.0795049	-1.07028	-0.935552	-0.945405	-1.30172	-1.16374	-0.192491	-1.45165	0.0178673	0.192649	0.186158	-0.106776
PF3D7_0217200	conservedPlasmodiumprotein,unknownfunction	-0.0807371	-1.28973	-1.04216	-1.0949	-1.36183	-1.27438	-0.293477	-1.64281	-0.127515	-0.34675	-0.172779	-0.146699
PF3D7_0217300	AP-2complexsubunitsigma,putative	-0.17816	-1.36131	-1.13168	-1.20476	-1.57231	-1.52451	-0.265732	-1.61066	-0.240171	-0.833161	-0.105562	-0.437114
PF3D7_0217400	conservedPlasmodiumprotein,unknownfunction	-0.44249	-1.20358	-0.914351	-1.14029	-1.87603	-1.12068	-0.181924	-1.40716	-0.251247	-0.579832	-0.0859994	-0.486162
PF3D7_0217500	calcium-dependentproteinkinase1(CDPK1)	-0.187204	-0.974067	-0.95617	-1.02978	-1.22779	-1.20216	-0.0541375	-1.3765	0.0115052	-0.00507678	-0.345898	-0.0502398
PF3D7_0217600	conservedPlasmodiumprotein,unknownfunction	-0.116799	-1.19955	-1.06801	-1.0263	-1.17827	-1.17984	-0.212093	-1.60099	0.0156108	-0.162507	-0.0674507	-0.229465
PF3D7_0217700	E2F-associatedphosphoprotein,putative	-0.245398	-1.06831	-1.08621	-1.20618	-1.38632	-1.186	-0.109504	-1.49714	0.0455513	-0.358977	-0.0388	-0.158692
PF3D7_0217800	40SribosomalproteinS26(RPS26)	-0.021205	-0.927049	-0.784673	-0.935729	-0.726023	-0.906767	-0.0569591	-1.53264	-0.0257838	0.38353	0.13081	-0.0676031
PF3D7_0217900	conservedPlasmodiumprotein,unknownfunction	-0.0520346	-1.17509	-0.920722	-1.03278	-1.09583	-1.281	-0.00558574	-1.62895	0.0895473	0.147178	0.135952	-0.248313
PF3D7_0218000	replicationfactorCsubunit2,putative(RFC2)	-0.281114	-1.1489	-1.10608	-1.17858	-1.39961	-1.06628	-0.327704	-1.36255	0.0642861	0.0294131	0.134038	-0.249426
PF3D7_0218100	conservedPlasmodiummembraneprotein,unknownfunction	-0.214214	-1.14847	-0.850718	-1.11114	-1.22703	-1.20487	-0.205328	-1.44197	-0.312073	-0.176541	-0.256804	-0.125659
PF3D7_0218200	conservedPlasmodiumprotein,unknownfunction	-0.0364565	-1.32465	-1.05592	-0.903295	-1.32344	-1.20412	-0.178627	-1.6023	-0.0623319	-0.116243	0.0593215	-0.12511
PF3D7_0218300	apicoplastRNAmethyltransferaseprecursor,putative	-0.0278902	-1.07383	-0.935711	-0.985516	-1.04783	-1.05449	-0.109486	-1.2704	0.0518275	-0.37658	-0.110338	-0.227802
PF3D7_0218400	DEAD/DEAHboxATP-dependentRNAhelicase,putative	-0.104619	-1.16749	-1.1027	-1.1084	-1.2495	-1.12598	-0.0422984	-1.5488	0.000759544	0.0800562	-0.0191597	-0.218368
PF3D7_0218500	smallnuclearribonucleoproteinSmD2,putative(SNRPD2)	-0.0191789	-0.94345	-1.01901	-1.09482	-1.25386	-1.23661	-0.261423	-1.29071	-0.0417229	-0.548043	-0.0197525	-0.292202
PF3D7_0218600	conservedPlasmodiumprotein,unknownfunction	-0.0889416	-1.26103	-1.08173	-1.02998	-1.36169	-1.2085	-0.214673	-1.60434	-0.0577383	-0.252294	-0.0805947	-0.133119
PF3D7_0218700	pre-mRNA-processingprotein45,putative(PRP45)	-0.197067	-1.20307	-1.10665	-1.14029	-1.00228	-1.06042	-0.221816	-1.68816	-0.177267	-0.2605	-0.0764274	-0.112971
PF3D7_0219100	conservedprotein,unknownfunction	-0.0301372	-1.1837	-0.85836	-0.804097	-1.18149	-1.06498	-0.182024	-1.49815	0.210239	-0.0383964	0.287712	0.0533323
PF3D7_0219200	40SribosomalproteinS30	-0.201187	-1.14396	-1.04852	-1.15079	-1.14453	-0.912882	-0.10741	-1.4097	0.186138	-0.656226	-0.16649	-0.144838
PF3D7_0219300	conservedPlasmodiumprotein,unknownfunction	-0.0677537	-1.28722	-1.01766	-0.969176	-1.18675	-1.25666	-0.221421	-1.42513	0.0694601	0.256021	-0.158231	-0.141128
PF3D7_0219400	.1ribosomeassociatedmembraneproteinRAMP4,putative	-0.105484	-1.24182	-0.839096	-0.950029	-1.31305	-1.13922	-0.193758	-1.38289	-0.279713	-0.589524	-0.0718929	-0.206953
PF3D7_0219400	.2ribosomeassociatedmembraneproteinRAMP4,putative	-0.105484	-1.24182	-0.839096	-0.950029	-1.31305	-1.13922	-0.193758	-1.38289	-0.279713	-0.589524	-0.0718929	-0.206953
PF3D7_0219500	pseudouridinesynthase,putative	-0.0878765	-0.980084	-0.925961	-1.03853	-1.41473	-1.25854	-0.118386	-1.49316	-0.0396275	-0.112451	-0.112364	-0.140122
PF3D7_0219600	replicationfactorCsubunit1,putative(RFC1)	-0.0745505	-1.15353	-1.01195	-1.06776	-1.40718	-1.14338	-0.264044	-1.46506	0.0747335	-0.0159613	0.0993625	-0.124019
PF3D7_0219700	Plasmodiumexportedprotein(PHISTc),unknownfunction(GEXP20)	-0.0184532	-1.06213	-1.00097	-1.09836	-1.46709	-1.21091	-0.12553	-1.4748	0.174574	-0.155423	0.252647	-0.134757
PF3D7_0219800	Plasmodiumexportedprotein(PHISTc),unknownfunction	-0.0420905	-1.29871	-1.02153	-0.935731	-1.15271	-1.11728	0.075391	-1.46127	-0.0814591	0.00968325	0.0599466	-0.0877389
PF3D7_0219900	Plasmodiumexportedprotein,unknownfunction	-0.0326315	-1.09102	-0.945254	-0.922357	-1.2095	-1.03357	-0.147286	-1.22263	-0.368709	-0.153346	-0.0776126	-0.0909149
PF3D7_0220000	liverstageantigen3(LSA3)	-0.051497	-0.973594	-0.897579	-0.937002	-1.1301	-0.996245	-0.124734	-1.28112	-0.00570663	-0.0664184	0.206683	-0.0364548
PF3D7_0220100	DnaJprotein,putative	-0.0343373	-1.14608	-0.9398	-0.934816	-1.24113	-1.04445	-0.152198	-1.43681	0.118233	-0.235147	-0.050341	-0.15125
PF3D7_0220200	Plasmodiumexportedprotein,unknownfunction	-0.0806246	-1.18139	-0.766168	-1.16566	-1.23422	-1.2575	0.0205387	-1.52097	-0.0435758	-0.175552	-0.178842	-0.165452
PF3D7_0220300	Plasmodiumexportedprotein,unknownfunction	-0.0313828	-0.874381	-0.695536	-0.869551	-1.0777	-0.716004	-0.240141	-1.09224	0.196042	0.155007	0.0410449	-0.209137
PF3D7_0220400	DnaJprotein,putative,pseudogene	-0.0862004	-1.19527	-0.843215	-0.988926	-1.25071	-0.924673	-0.271394	-1.51127	0.172121	-0.11243	-0.112039	-0.254756
PF3D7_0220500	Plasmodiumexportedprotein(hyp2),unknownfunction	-0.0224563	-0.99562	-0.725155	-0.744947	-0.625933	-0.314135	-0.169319	-1.16333	-0.0401415	-0.162457	0.037174	-0.336915
PF3D7_0220600	Plasmodiumexportedprotein(hyp9),unknownfunction	0.0686442	-0.959566	-0.659381	-0.856138	-0.88738	-0.89063	0.135657	-1.33597	-0.0469761	-0.117594	0.187402	0.00527814
PF3D7_0220700	Plasmodiumexportedprotein(hyp9),unknownfunction	-0.0853705	-1.02627	-0.815566	-0.851361	-0.781455	-0.901404	-0.146199	-1.32957	0.10948	-0.0535451	0.0430988	-0.261271
PF3D7_0220800	cytoadherencelinkedasexualprotein2(CLAG2)	-0.148943	-0.667567	0.440701	0.687126	0.547	0.838344	-0.200352	-1.08189	-0.110279	-0.257383	-0.0749533	-0.204015
PF3D7_0220900	Plasmodiumexportedprotein,unknownfunction,pseudogene	-0.0199315	0.353905	2.78311	2.78607	3.06161	3.07429	-0.0323111	-0.0679226	-0.101361	-0.477423	-0.421187	-0.190731
PF3D7_0221000	Plasmodiumexportedprotein,unknownfunction	-0.111933	0.161513	2.60606	2.98222	3.01467	3.2283	-0.128262	-0.397634	-0.062418	0.0740895	0.156903	-0.105393
PF3D7_0221100	Plasmodiumexportedprotein,unknownfunction,pseudogene	-0.260083	-0.891832	-0.457421	0.635348	-0.0425444	2.33856	-0.207592	-1.29955	-0.000432474	0.00708954	-0.00393437	-0.109916
PF3D7_0221200	Plasmodiumexportedprotein(hyp15),unknownfunction	-0.317071	-0.797736	-0.648444	-0.539755	-0.784047	1.42351	-0.219801	-1.08705	0.137291	-0.0969317	-0.216778	-0.129906
PF3D7_0221300	Plasmodiumexportedprotein,unknownfunction,pseudogene	0.462065	1.43852	1.801	2.11728	1.846	3.08231	0.232282	1.54271	0.146319	-0.00810815	-0.20359	-0.00276098
PF3D7_0221400	stevor	1.05839	3.33476	3.16906	3.24034	3.43726	3.23508	1.15462	3.54574	0.108537	0.703773	0.107418	0.641601
PF3D7_0221500	Pfmc-2TMMaurer'sclefttwotransmembraneprotein,pseudogene	1.06991	3.27484	3.07597	3.09398	3.28053	3.22212	1.09721	3.41511	0.0363401	1.01741	0.195696	0.644214
PF3D7_0221600	Plasmodiumexportedprotein,unknownfunction,pseudogene	0.794571	3.24069	2.51242	2.63013	2.08117	2.98942	1.09949	3.36392	-0.216009	-0.236124	0.0237161	-0.124701
PF3D7_0221700	Plasmodiumexportedprotein,unknownfunction	0.694708	2.96777	0.216037	0.282619	1.39163	1.81703	0.864979	3.08062	-0.155303	-0.222402	-0.0703335	-0.0786319
PF3D7_0221800	hypotheticalprotein	0.725446	3.12444	0.53882	0.863313	1.91613	2.35823	1.13762	3.49625	0.0481976	-0.680333	-0.116858	-0.188829
PF3D7_0221900	erythrocytemembraneprotein1(PfEMP1),pseudogene	0.27728	1.34549	0.912406	1.04473	1.13584	1.16096	0.424527	1.43136	-0.0122517	0.0335371	-0.0411023	-0.0464455
PF3D7_0222000	exportedproteinfamily1(EPF1)	-0.000990125	0.00189223	0.0015494	0.00323835	0.00160303	0.00396812	0.00023361	-7.96e-05	-2.83e-05	0.0010233	-0.00181732	-0.00181732
PF3D7_0222100	Pfmc-2TMMaurer'sclefttwotransmembraneprotein(MC-2TM)	0.158276	0.657105	0.645617	0.702464	0.753279	0.719197	0.123619	0.508909	-0.0280286	0.021325	0.0835565	0.0883448
PF3D7_0222200	exportedproteinfamily3(EPF3)	0.00544834	0.00494389	0.0174808	0.0222586	0.0444126	0.0375955	-0.00314225	0.00533354	-0.00399811	-0.00399811	-0.00192846	-0.0114071
PF3D7_0222300	exportedproteinfamily4,pseudogene(EPF4)	0.24263	0.742257	0.746705	0.759817	0.688756	0.752975	0.145386	0.721132	0.0486018	0.258148	0.286125	0.224175
PF3D7_0222400	rifin,pseudogene(RIF)	0.387755	1.59836	1.48873	1.48077	1.55925	1.55655	0.474919	1.67972	0.0906522	1.00659	0.240973	0.8603
PF3D7_0222500	rifin(RIF)	0.984901	3.42368	3.1847	3.2568	3.46721	3.32978	1.40827	3.70173	-0.110787	2.48169	0.585277	2.31592
PF3D7_0222600	rifin(RIF)	0.901391	3.44692	3.29865	3.3305	3.40936	3.40264	1.49395	3.67072	0.0346246	2.63594	0.412491	2.21113
PF3D7_0222700	rifin(RIF)	0.960931	3.46646	3.32814	3.37336	3.50511	3.43324	1.44727	3.67293	0.416787	2.29233	0.324914	2.04611
PF3D7_0222800	stevor	1.00028	3.67927	3.31349	3.40913	3.50901	3.44996	1.12644	3.71692	0.296166	2.49629	0.54633	2.1524
PF3D7_0222900	erythrocytemembraneprotein1(PfEMP1),exon2,pseudogene(VAR)	0.263842	1.46657	1.3132	1.36534	1.40794	1.4258	0.528944	1.54541	0.0945678	0.772981	0.139521	0.547367
PF3D7_0223100	rifin(RIF)	0.932939	3.0933	2.84936	2.89145	2.94115	2.954	1.26746	3.27624	0.0118262	0.846759	0.2695	0.891128
PF3D7_0223200	rifin(RIF)	0.792909	3.17834	2.84253	2.88529	3.26534	2.96266	1.22289	3.36003	-0.0385201	0.544758	0.110248	0.567249
PF3D7_0223300	erythrocytemembraneprotein1(PfEMP1),exon2	0.28147	1.35755	1.14633	1.16347	1.2036	1.27422	0.484117	1.39162	0.0473943	0.608327	0.0594845	0.382234
PF3D7_0223400	rifin(RIF)	0.168129	1.23078	1.08091	1.10534	1.24856	1.53693	0.419424	1.23459	-0.105487	0.441031	-0.0324289	0.429892
PF3D7_0223500	erythrocytemembraneprotein1,PfEMP1(VAR)	0.563312	2.22188	2.15895	2.21095	2.2267	2.38616	0.842068	2.4181	-0.048858	0.851221	0.00491971	0.555398
PF3D7_0300100	erythrocytemembraneprotein1,PfEMP1(VAR)	0.513087	2.08742	1.96356	1.94643	2.07355	2.05281	0.885595	2.26498	-0.0118769	0.733528	0.0854336	0.464031
PF3D7_0300200	rifin(RIF)	-0.00158725	0.169657	0.258519	0.333232	0.44048	0.825216	0.14311	0.209057	0.0651306	0.026656	0.203056	0.099413
PF3D7_0300300	erythrocytemembraneprotein1(PfEMP1),exon2,pseudogene(VAR)	0.0653818	0.187215	0.242062	0.258438	0.249427	0.389846	0.0192764	0.287569	-0.100828	0.0167949	-0.0217414	0.105882
PF3D7_0300400	stevor	0.966783	2.81495	2.74691	2.71767	2.85789	2.80244	1.16708	3.09299	0.32076	1.57318	0.31049	1.35426
PF3D7_0300500	rifin(RIF)	0.750942	3.00134	2.78737	2.84154	2.93086	2.98345	1.12926	3.15685	0.200516	1.37268	0.351867	1.24583
PF3D7_0300600	Plasmodiumexportedprotein,unknownfunction,fragment	0	0	0	0	0	0	0	0	0	0	0	0
PF3D7_0300700	rifin(RIF)	0.971547	3.56987	3.32207	3.40309	3.56932	3.51107	1.43326	3.81739	-0.0929351	1.51103	0.304992	1.35155
PF3D7_0300800	rifin(RIF)	0.462328	1.57862	1.49015	1.45731	1.42192	1.58257	0.604993	1.69795	-0.0093188	0.484342	0.0752286	0.374042
PF3D7_0300900	stevor-like	1.08643	3.27052	2.97696	3.06049	2.9861	3.13209	1.2074	3.40571	0.0633361	1.5715	0.218095	0.969964
PF3D7_0301000	acyl-CoAsynthetase(ACS2)	0.840258	3.38932	3.12701	3.16664	3.23503	3.29056	1.27792	3.58691	0.317143	0.958311	0.0247919	0.501472
PF3D7_0301100	Plasmodiumexportedprotein(hyp13),unknownfunction	0.858883	3.03551	2.69611	2.82727	2.99872	3.03691	1.13643	3.01078	-0.218315	0.0709088	0.0235932	0.101504
PF3D7_0301200	serine/threonineproteinkinase,FIKKfamily(FIKK3)	0.151882	0.616234	0.883242	0.968187	0.828018	1.09925	0.109585	0.441251	-0.0808416	-0.169251	-0.0866932	-0.0270684
PF3D7_0301300	alpha/betahydrolase,putative	0.0700289	-0.854201	-0.691095	-0.750976	-0.832748	-0.691766	-0.15363	-1.19607	0.102267	-0.161862	0.051762	-0.0504373
PF3D7_0301400	Plasmodiumexportedprotein,unknownfunction	-0.100204	-0.910072	-0.729314	-0.648987	-1.0464	-0.973327	-0.298094	-1.39374	0.257218	0.0136996	-0.0809638	-0.164747
PF3D7_0301500	Plasmodiumexportedprotein,unknownfunction	-0.163451	-1.11968	-1.03728	-1.02574	-1.12653	-1.07531	0.0482634	-1.44646	-0.0653005	-0.336811	-0.0286948	-0.109465
PF3D7_0301600	Plasmodiumexportedprotein(hyp1),unknownfunction(GEXP21)	-0.191022	-0.809856	-0.911871	-0.946696	-0.847971	-0.968509	-0.228562	-1.21653	-0.0273666	-0.184431	-0.0999657	-0.216611
PF3D7_0301700	Plasmodiumexportedprotein,unknownfunction	0.0360027	-1.03012	-0.831724	-0.788001	-1.03341	-0.935131	0.045519	-1.31746	0.0872376	-0.264462	-0.0405797	-0.0494944
PF3D7_0301800	Plasmodiumexportedprotein,unknownfunction	0.0564927	-0.875806	-0.732323	-0.698765	-0.848855	-0.906058	0.0890204	-1.20608	0.0214418	0.163974	0.196839	-0.201557
PF3D7_0301900	conservedPlasmodiumprotein,unknownfunction	-0.159367	-1.22451	-1.08221	-1.12863	-1.22126	-1.29514	-0.238231	-1.53318	-0.094796	-0.722277	-0.346922	-0.155484
PF3D7_0302000	pre-mRNA-splicingfactorPRP46,putative(PRP46)	-0.230433	-1.0046	-0.943475	-0.972174	-1.0941	-1.01423	-0.194882	-1.30592	-0.0534499	-0.0600059	-0.0468119	-0.107106
PF3D7_0302100	serine/threonineproteinkinase(SRPK1)	0.16953	0.987821	0.948625	0.778201	0.324739	0.738386	0.352815	0.961615	-0.20752	1.40931	0.051338	1.06861
PF3D7_0302200	cytoadherencelinkedasexualprotein3.2(CLAG3.2)	0.624207	2.19734	2.03074	2.04495	1.66907	2.13043	0.901454	2.29542	-0.0111494	0.00333513	-0.0480578	-0.0073715
PF3D7_0302300	erythrocytemembraneprotein1(PfEMP1),pseudogene	1.01445	3.6191	3.34345	3.35484	3.56049	3.47021	1.60259	3.87867	0.037829	1.35849	0.0972325	1.01793
PF3D7_0302500	cytoadherencelinkedasexualprotein3.1(CLAG3.1)	-0.13605	-0.561189	-0.562882	-0.579487	0.75527	-0.128869	-0.152635	-0.756663	-0.0674677	-0.139834	-0.137912	-0.0895139
PF3D7_0302600	ABCtransporterBfamilymember4,putative(ABCB4)	-0.159003	-1.20993	-0.999045	-1.05856	-1.29189	-1.24627	-0.240448	-1.59581	0.0463963	-0.197118	-0.114139	-0.159421
PF3D7_0302700	CDGSHiron-sulfurdomain-containingprotein,putative	-0.222664	-1.24078	-1.07397	-1.26792	-1.35898	-1.24638	-0.0495892	-1.46428	-0.0500493	-0.179406	-0.331396	-0.324042
PF3D7_0302800	conservedPlasmodiumprotein,unknownfunction	-0.252435	-1.17428	-1.12202	-1.17781	-1.16731	-1.24905	-0.225804	-1.50605	-0.219729	-0.338667	-0.0280728	-0.114285
PF3D7_0302900	exportin-1,putative	-0.104377	-1.17932	-1.08085	-1.10075	-1.25912	-1.23512	-0.20126	-1.5969	-0.1446	-0.128192	-0.0304376	-0.196478
PF3D7_0303000	N-ethylmaleimide-sensitivefusionprotein(NSF)	-0.0663275	-1.14347	-1.09595	-0.957455	-1.22669	-1.19223	-0.27259	-1.6361	-0.0105461	-0.0959436	0.0126114	-0.249024
PF3D7_0303100	conservedPlasmodiumprotein,unknownfunction	-0.13739	-1.23036	-1.12601	-1.20383	-1.25292	-1.28049	-0.26484	-1.63178	-0.0172178	-0.265527	-0.00953755	-0.206807
PF3D7_0303200	HADsuperfamilyprotein,putative	-0.110236	-1.13919	-1.0567	-1.02346	-1.19728	-1.25214	-0.206156	-1.53608	0.0225387	-0.240549	0.0135649	-0.18127
PF3D7_0303300	DNA-directedRNApolymerasesubunitI,putative	-0.161028	-1.07811	-1.19471	-1.21854	-1.41256	-1.28273	-0.200651	-1.48571	0.131093	-0.222086	-0.542496	-0.334827
PF3D7_0303400	palmitoyltransferase(DHHC1)	-0.186944	-1.20518	-1.08276	-1.04672	-1.40582	-1.25484	-0.0952723	-1.54098	-0.0658744	-0.187076	-0.10387	-0.175775
PF3D7_0303500	spindlepolebodyprotein,putative	-0.160201	-1.285	-1.17316	-1.17619	-1.36254	-1.22847	-0.303928	-1.66706	-0.0856114	-0.25178	-0.0701616	-0.247083
PF3D7_0303600	plasmoredoxin(Plrx)	-0.00282701	-1.34107	-1.1939	-1.2735	-1.60047	-1.41108	-0.170891	-1.64703	0.138053	-0.37112	-0.441534	-0.234814
PF3D7_0303700	lipoamideacyltransferasecomponentofbranched-chainalpha-ketoaciddehydrogenasecomplex(BCKDH-E2)	-0.279445	-1.33087	-1.12159	-1.19088	-1.47249	-1.40678	-0.153307	-1.43889	-0.0779739	-0.317195	-0.0857099	-0.34678
PF3D7_0303800	IBRdomainprotein,putative	-0.167102	-1.19603	-1.05665	-1.05704	-1.19662	-1.25392	-0.274673	-1.55182	0.12716	-0.125286	0.192548	-0.20193
PF3D7_0303900	phosphatidylethanolamine-bindingprotein,putative	-0.136881	-1.05908	-1.06113	-0.978301	-1.43908	-1.16886	0.0214851	-1.42274	-0.113046	-0.146853	0.0474055	-0.137637
PF3D7_0304000	innermembranecomplexprotein1a,putative(IMC1a)	-0.14669	-1.11997	-0.96104	-0.959637	-1.31178	-1.1741	-0.200552	-1.46351	-0.0114481	-0.0634107	0.0311455	-0.139789
PF3D7_0304100	innermembranecomplexprotein1e,putative(IMC1e)	-0.0640188	-1.16232	-1.12761	-0.921573	-1.3707	-1.29284	-0.192259	-1.52726	-0.235526	-0.328672	-0.0762883	-0.213749
PF3D7_0304200	EH(Eps15homology)protein(PAST1)	-0.0863822	-1.15382	-1.12513	-1.12925	-1.41813	-1.21927	-0.227351	-1.50872	-0.00354621	0.0491555	-0.0171912	-0.252137
PF3D7_0304300	conservedPlasmodiumprotein,unknownfunction	-0.122865	-1.29657	-1.13648	-1.09928	-1.32465	-1.28714	-0.368127	-1.68954	-0.0630763	-0.15091	-0.130542	-0.273098
PF3D7_0304400	60SribosomalproteinL44(RPL44)	0.0266848	-1.32778	-1.16906	-1.06044	-0.867608	-1.03915	-0.129044	-1.50992	-0.53666	-0.501155	-0.298672	-0.154692
PF3D7_0304500	1-cys-glutaredoxin-likeprotein-1(GLP1)	-0.263082	-1.25855	-1.0841	-1.03246	-1.59953	-1.14463	-0.084454	-1.59347	-0.101135	-0.299887	0.084957	-0.212953
PF3D7_0304600	circumsporozoite(CS)protein(CSP)	0.253468	-0.809535	-0.641087	-0.642657	-0.833113	-0.876434	0.0967975	-1.09986	0.306094	0.0849935	0.500133	0.204676
PF3D7_0304700	conservedPlasmodiumprotein,unknownfunction	-0.110404	-1.13745	-0.983477	-0.875201	-1.23705	-1.11815	-0.0937928	-1.4723	0.0521948	0.0865197	0.14018	-0.132181
PF3D7_0304800	conservedPlasmodiummembraneprotein,unknownfunction	-0.200313	-1.30198	-1.12183	-1.1953	-1.35906	-1.28619	-0.210079	-1.70939	-0.0170542	-0.331092	-0.163457	-0.202084
PF3D7_0304900	conservedPlasmodiumprotein,unknownfunction	-0.0948786	-1.14592	-1.03856	-1.06738	-1.22017	-1.22942	-0.435948	-1.62664	-0.100794	0.211501	0.33246	-0.269692
PF3D7_0305000	elongationfactorTs(EF-Ts)	-0.138132	-1.13963	-1.02665	-1.14055	-1.05236	-1.20956	-0.187737	-1.52696	-0.181573	0.189695	0.00680688	-0.266785
PF3D7_0305100	conservedPlasmodiumprotein,unknownfunction	-0.0656629	-1.27662	-1.07032	-1.04792	-1.33623	-1.22227	-0.213249	-1.61095	-0.00163683	-0.227414	-0.060659	-0.133407
PF3D7_0305200	conservedPlasmodiumprotein,unknownfunction	-0.208687	-1.32872	-1.18929	-1.1617	-1.37928	-1.39646	-0.389008	-1.70498	-0.28537	-0.278524	-0.0956684	-0.230314
PF3D7_0305300	conservedPlasmodiummembraneprotein,unknownfunction	-0.0063609	-1.23961	-1.00886	-1.05748	-1.22152	-1.19313	-0.2302	-1.6141	0.0738257	-0.216798	-0.212111	-0.130855
PF3D7_0305400	conservedPlasmodiumprotein,unknownfunction	-0.0482168	-1.11413	-1.05607	-0.969021	-1.35782	-1.22653	0.0402791	-1.41557	-0.14709	-0.152192	-0.477209	-0.0980598
PF3D7_0305500	conservedPlasmodiumprotein,unknownfunction	-0.205581	-1.3138	-1.18497	-1.18247	-1.43363	-1.34646	-0.307392	-1.66818	-0.126251	-0.236373	-0.11714	-0.209092
PF3D7_0305600	APendonuclease(DNA-[apurinicorapyrimidinicsite]lyase),putative	-0.178279	-1.2065	-1.04903	-1.08904	-1.2659	-1.29235	-0.328756	-1.64821	0.049482	-0.16877	0.019705	-0.253862
PF3D7_0305700	ubiquitin-conjugatingenzymeE2,putative	-0.053303	-1.1025	-0.936584	-0.827521	-0.923213	-1.15314	0.0330024	-1.34996	0.130904	0.202241	0.359692	-0.169093
PF3D7_0305800	P-loopcontainingnucleosidetriphosphatehydrolase,putative	-0.0879315	-1.22554	-1.12849	-1.10492	-1.17923	-1.22543	-0.225164	-1.59881	0.173645	-0.236593	0.158896	-0.226869
PF3D7_0305900	conservedPlasmodiumprotein,unknownfunction	-0.209916	-1.39212	-1.17665	-1.10515	-1.5207	-1.13818	-0.213072	-1.90235	-0.0444995	-0.73607	0.117929	-0.371582
PF3D7_0306000	conservedPlasmodiumprotein,unknownfunction	0.0546284	-1.05418	-0.903102	-0.865659	-1.27061	-1.06357	0.0654081	-1.39934	0.0834002	0.168089	0.123323	0.192289
PF3D7_0306100	conservedPlasmodiumprotein,unknownfunction	-0.103828	-1.29498	-1.01899	-1.16767	-1.47624	-1.30987	-0.33228	-1.53495	-0.42677	-0.25928	-0.0861224	-0.211802
PF3D7_0306200	activatorofHsp90ATPase(AHA1)	-0.113238	-1.1793	-1.04243	-1.06869	-1.17951	-1.28579	-0.108874	-1.44402	0.0148745	-0.404302	0.0626451	-0.059528
PF3D7_0306300	glutaredoxin1(GRX1)	-0.00255125	-1.05583	-0.744649	-0.800407	-1.18268	-1.1305	0.0581801	-1.37519	-0.0653199	-0.316267	-0.12115	-0.281962
PF3D7_0306400	FAD-dependentglycerol-3-phosphatedehydrogenase,putative	-0.159285	-1.20888	-0.999591	-1.04144	-1.37764	-1.26979	-0.0830397	-1.57128	0.118153	0.142886	0.274332	-0.15264
PF3D7_0306500	conservedPlasmodiumprotein,unknownfunction	-0.233044	-1.22597	-0.999563	-1.27542	-1.22841	-1.17284	-0.400039	-1.57019	0.0940689	0.0648255	0.0686802	-0.129569
PF3D7_0306600	conservedPlasmodiumprotein,unknownfunction	-0.177172	-1.35648	-0.722418	-0.837756	-1.05723	-0.935562	0.0481384	-1.62098	-0.0806756	0.100539	0.0975267	0.0544124
PF3D7_0306700	membranemagnesiumtransporter,putative	-0.245123	-1.05956	-0.887197	-0.922671	-1.06631	-1.09544	-0.159191	-1.40465	-0.21521	-0.556169	-0.0347018	-0.0508179
PF3D7_0306800	T-complexprotein1subunitbeta(CCT2)	0.0129608	-1.10817	-0.997598	-1.01452	-1.40833	-1.1582	-0.117493	-1.54187	0.203266	0.1078	0.314525	-0.18551
PF3D7_0306900	40SribosomalproteinS23,putative	-0.0568649	-1.16423	-0.981356	-0.954878	-1.1072	-1.12211	-0.16559	-1.31525	0.0404226	-0.238278	-0.032593	-0.253165
PF3D7_0307100	40SribosomalproteinS12,putative	-0.0878263	-0.856082	-0.866585	-1.00569	-0.922606	-0.984597	0.222557	-1.17243	0.114166	0.0624482	-0.0109337	-0.0952461
PF3D7_0307200	60SribosomalproteinL7,putative	-0.177373	-1.12434	-1.03604	-0.966142	-1.16038	-1.25489	-0.216274	-1.59857	-0.159648	-0.22967	-0.095756	-0.064932
PF3D7_0307300	EB1homolog,putative	0.0055713	-1.23001	-1.03043	-1.00174	-1.38378	-1.18504	-0.327207	-1.51434	0.102688	-0.114571	0.0651492	-0.192659
PF3D7_0307400	ATP-dependentClpproteaseproteolyticsubunit(ClpP)	-0.208113	-1.1447	-1.03162	-1.0655	-1.39152	-1.28202	-0.168643	-1.61293	0.0459206	-0.196507	0.138726	-0.155759
PF3D7_0307500	conservedprotein,unknownfunction	-0.156864	-1.25366	-1.03546	-1.16866	-1.16079	-1.21882	-0.227729	-1.49	-0.189543	-0.463562	-0.32866	-0.260143
PF3D7_0307600	conservedPlasmodiumprotein,unknownfunction	-0.0349814	-1.16941	-0.959989	-1.04091	-1.29463	-1.20051	-0.211514	-1.60139	-0.138981	-0.0361118	-0.179935	-0.0791275
PF3D7_0307700	conservedPlasmodiumprotein,unknownfunction	-0.178346	-1.14369	-1.08837	-1.08302	-1.34425	-1.29204	-0.254182	-1.46403	-0.0251354	-0.202263	-0.0324498	-0.227566
PF3D7_0307800	conservedPlasmodiumprotein,unknownfunction	-0.119678	-1.16891	-1.14084	-1.08619	-1.22045	-1.25948	-0.338194	-1.50886	-0.073863	0.0773816	-0.0956472	-0.0689146
PF3D7_0307900	conservedPlasmodiumprotein,unknownfunction	-0.0477272	-1.2289	-0.971852	-0.951851	-1.23872	-1.18779	-0.221502	-1.6205	0.0410254	-0.198726	0.0108153	-0.125333
PF3D7_0308000	DNApolymeraseepsilonsubunitb,putative	-0.218862	-1.23989	-1.12629	-0.999463	-1.3355	-1.1507	-0.145292	-1.61355	0.0611106	-0.0572815	-0.110965	-0.0207871
PF3D7_0308100	conservedPlasmodiumprotein,unknownfunction	-0.173403	-1.30798	-1.18876	-1.12572	-1.33111	-1.27188	-0.303362	-1.66903	-0.0111433	-0.190159	-0.0845592	-0.268258
PF3D7_0308200	T-complexprotein1subuniteta(CCT7)	-0.125996	-1.06737	-1.08409	-1.04152	-1.37921	-1.18269	-0.0949458	-1.36746	0.0172164	0.0241965	0.0663044	-0.172863
PF3D7_0308300	conservedPlasmodiumprotein,unknownfunction	-0.196782	-1.41385	-1.28296	-1.17026	-1.13703	-1.41879	-0.226656	-1.59588	-0.479756	-0.320039	-0.0322659	-0.443108
PF3D7_0308500	activatorofHsp90ATPase,putative	0.02525	-0.890024	-0.810765	-1.00362	-1.29953	-1.17647	-0.470275	-1.33466	-0.0680151	-0.229943	0.166021	-0.153557
PF3D7_0308600	pre-mRNA-processingfactor19,putative(PRPF19)	-0.0646248	-1.18982	-1.1774	-1.08486	-1.65087	-1.39306	-0.115754	-1.51728	-0.207253	-0.106793	-0.205751	-0.275877
PF3D7_0308700	conservedPlasmodiumprotein,unknownfunction	-0.143801	-1.36569	-1.11103	-1.16993	-1.4536	-1.27321	-0.172311	-1.68484	0.0896987	-0.053678	0.0553758	-0.303281
PF3D7_0308800	conservedprotein,unknownfunction	-0.0353733	-1.26075	-1.19378	-1.15614	-0.88886	-1.28291	-0.192062	-1.51828	0.0504193	-0.0945202	0.29144	-0.0813086
PF3D7_0308900	splicingfactor3Bsubunit1,putative(SF3B1)	-0.0763044	-1.19115	-1.21595	-1.17473	-1.41727	-1.2094	-0.230909	-1.5852	0.0548037	0.0658967	0.139708	-0.195701
PF3D7_0309000	dualspecificityproteinphosphatase(YVH1)	-0.0896692	-1.21953	-0.933864	-1.00388	-1.26299	-1.15333	-0.128607	-1.4704	0.0756793	-0.292742	-0.174884	-0.140039
PF3D7_0309100	conservedPlasmodiumprotein,unknownfunction	0.00519871	-0.942292	-0.837276	-0.691217	-1.00888	-0.90721	-0.132896	-1.2242	-0.301421	-0.156954	0.0609785	-0.0554364
PF3D7_0309200	serine/threonineproteinkinase,putative(ARK2)	-0.13287	-1.20097	-0.892281	-1.00574	-1.40913	-1.1181	-0.220382	-1.54548	0.0144787	-0.137995	0.0154261	-0.0832059
PF3D7_0309300	N2227-likeprotein,putative	-0.131362	-1.07353	-1.04291	-1.01522	-1.08826	-1.264	-0.247014	-1.51175	0.125877	-0.0177095	0.0260354	-0.167588
PF3D7_0309500	asparaginesynthetase,putative	-0.131304	-1.18237	-0.996201	-1.1458	-1.54615	-1.293	-0.0704403	-1.42697	0.208558	-0.17938	0.00341519	-0.20045
PF3D7_0309600	60SacidicribosomalproteinP2(PfP2)	0.239437	-0.737125	-0.863561	-0.810821	-1.75365	-0.916637	0.344662	-1.35348	0.363841	0.496668	0.399922	0.298086
PF3D7_0309700	SECIS-bindingprotein2,putative(SBP2)	0.0203947	-1.37416	-0.839053	-0.954636	-0.980673	-1.18496	-0.16731	-1.58098	0.0509841	-0.313106	0.0958237	-0.066143
PF3D7_0309800	YTHdomain-containingprotein,putative	0.0641409	-1.17493	-0.955362	-1.01134	-1.29104	-1.27368	-0.226935	-1.54845	-0.113313	-0.0214512	-0.20718	-0.00833728
PF3D7_0309900	conservedPlasmodiumprotein,unknownfunction	-0.0734631	-1.24674	-1.00757	-1.02568	-1.32371	-1.20725	-0.13577	-1.68638	0.0193313	-0.134405	-0.120127	-0.0654177
PF3D7_0310000	50SribosomalproteinL9,apicoplast,putative	0.00718288	-1.14707	-0.782346	-0.966954	-1.1111	-1.01482	-0.0743321	-1.48756	0.266277	0.20597	-0.0378753	0.0266138
PF3D7_0310100	calcium-dependentproteinkinase3(CDPK3)	0.0462317	-0.998964	-0.880134	-0.893942	-1.13564	-1.08338	0.114164	-1.40964	0.169251	0.0396901	-0.0357376	-0.139701
PF3D7_0310200	phdfingerprotein,putative	0.0487515	-1.10114	-0.968121	-0.909745	-1.13498	-1.07359	-0.170112	-1.56327	0.0742032	-0.0466409	0.161341	-0.0513
PF3D7_0310300	phosphoglyceratemutase,putative	-0.156699	-1.15291	-1.01814	-1.0125	-1.16994	-1.12882	-0.129255	-1.55733	0.0245064	0.0255097	-0.0315875	-0.146316
PF3D7_0310400	parasite-infectederythrocytesurfaceprotein(PIESP1)	-0.0988834	-1.20006	-1.11005	-1.07575	-1.26289	-1.12386	-0.057538	-1.6183	-0.0766352	-0.0627207	0.192768	-0.14793
PF3D7_0310500	DEADboxhelicase,putative	-0.172861	-1.24846	-1.08877	-1.14238	-1.31515	-1.30627	-0.230034	-1.59659	0.0604779	0.0120352	-0.0977557	-0.123274
PF3D7_0310600	.1eukaryotictranslationinitiationfactor3subunitK,putative(EIF3K)	0.040423	-1.38755	-1.13091	-1.10358	-1.16285	-1.3394	-0.0380099	-1.6265	-0.11405	-0.29421	-0.118982	-0.279174
PF3D7_0310600	.2unspecifiedproduct(EIF3K)	0.040423	-1.38755	-1.13091	-1.10358	-1.16285	-1.3394	-0.0380099	-1.6265	-0.11405	-0.29421	-0.118982	-0.279174
PF3D7_0310700	traffickingproteinparticlecomplexsubunit4,putative	0.0451303	-1.1824	-0.88665	-0.891459	-1.08259	-1.0799	-0.0639778	-1.3453	-0.0177338	-0.334581	0.304672	-0.144996
PF3D7_0310800	conservedPlasmodiumprotein,unknownfunction	-0.0027128	-1.14891	-0.918739	-0.878895	-1.10629	-1.03678	-0.195104	-1.55139	-0.0917176	0.0426141	0.115998	-0.281394
PF3D7_0310900	conservedPlasmodiumprotein,unknownfunction	-0.20069	-1.33438	-1.2549	-1.23919	-1.43965	-1.3514	-0.245153	-1.70363	0.0732532	-0.229851	0.0167369	-0.275069
PF3D7_0311000	conservedPlasmodiumprotein,unknownfunction	0.0178341	-1.26212	-0.91123	-0.996668	-1.58791	-1.17279	-0.314316	-1.71535	-0.0780682	-0.0858446	-0.0202551	-0.0394264
PF3D7_0311100	pre-mRNAsplicingfactor,putative	-0.0800981	-1.24005	-1.03906	-0.961421	-1.1786	-1.10061	-0.158403	-1.52975	0.20625	0.0360445	0.150797	-0.125514
PF3D7_0311200	valine--tRNAligase,putative	-0.0529952	-1.21185	-0.989701	-0.984298	-1.1837	-1.19973	-0.303976	-1.62924	-0.00244862	-0.00701843	0.101094	-0.111281
PF3D7_0311300	phosphatidylinositol3-and4-kinase,putative	0.0279336	-1.18737	-0.965095	-0.94306	-1.26757	-1.1262	-0.0800616	-1.5658	0.103564	0.0489454	0.0457738	-0.0183907
PF3D7_0311400	proteinkinase,putative	0.0658803	-1.14529	-0.937081	-0.922784	-1.15162	-1.06859	-0.14036	-1.54675	0.125794	0.105749	0.114682	-0.0707818
PF3D7_0311500	conservedPlasmodiumprotein,unknownfunction	0.0724297	-1.02687	-0.892699	-0.939424	-1.60755	-0.961694	0.129863	-1.76834	0.32156	0.295353	0.476849	0.149398
PF3D7_0311600	dolichyl-diphosphooligosaccharide--proteinglycosyltransferasesubunit1,putative	0.0368003	-1.27181	-1.05609	-0.996202	-1.13107	-1.11748	-0.236034	-1.63909	0.0546048	-0.264748	-0.000687832	-0.0858898
PF3D7_0311700	plasmepsinVI	-0.0277981	-1.10352	-0.912894	-0.924348	-1.2561	-1.01597	-0.0529888	-1.3879	-0.0062191	-0.0748494	0.124582	-0.179951
PF3D7_0311800	conservedprotein,unknownfunction	-0.0694226	-1.21634	-0.954527	-0.961887	-1.37389	-1.17694	-0.180122	-1.61837	0.0422703	-0.0406359	0.20908	-0.0472634
PF3D7_0311900	conservedPlasmodiumprotein,unknownfunction	-0.102676	-1.2266	-1.08625	-1.06857	-1.23634	-1.29175	-0.25302	-1.6565	-0.00524339	-0.104275	-0.110573	-0.152617
PF3D7_0312000	conservedPlasmodiumprotein,unknownfunction	0.146125	-1.05235	-0.871554	-0.802371	-0.926202	-0.959304	0.0363249	-1.35555	0.335719	-0.0312307	0.174459	0.0733685
PF3D7_0312100	E3ubiquitin-proteinligase,putative	-0.0577535	-1.18604	-0.987971	-0.8887	-1.21788	-1.18662	-0.281701	-1.61542	0.0681116	0.0863376	0.187063	0.0431722
PF3D7_0312200	TPRdomaincontainingprotein	0.0516238	-1.19694	-1.01073	-0.997847	-1.30579	-1.20834	-0.167855	-1.63615	0.0834556	0.00307192	0.195445	0.0244974
PF3D7_0312300	26SproteasomeregulatorysubunitRPN12,putative(RPN12)	-0.19862	-1.29486	-1.01427	-1.23092	-1.61578	-1.36865	-0.41387	-1.65862	-0.175148	-0.118541	-0.0397291	-0.114175
PF3D7_0312400	glycogensynthasekinase3(GSK3)	-0.0556983	-1.09104	-0.990414	-0.909081	-1.31124	-1.08228	-0.0873717	-1.45771	0.064705	-0.0699438	-0.0745044	-0.274665
PF3D7_0312500	transporter,putative	0.0132237	-1.20866	-0.941587	-0.980435	-1.39312	-1.12519	0.0556078	-1.59978	0.150597	0.130527	0.204802	0.00449495
PF3D7_0312800	60SribosomalproteinL26,putative	-0.0938577	-1.12365	-0.999884	-1.13341	-1.08834	-1.12016	-0.0635587	-1.35826	0.0104361	-0.436597	-0.34965	-0.33261
PF3D7_0312900	hypotheticalprotein	0.0768322	-1.13635	-0.822954	-0.861058	-1.21945	-1.13568	-0.112251	-1.5019	-0.0307032	0.123428	0.307812	-0.112787
PF3D7_0313000	conservedPlasmodiumprotein,unknownfunction	0.00277773	-1.21665	-0.987504	-0.961274	-1.21543	-1.38868	-0.378884	-1.68257	-0.0519942	-0.396571	0.127046	-0.141104
PF3D7_0313100	ubiquitin-proteinligase,putative(HRD3)	0.0376351	-1.14169	-0.882915	-0.888766	-1.06949	-1.03396	-0.115842	-1.49262	0.154421	0.0237488	0.148177	-0.0403595
PF3D7_0313200	conservedPlasmodiumprotein,unknownfunction	0.0141658	-1.28225	-1.16442	-1.20623	-1.37135	-1.17006	-0.124357	-1.61529	0.18787	-0.20074	0.0277492	-0.11069
PF3D7_0313300	apicoplastconservedycf19proteinprecursor,unknownfunction	-0.148348	-1.17198	-0.991558	-1.05021	-1.24836	-1.10359	-0.227287	-1.48523	0.253956	-0.22091	0.0214076	-0.085606
PF3D7_0313400	conservedPlasmodiumprotein,unknownfunction	-0.12831	-1.29656	-1.0501	-1.07798	-1.21982	-1.12146	-0.218069	-1.70452	0.010235	-0.279333	0.0112964	-0.176094
PF3D7_0313500	GTP-bindingproteinEngA,putative	-0.248556	-1.32158	-1.11927	-1.14849	-1.27646	-1.36422	-0.303298	-1.73639	-0.157934	-0.211421	-0.0794045	-0.21977
PF3D7_0313600	conservedPlasmodiumprotein,unknownfunction	0.0653675	-1.05232	-0.821745	-0.833398	-1.1928	-0.965015	-0.0920507	-1.51981	0.0451933	0.0255934	0.310717	0.0666834
PF3D7_0313700	.1conservedPlasmodiumprotein,unknownfunction	0.208832	-1.08283	-0.836121	-0.789792	-1.2137	-0.942062	-0.161898	-1.48486	0.0219364	-0.0660388	0.0375551	-0.0328778
PF3D7_0313700	.2conservedPlasmodiumprotein,unknownfunction	0.208832	-1.08283	-0.836121	-0.789792	-1.2137	-0.942062	-0.161898	-1.48486	0.0219364	-0.0660388	0.0375551	-0.0328778
PF3D7_0313800	conservedPlasmodiumprotein,unknownfunction	0.0611114	-1.23582	-0.890876	-0.850912	-1.06635	-1.07392	-0.0895548	-1.56092	0.168873	0.00476459	0.0181893	0.0554353
PF3D7_0313900	conservedPlasmodiumprotein,unknownfunction	-0.047539	-1.26781	-1.03742	-1.01484	-1.35119	-1.22759	-0.108583	-1.72003	0.0823187	-0.165239	-0.237325	-0.16648
PF3D7_0314000	co-chaperonep23(P23)	-0.167657	-1.2393	-1.04575	-1.06462	-1.00659	-1.25174	-0.181932	-1.48185	0.0597096	0.117555	-0.144376	-0.11767
PF3D7_0314100	.1vesicletransportv-SNAREprotein,putative	0.0560921	-1.26506	-0.937919	-0.95089	-1.29171	-1.08789	-0.39756	-1.59755	-0.129838	-0.322504	-0.150727	0.0404794
PF3D7_0314100	.2vesicletransportv-SNAREprotein,putative	0.0560921	-1.26506	-0.937919	-0.95089	-1.29171	-1.08789	-0.39756	-1.59755	-0.129838	-0.322504	-0.150727	0.0404794
PF3D7_0314200	conservedPlasmodiumprotein,unknownfunction	0.0596957	-1.33953	-1.05139	-0.999248	-1.31071	-1.19686	-0.168603	-1.69469	-0.000498043	-0.151122	-0.153221	-0.0213032
PF3D7_0314300	DER1-likeprotein(Der1-2)	-0.245851	-1.31087	-1.1258	-1.06751	-1.46377	-1.38662	-0.334451	-1.75083	-0.225309	-0.202171	-0.0794596	-0.175128
PF3D7_0314400	serine/threonineproteinphosphatase6,putative(PPP6)	-0.165337	-1.12623	-1.08311	-1.18845	-1.45087	-1.01714	0.0223972	-1.56542	0.2484	0.22745	0.253856	-0.167074
PF3D7_0314500	conservedPlasmodiumprotein,unknownfunction	-0.0663173	-1.30978	-0.996031	-0.884971	-1.0969	-1.37875	-0.552048	-1.58071	-0.360646	-0.171243	-0.0562905	-0.20861
PF3D7_0314600	conservedPlasmodiumprotein,unknownfunction	-0.0551974	-1.40316	-1.12828	-1.11382	-1.27448	-1.0786	-0.25272	-1.55809	-0.233517	-0.307603	-0.227487	-0.182581
PF3D7_0314700	zincfingerprotein,putative	-0.119086	-1.15731	-1.01123	-1.03959	-1.36336	-1.22344	-0.224968	-1.50877	0.0852425	0.023002	0.224547	-0.137523
PF3D7_0314800	conservedPlasmodiumprotein,unknownfunction	-0.17745	-1.30135	-1.1036	-1.07975	-1.32677	-1.25593	-0.275773	-1.71017	-0.0149159	-0.178821	-0.139412	-0.240202
PF3D7_0314900	conservedPlasmodiummembraneprotein,unknownfunction	-0.358822	-1.41524	-1.2573	-1.20897	-1.21233	-1.39718	-0.409995	-1.85411	-0.163089	-0.4425	-0.116527	-0.314072
PF3D7_0315000	zincfingerprotein,putative	-0.0397228	-1.16596	-0.957138	-0.788025	-1.49568	-1.19136	-0.550054	-1.45291	-0.0778516	-0.0965008	0.371825	0.0482795
PF3D7_0315100	eukaryotictranslationinitiationfactor4E(eIF4E)	-0.28201	-1.32235	-1.25844	-1.00056	-1.27127	-1.36957	-0.121953	-1.51634	0.0211583	0.000619887	-0.266502	-0.0741756
PF3D7_0315200	circumsporozoite-andTRAP-relatedprotein(CTRP)	-0.141143	-1.09127	-1.02272	-0.964876	-1.24133	-1.19654	-0.0802688	-1.45948	0.120635	0.107942	0.208095	-0.0701131
PF3D7_0315300	conservedPlasmodiumprotein,unknownfunction	-0.0422903	-1.20594	-0.92748	-0.9637	-1.25031	-1.15072	-0.207064	-1.63469	0.0267729	-0.189826	0.0141183	-0.0481581
PF3D7_0315400	conservedPlasmodiumprotein,unknownfunction	-0.19822	-1.3	-1.03925	-1.09916	-1.3366	-1.19045	-0.265368	-1.73522	-0.255599	-0.0895982	0.25873	-0.0779032
PF3D7_0315500	mitochondrialribosomalproteinL29/L47precursor,putative	-0.0365944	-1.22405	-0.926244	-0.935272	-1.12424	-1.25907	0.0116292	-1.69115	-0.392674	0.171213	0.0761773	0.00380442
PF3D7_0315600	conservedPlasmodiumprotein,unknownfunction	0.0507597	-1.11149	-0.964362	-1.00634	-1.405	-1.13921	-0.234813	-1.45636	0.143915	-0.0397438	0.299218	-0.0383527
PF3D7_0315700	conservedPlasmodiummembraneprotein,unknownfunction	-0.0200029	-1.23158	-0.97355	-0.97449	-1.45916	-1.28485	-0.170951	-1.68701	0.165225	-0.219711	0.12042	-0.0494829
PF3D7_0315800	zincfingerprotein,putative	-0.11525	-1.21675	-1.09084	-1.06164	-1.40879	-1.29789	-0.18904	-1.6048	-0.171441	-0.338459	-0.073269	-0.122142
PF3D7_0315900	conservedPlasmodiumprotein,unknownfunction	-0.0450074	-1.21057	-0.810788	-1.05235	-1.39516	-1.12913	-0.170034	-1.51269	-0.0137482	-0.101808	0.151294	0.00518763
PF3D7_0316000	micronemeassociatedantigen(MA)	-0.143636	-1.2015	-1.11988	-1.00133	-1.34728	-1.31521	-0.0343318	-1.62907	-0.089753	0.00286625	-0.0311112	-0.0502545
PF3D7_0316100	mitochondrialribosomalproteinL27precursor,putative	-0.0938482	-1.14762	-1.02468	-1.12906	-1.11349	-1.2785	-0.0855832	-1.54783	0.131909	0.0689889	-0.186501	-0.25303
PF3D7_0316200	conservedPlasmodiumprotein,unknownfunction	-0.0646055	-1.31517	-1.05377	-1.05007	-1.34036	-1.2119	-0.210408	-1.65999	-0.0358332	-0.11703	-0.0402167	-0.106538
PF3D7_0316300	.1inorganicpyrophosphatase,putative	-0.0311162	-1.29938	-0.949576	-0.92511	-1.37675	-1.24409	-0.161449	-1.62557	-0.213054	-0.364541	-0.124364	-0.157052
PF3D7_0316300	.2inorganicpyrophosphatase,putative	-0.0311162	-1.29938	-0.949576	-0.92511	-1.37675	-1.24409	-0.161449	-1.62557	-0.213054	-0.364541	-0.124364	-0.157052
PF3D7_0316400	conservedPlasmodiumprotein,unknownfunction	-0.140046	-1.19173	-1.05095	-1.03868	-1.30689	-1.28891	-0.160952	-1.59254	0.0284663	0.026728	0.19754	-0.0921409
PF3D7_0316500	kinetochoreproteinNUF2,putative(NUF2)	-0.201138	-1.26921	-1.03654	-1.09172	-1.47697	-1.15266	-0.293099	-1.66794	0.21851	-0.174433	0.053329	-0.0256868
PF3D7_0316600	formate-nitritetransporter(FNT)	0.0362173	-1.12703	-1.02939	-1.04143	-1.27975	-1.18947	-0.243967	-1.52603	0.0439399	0.0315287	0.0971579	-0.0642478
PF3D7_0316700	HVA22/TB2/DP1familyprotein,putative	-0.2253	-1.0401	-0.975939	-1.02609	-1.22365	-1.18179	-0.112551	-1.54816	0.191174	-0.0642488	-0.160776	-0.0934548
PF3D7_0316800	40SribosomalproteinS15A,putative	0.166333	-1.11316	-1.20402	-1.02916	-1.20769	-1.04544	-0.241017	-1.68366	0.0671713	-0.111337	0.0223058	-0.113151
PF3D7_0316900	E3ubiquitin-proteinligase,putative	-0.13339	-1.29647	-1.13858	-1.23006	-1.19839	-1.29632	-0.209651	-1.6748	-0.259412	-0.340653	-0.396271	-0.121145
PF3D7_0317000	proteasomesubunitalphatype-3,putative	-0.278823	-1.22275	-1.22336	-1.17912	-1.03614	-1.2572	-0.321911	-1.76318	0.124622	-0.318499	0.0812612	-0.273564
PF3D7_0317100	6-cysteineprotein(B9)	-0.112306	-1.22031	-1.09443	-1.16862	-1.28577	-1.20661	-0.219049	-1.5971	-0.0649916	-0.195068	0.0508567	-0.0933525
PF3D7_0317200	cdc2-relatedproteinkinase4(CRK4)	-0.191164	-1.18071	-1.12093	-1.1305	-1.35244	-1.27769	-0.100638	-1.61755	-0.0441092	-0.0198725	0.0524725	-0.199867
PF3D7_0317300	conservedPlasmodiumprotein,unknownfunction	-0.069396	-1.26458	-1.07754	-1.10362	-1.27259	-1.24324	-0.193435	-1.70179	-0.0181275	-0.0661752	-0.0716345	-0.146986
PF3D7_0317400	conservedPlasmodiumprotein,unknownfunction	0.0402891	-0.994293	-0.908668	-0.956193	-1.18695	-1.15324	-0.153519	-1.48761	-0.0284032	0.0463918	-0.0289662	-0.0981345
PF3D7_0317500	kinesin-5(EG5)	0.0512343	-1.22565	-0.96494	-0.913177	-1.15283	-1.21947	-0.170806	-1.58537	0.0433437	-0.212873	-0.00183678	-0.0426919
PF3D7_0317600	40SribosomalproteinS11,putative(RPS11)	-0.00440976	-1.03392	-0.948593	-0.914083	-1.23541	-1.10955	-0.337491	-1.28987	0.00132774	-0.228107	-0.12925	-0.16059
PF3D7_0317700	CPSF(cleavageandpolyadenylationspecificfactor),subunitA,putative	-0.0289485	-1.21977	-0.995534	-0.988764	-1.33051	-1.06049	-0.0994191	-1.57168	0.0156316	-0.0902655	0.0424108	-0.0266924
PF3D7_0317800	proteasomeregulatoryprotein,putative	0.0163415	-1.32638	-1.19416	-1.02093	-1.13174	-1.16418	-0.160068	-1.58887	0.0978064	-0.243367	0.415278	-0.263116
PF3D7_0317900	conservedPlasmodiumprotein,unknownfunction	0.00323764	-1.2076	-0.983515	-0.993186	-1.13986	-1.133	-0.0431375	-1.57749	0.080971	-0.0370263	0.313104	-0.104095
PF3D7_0318000	conservedPlasmodiumprotein,unknownfunction	0.0331653	-1.29147	-1.07487	-1.10062	-1.16865	-1.04239	-0.160757	-1.67842	0.00346405	-0.288267	0.240769	-0.134178
PF3D7_0318100	stomatin-likeprotein	-0.046021	-1.22085	-1.04758	-0.954909	-1.11549	-1.03896	-0.172757	-1.65115	0.237607	0.193387	0.143739	-0.115209
PF3D7_0318200	DNA-directedRNApolymeraseIIsubunitRPB1(RPB1)	-0.133561	-1.17346	-1.14663	-1.07974	-1.31701	-1.26153	-0.179424	-1.5613	0.145514	-0.00707826	0.0268345	-0.191676
PF3D7_0318300	conservedPlasmodiumprotein,unknownfunction	-0.0519753	-1.23767	-0.991545	-1.01722	-1.1414	-1.21678	-0.114019	-1.59583	0.118453	-0.199158	-0.103183	-0.0541145
PF3D7_0318400	conservedPlasmodiumprotein,unknownfunction	-0.108405	-1.21566	-0.967521	-1.01549	-1.31527	-1.15048	-0.230427	-1.51938	-0.0834527	-0.32171	-0.231297	-0.154874
PF3D7_0318500	conservedPlasmodiumprotein,unknownfunction	-0.118372	-1.23078	-1.03537	-1.01244	-1.34628	-1.29148	-0.244629	-1.65112	0.0421809	-0.0835255	0.0456549	-0.161838
PF3D7_0318600	cleavageandpolyadenylationspecificityfactor,putative	-0.0636637	-1.24797	-0.985063	-1.08312	-1.30409	-1.2841	-0.151684	-1.5944	0.0446657	-0.192831	0.158292	-0.18068
PF3D7_0318700	trophozoitestageantigen	0.0942447	-0.881607	-0.894611	-0.789595	-0.653353	-0.882563	0.339124	-1.25716	0.00849304	-0.103212	0.346806	0.475224
PF3D7_0318800	triosephosphateisomerase,putative	-0.112606	-1.04522	-0.899163	-1.06552	-1.16911	-1.15378	-0.0703769	-1.44616	0.197261	-0.0753476	-0.0884971	-0.278585
PF3D7_0318900	conservedprotein,unknownfunction	-0.027164	-1.26506	-0.957526	-1.08054	-1.32764	-1.35794	-0.125333	-1.76243	-0.0463535	-0.0916361	0.109073	-0.141437
PF3D7_0319000	P-typeATPase,putative(ATPase7)	-0.0911929	-1.24281	-1.00236	-1.04653	-1.24221	-1.26454	-0.206733	-1.61781	-0.0513235	-0.0158193	0.0790299	-0.164719
PF3D7_0319100	E3ubiquitin-proteinligaseRBX1,putative(RBX1)	0.0991682	-1.32761	-1.02916	-0.962067	-1.23011	-1.11431	-0.030549	-1.27966	0.133288	0.441151	0.163352	0.0869395
PF3D7_0319200	endonuclease/exonuclease/phosphatasefamilyprotein,putative	-0.0835939	-1.35149	-1.08257	-1.18438	-1.39813	-1.2643	-0.112288	-1.69955	0.230946	-0.109149	-0.0456059	-0.102003
PF3D7_0319300	ubiquitin-conjugatingenzyme,putative	-0.00124177	-1.10662	-0.839925	-0.922776	-1.37422	-1.39457	-0.116056	-1.51324	-0.139506	-0.0468557	-0.0789208	0.0631597
PF3D7_0319400	kinesin-8,putative	-0.15785	-1.18647	-1.06959	-1.0352	-1.32957	-1.1364	-0.175564	-1.53813	0.0190277	-0.0758707	0.0771962	-0.0841713
PF3D7_0319500	RNA-bindingprotein,putative	-0.121624	-1.05813	-1.01915	-1.02016	-1.05297	-1.20896	-0.108019	-1.4465	-0.119043	-0.488802	-0.0509486	-0.264313
PF3D7_0319600	elongationfactor1(EF-1),putative	-0.19013	-1.22618	-1.32684	-1.2555	-1.22749	-1.23603	-0.237801	-1.57032	-0.0138417	-0.422427	-0.1124	-0.188483
PF3D7_0319700	ABCtransporterIfamilymember1,putative(ABCI3)	-0.113549	-1.28823	-1.03201	-1.0986	-1.33329	-1.28193	-0.244321	-1.66823	-0.0564077	-0.20268	-0.0584275	-0.182057
PF3D7_0319800	conservedPlasmodiumprotein,unknownfunction	-0.177274	-1.45095	-1.13342	-1.31369	-1.3597	-1.42237	-0.351395	-1.80737	0.0809719	-0.252351	-0.387817	-0.23498
PF3D7_0319900	conservedPlasmodiumprotein,unknownfunction	-0.199292	-1.15878	-1.0324	-1.08721	-1.32246	-1.46632	-0.213645	-1.64347	-0.0297759	-0.257289	-0.250606	-0.219788
PF3D7_0320000	proteinphosphataseinhibitor2(I2)	-0.0709339	-1.04526	-1.08968	-0.936992	-1.18373	-1.23422	-0.0818414	-1.40213	-0.218366	-0.486951	-0.2719	-0.245077
PF3D7_0320100	proteintransportproteinSEC22(SEC22)	0.0770565	-1.15326	-0.8948	-0.935271	-1.2012	-0.940368	-0.0676145	-1.45069	-0.0544829	-0.280227	0.210289	0.0113183
PF3D7_0320200	CPW-WPCfamilyprotein	-0.137671	-1.21249	-1.02779	-1.09499	-1.38786	-1.2893	-0.250717	-1.62635	-0.076042	-0.134111	0.12267	-0.253279
PF3D7_0320300	T-complexprotein1subunitepsilon(CCT5)	-0.292897	-1.18315	-1.0958	-1.08194	-1.28804	-1.33872	-0.185728	-1.5754	0.0500598	-0.00109511	0.0457458	-0.319698
PF3D7_0320400	oocystcapsuleprotein(Cap380)	-0.0377515	-0.571411	0.110129	0.116458	-0.659784	-0.880674	-0.163779	-0.68946	0.0628802	-0.0323924	-0.00377637	-0.19431
PF3D7_0320500	nicotinamidase,putative(Nico)	-0.245336	-1.33224	-1.12721	-1.29376	-1.63813	-1.3912	-0.557223	-1.69329	-0.210612	-0.448413	-0.0221187	-0.273626
PF3D7_0320600	conservedPlasmodiumprotein,unknownfunction	-0.20757	-1.32763	-1.07152	-1.20776	-1.34687	-1.05928	-0.297317	-1.59652	-0.102253	-0.587109	-0.238097	-0.397764
PF3D7_0320700	signalpeptidasecomplexsubunit2,putative(SPC2)	-0.144458	-1.02231	-0.884159	-0.942485	-1.19874	-0.946069	-0.170767	-1.47085	0.0753683	-0.0367238	-0.130083	-0.229458
PF3D7_0320800	ATP-dependentRNAhelicaseDDX6(DOZI)	-0.0748773	-1.06989	-0.76796	-0.996279	-1.32909	-1.30654	-0.267587	-1.3831	0.271469	-0.0712052	0.337645	-0.0479985
PF3D7_0320900	histoneH2Avariant,putative(H2A.Z)	-0.200012	-0.781689	-0.858246	-0.903891	-0.902323	-0.920236	-0.0593074	-1.14727	-0.143946	-0.209231	-0.152029	-0.195184
PF3D7_0321000	conservedPlasmodiumprotein,unknownfunction	0.00587296	-1.06996	-0.900121	-0.89856	-1.02946	-1.02868	-0.202157	-1.50589	-0.0842571	-0.0674514	0.0185443	-0.127809
PF3D7_0321100	conservedPlasmodiumprotein,unknownfunction	-0.0252531	-1.28793	-1.02897	-1.02884	-1.30968	-1.23401	-0.322993	-1.61583	-0.148993	-0.240051	-0.157497	-0.136465
PF3D7_0321200	UDP-N-acetylglucosamine--dolichyl-phosphateN-acetylglucosaminephosphotransferase,putative(ALG7)	-0.0521917	-1.0686	-0.888058	-0.942772	-1.09988	-1.1141	-0.0752993	-1.43448	0.0536467	-0.113099	0.101964	-0.00286087
PF3D7_0321300	conservedPlasmodiumprotein,unknownfunction	-0.0213579	-1.33874	-1.06533	-0.989612	-1.00191	-1.17659	-0.228128	-1.74591	-0.147849	-0.441412	-0.0628992	-0.135566
PF3D7_0321400	proteinkinase,putative	-0.00794506	-1.154	-1.00169	-0.982399	-1.26854	-1.26066	-0.08825	-1.4388	0.253434	-0.11658	-0.121244	-0.216059
PF3D7_0321500	peptidase,putative	-0.188835	-1.21249	-1.13445	-1.12379	-1.27247	-1.26312	-0.2153	-1.61546	0.0682262	-0.0669169	0.166393	-0.213081
PF3D7_0321600	ATP-dependentRNAhelicase,putative	-0.110883	-1.31691	-0.970973	-1.04475	-1.37841	-1.23805	-0.194386	-1.5918	-0.147656	-0.343964	-0.0175739	-0.133885
PF3D7_0321700	microtubuleandactinbindingprotein,putative	-0.0294461	-1.10943	-0.915216	-0.940532	-1.19747	-1.16883	-0.234363	-1.51389	0.0512762	-0.115658	-0.000982746	-0.134854
PF3D7_0321800	WDrepeat-containingprotein,putative	-0.151123	-1.26605	-1.12389	-1.11363	-1.31578	-1.30289	-0.215517	-1.62419	-0.113868	-0.18547	0.0156716	-0.182535
PF3D7_0321900	cyclicamineresistancelocusprotein(CARL)	-0.0717158	-1.19261	-0.976579	-1.0584	-1.22046	-1.17601	-0.135227	-1.44114	-0.135234	-0.19944	-0.179443	-0.160908
PF3D7_0322000	peptidyl-prolylcis-transisomerase(CYP19A)	0.0247817	-0.925523	-0.789031	-0.814262	-1.05711	-1.18122	0.0426946	-1.28641	0.410697	0.125305	0.00649396	0.35862
PF3D7_0322100	RNAtriphosphatase(Prt1)	0.0260334	-1.12575	-0.833285	-0.808253	-1.213	-1.1219	-0.153476	-1.55027	0.174317	-0.102173	0.0655776	-0.0368374
PF3D7_0322200	conservedPlasmodiumprotein,unknownfunction	0.0175257	-1.13628	-0.883655	-0.914141	-1.10038	-1.04776	-0.101834	-1.40582	0.0508199	-0.172336	0.130538	-0.00353112
PF3D7_0322300	diacylglycerolO-acyltransferase(DGAT)	-0.194621	-1.14385	-1.18882	-1.1353	-1.38363	-1.17723	-0.129306	-1.50469	-0.139353	-0.0937871	0.0876947	-0.211064
PF3D7_0322400	regulatorofinitiationfactor2(eIF2)	0.0483277	-1.2068	-0.948856	-1.02418	-1.1342	-1.05918	-0.339041	-1.47703	-0.00263864	-0.143498	0.0442014	-0.125764
PF3D7_0322500	iron-sulfurassemblyprotein,putative(IscA2)	-0.300518	-1.38154	-1.08196	-1.17685	-1.3898	-1.20755	-0.166231	-1.57013	-0.446976	-0.424131	-0.344637	-0.257135
PF3D7_0322600	conservedPlasmodiumprotein,unknownfunction	-0.0176528	-1.1368	-0.900406	-0.84622	-1.07127	-1.06592	-0.257476	-1.54595	-0.0807705	-0.0386016	0.0350344	-0.0190423
PF3D7_0322700	conservedPlasmodiumprotein,unknownfunction	-0.0445784	-1.1997	-0.989382	-0.999954	-1.29213	-1.18399	-0.20734	-1.51758	-0.0373936	-0.125872	-0.0779847	-0.0890273
PF3D7_0322800	conservedPlasmodiumprotein,unknownfunction	-0.175792	-1.16384	-0.837174	-0.985641	-1.21703	-1.14768	-0.215659	-1.57052	-0.177273	-0.221796	-0.139894	-0.0878283
PF3D7_0322900	40SribosomalproteinS3A,putative	0.00868451	-0.933275	-0.939505	-0.848711	-1.05346	-1.07172	-0.148197	-1.41458	0.0759554	0.0134181	0.0485944	-0.0540557
PF3D7_0323000	translationmachinery-associatedprotein7,putative(TMA7)	0.182396	-1.05005	-0.759762	-0.679762	-1.18544	-0.91473	0.279657	-1.50283	0.214421	-0.0229804	0.550243	0.0884047
PF3D7_0323100	conservedPlasmodiumprotein,unknownfunction	-0.0704721	-1.13967	-1.02019	-1.05355	-1.10089	-1.17274	-0.252952	-1.64366	-0.0763083	0.0100319	0.0336269	-0.120208
PF3D7_0323200	conservedPlasmodiumprotein,unknownfunction	-0.101364	-1.03312	-1.05569	-0.945752	-1.15876	-1.14964	0.0400742	-1.56891	-0.11288	-0.0551746	-0.0656308	-0.141609
PF3D7_0323300	conservedprotein,unknownfunction	-0.00568243	-1.22255	-1.09363	-1.1935	-1.2673	-1.1251	-0.173171	-1.5826	0.0331285	-0.235235	0.0393242	-0.301964
PF3D7_0323400	Rh5interactingprotein(RIPR)	-0.204482	-1.11895	-1.07136	-1.14829	-1.35285	-1.19524	-0.190465	-1.52653	0.101064	-0.227024	0.0987378	-0.286587
PF3D7_0323500	survivalmotorneuron-likeprotein(SMN)	0.0925471	-1.08454	-0.88312	-0.897551	-1.19184	-1.03642	-0.311919	-1.42312	0.170927	-0.397106	-0.0998625	-0.0681158
PF3D7_0323600	conservedPlasmodiumprotein,unknownfunction	-0.30404	-1.22181	-1.04127	-1.02479	-1.38224	-1.16393	-0.384755	-1.60209	0.033228	-0.285219	-0.121593	-0.131452
PF3D7_0323700	U4/U6.U5tri-snRNP-associatedprotein1,putative(SART1)	-0.137283	-1.00213	-0.805473	-0.772576	-1.07099	-1.00565	-0.0778528	-1.33774	0.0555999	0.0793892	0.000766844	-0.0324174
PF3D7_0323800	conservedPlasmodiumprotein,unknownfunction	-0.00625879	-0.887579	-0.821475	-0.759417	-1.13717	-0.955905	-0.296692	-1.34485	-0.0081388	-0.299878	0.0165249	-0.0234061
PF3D7_0323900	erythrocytemembraneprotein1(PfEMP1),exon2,pseudogene(VAR)	0.000630619	0.544567	0.518525	0.65303	0.628591	0.858117	0.190632	0.55025	0.0380842	-0.167469	0.0587945	-0.0108799
PF3D7_0324000	exportedproteinfamily1(EPF1)	0	0	0	0	0	0	0	0	0	0	0	0
PF3D7_0324100	Pfmc-2TMMaurer'sclefttwotransmembraneprotein(MC-2TM)	0.471601	1.65771	1.69234	1.69709	1.67599	1.70324	0.587586	1.79466	0.0527591	0.227157	0.104985	0.194506
PF3D7_0324200	exportedproteinfamily3(EPF3)	0.0167604	0.0897065	0.108909	0.101158	0.0991005	0.0845428	0.0779001	0.0964072	-0.0073077	0.00157106	-0.0268788	0.0155113
PF3D7_0324300	exportedproteinfamily4(EPF4)	0.0769196	0.232535	0.193517	0.181699	0.205451	0.22153	0.120162	0.199308	-0.0599472	-0.0510593	0.0135517	-0.0232278
PF3D7_0324400	rifin(RIF)	0.95112	3.09957	2.99629	3.04609	3.25881	3.11853	1.52289	3.4348	0.418341	1.75797	0.624815	1.42217
PF3D7_0324500	rifin(RIF)	0.881532	2.85069	2.67544	2.7347	2.91058	2.83679	1.30261	3.15751	-0.0222267	1.06569	0.371363	0.88943
PF3D7_0324600	stevor	0.390802	1.4982	1.36043	1.40873	1.51106	1.54676	0.698028	1.65288	0.0145018	0.605443	0.0743179	0.571962
PF3D7_0324700	erythrocytemembraneprotein1(PfEMP1),exon2,pseudogene(VAR)	0.114155	0.354855	0.326251	0.330455	0.319312	0.348235	0.141125	0.387978	0.0424648	0.119599	0.0039865	0.0673671
PF3D7_0324800	rifin(RIF)	0.311665	1.84453	1.68645	1.78615	1.8169	2.07871	0.555696	1.92148	-0.0742957	0.44232	0.338582	0.54216
PF3D7_0324900	erythrocytemembraneprotein1,PfEMP1(VAR)	0.440561	1.9142	1.82981	1.84855	1.92593	2.04233	0.800591	2.0842	-0.0947575	0.706712	0.231933	0.498378
PF3D7_0400100	erythrocytemembraneprotein1,PfEMP1(VAR)	0.499911	2.15394	2.04599	2.04354	2.12345	2.00748	0.874479	2.32952	-0.129882	0.944204	0.0907936	0.53225
PF3D7_0400200	erythrocytemembraneprotein1(PfEMP1),exon2,pseudogene	-0.213375	-0.0997511	-0.281603	-0.140879	-0.0704312	-0.396152	-0.169724	-0.339423	0.130533	0.00230111	-0.18705	0.0759591
PF3D7_0400300	rifin(RIF)	0.171937	1.24611	1.11204	1.1755	1.38265	1.1257	0.274166	1.33415	-0.19171	0.323113	0.0713667	0.246302
PF3D7_0400400	erythrocytemembraneprotein1,PfEMP1(VAR)	0.892692	3.47392	3.16686	3.29517	3.41113	3.40724	1.39256	3.72433	-0.0033431	1.34998	0.124371	0.910038
PF3D7_0400500	rifin(RIF)	0.457431	2.55123	1.91678	2.03224	2.88958	3.21412	0.709739	2.4461	-0.0313561	0.605431	0.250817	0.49412
PF3D7_0400600	erythrocytemembraneprotein1(PfEMP1),exon1,pseudogene	1.17637	2.10099	1.11594	1.32482	3.46057	3.19067	0.739534	1.94292	0.302734	0.471117	0.267143	0.93408
PF3D7_0400700	rifin(RIF)	0.533783	2.3229	1.84734	2.01891	2.77042	2.96244	0.563272	2.41072	0.151789	0.673685	0.080226	0.59028
PF3D7_0400800	stevor	0.928715	3.56197	3.19312	3.25947	3.49618	3.42267	1.3107	3.71657	0.126158	2.28661	0.0500485	1.84877
PF3D7_0400900	rifin(RIF)	0.746754	3.01085	3.25692	3.30854	3.56655	3.37649	1.4233	3.75055	-0.0628281	1.27881	0.0638866	1.29421
PF3D7_0401000	rifin(RIF)	0.674417	3.02678	3.32876	3.32906	3.47104	3.43207	1.2702	3.72936	0.0376487	1.10313	0.309718	1.12698
PF3D7_0401100	Plasmodiumexportedprotein,unknownfunction,fragment	0	0	0	0	0	0	0	0	0	0	0	0
PF3D7_0401200	rifin(RIF)	0.974895	3.19784	2.95416	2.99412	3.2124	3.1411	1.39151	3.49935	0.233597	2.20054	0.296319	1.87847
PF3D7_0401300	rifin(RIF)	1.0536	3.56303	3.29878	3.35729	3.51772	3.4925	1.40448	3.70245	0.0164564	2.3549	0.345041	2.02582
PF3D7_0401400	rifin(RIF)	1.01664	3.49232	3.20676	3.24096	3.43278	3.26432	1.43924	3.6723	-0.0475764	1.9761	0.0593003	1.67418
PF3D7_0401500	stevor,pseudogene	0.32829	1.94813	1.66616	1.78496	1.84014	2.05924	0.234064	2.00141	-0.0803387	0.54363	-0.0590945	0.40613
PF3D7_0401600	.1rifin(RIF)	-0.169828	-0.679494	-0.551026	-0.511936	-0.753829	-0.767982	-0.0867368	-0.748502	-0.0439981	-0.0153891	-0.00181143	-0.0755205
PF3D7_0401600	.2PIRprotein(RIF)	-0.169828	-0.679494	-0.551026	-0.511936	-0.753829	-0.767982	-0.0867368	-0.748502	-0.0439981	-0.0153891	-0.00181143	-0.0755205
PF3D7_0401700	Plasmodiumexportedprotein,unknownfunction,pseudogene	0.266007	1.65763	1.23155	1.29061	1.43791	0.514885	0.264818	1.70619	-0.294306	0.584169	-0.297056	0.755854
PF3D7_0401800	Plasmodiumexportedprotein(PHISTb),unknownfunction(PfD80)	-0.0796434	-0.591513	-0.275283	-0.455584	-0.867244	-0.659757	-0.079729	-0.676061	0.0621691	-0.299953	0.0381245	-0.0794779
PF3D7_0401900	acyl-CoAsynthetase(ACS6)	-0.177238	0.0567767	1.36978	1.45893	0.81509	1.5066	0.270845	1.51532	-0.019418	-0.15039	-0.0572396	-0.288585
PF3D7_0402000	Plasmodiumexportedprotein(PHISTa),unknownfunction	-0.135329	-0.612095	1.96781	2.11364	-0.488763	0.518828	-0.0987997	-0.502533	0.221081	0.0347656	0.13714	-0.113183
PF3D7_0402100	Plasmodiumexportedprotein(PHISTb),unknownfunction	-0.125698	-0.773266	2.40549	2.51886	-0.470648	0.521464	-0.0458432	-0.834047	0.0726281	0.0259063	0.184099	-0.17572
PF3D7_0402200	surface-associatedinterspersedprotein4.1(SURFIN4.1),pseudogene(SURF4.1)	0.393115	1.76582	1.9977	2.07264	0.256976	0.184857	0.336277	1.80212	0.0275722	0.000202365	0.184324	-0.163201
PF3D7_0402300	reticulocytebindingproteinhomologue1(RH1)	-0.119953	-0.736439	-0.249668	-0.0500022	-0.868805	-0.647974	-0.184209	-1.1565	-0.019991	-0.197681	0.0359578	-0.103741
PF3D7_0402400	Plasmodiumexportedprotein,unknownfunction(GEXP18)	-0.242484	-0.997227	-0.748779	-0.899076	-1.02387	-0.903474	-0.276908	-1.25192	-0.0173376	-0.385324	-0.235306	-0.142112
PF3D7_0402500	rifin,pseudogene(RIF)	0.830495	3.41997	3.14206	3.13891	3.37755	3.38488	1.54921	3.67624	-0.206598	1.42645	0.174129	1.23825
PF3D7_0402600	stevor	0.956983	3.41403	3.07755	3.0899	3.31531	3.2108	1.45449	3.6073	-0.0254513	1.73686	0.206609	1.44724
PF3D7_0402700	rifin,pseudogene(RIF)	1.00045	3.438	3.08874	3.15968	3.32475	3.23287	1.44108	3.58935	0.357847	1.94374	0.230906	1.67292
PF3D7_0402800	erythrocytemembraneprotein1(PfEMP1),pseudogene	0.803197	2.90304	2.73701	2.78239	2.83645	2.90049	1.11871	3.18688	-0.0572715	1.22407	0.28778	0.805692
PF3D7_0402900	probableprotein,unknownfunction	0.107669	-0.661078	-0.534819	-0.66988	-0.781056	-0.705718	-0.208835	-0.830969	-0.33232	-0.123738	0.419124	-0.36037
PF3D7_0403100	regulatorofchromosomecondensation,putative	-0.104259	-0.926269	-0.80167	-0.8433	-1.04857	-0.973319	-0.295874	-1.3851	-0.173186	-0.106397	0.0461321	-0.016206
PF3D7_0403200	conservedPlasmodiumprotein,unknownfunction	0.0465292	-0.937637	-0.776594	-0.729249	-1.01114	-0.770517	-0.146336	-1.30008	0.0407409	0.234542	0.133162	-0.00589183
PF3D7_0403300	conservedPlasmodiumprotein,unknownfunction	-0.137242	-0.993086	-0.782514	-0.859723	-1.07885	-0.945274	0.0854414	-1.31721	-0.252673	-0.52962	-0.282378	-0.229401
PF3D7_0403400	conservedPlasmodiumprotein,unknownfunction	-0.036705	-1.10249	-0.881006	-0.889389	-1.22012	-1.10664	-0.200701	-1.44268	0.0195602	-0.0931724	0.0246736	-0.0264945
PF3D7_0403500	ubiquitinspecificprotease,putative	-0.150335	-1.17083	-0.977709	-1.12497	-1.29332	-1.31196	-0.0329831	-1.48898	0.100289	-0.12295	0.00118629	-0.225708
PF3D7_0403600	conservedPlasmodiumprotein,unknownfunction	-0.172104	-1.06529	-0.966969	-1.0457	-1.08408	-1.15947	-0.15771	-1.47917	-0.092751	0.0510358	-0.0940823	-0.132844
PF3D7_0403700	CGI-201protein,shortform	-0.0418411	-0.91311	-0.847908	-0.857088	-0.981282	-1.01973	-0.0345429	-1.25789	-0.039032	-0.0518447	-0.101759	-0.0667714
PF3D7_0403800	alpha/betahydrolase,putative	-0.11486	-1.03282	-0.957396	-1.03035	-1.12585	-1.19622	-0.246942	-1.53152	-0.142962	-0.232885	0.0822134	-0.092834
PF3D7_0403900	SETdomainprotein,putative(SET8)	-0.0490077	-1.0922	-0.992398	-0.990518	-1.27599	-1.15768	-0.211933	-1.40052	0.0416694	-0.171042	0.0584932	-0.216371
PF3D7_0404000	conservedPlasmodiumprotein,unknownfunction	-0.0592786	-0.898606	-0.811502	-0.945713	-1.11069	-1.28712	-0.124999	-1.06341	0.239124	-0.11761	-0.144566	-0.0446202
PF3D7_0404100	transcriptionfactorwithAP2domain(s),putative(ApiAP2)	0.145964	0.522921	0.00432734	0.052375	-0.366815	-0.59469	0.26427	0.738659	-0.0666535	-0.265344	-0.0367444	-0.171593
PF3D7_0404200	conservedPlasmodiumprotein,unknownfunction	0.102395	-1.14411	-0.842548	-0.743758	-0.947974	-0.832461	-0.351723	-1.18381	0.286885	0.23544	0.24692	-0.0590156
PF3D7_0404300	conservedPlasmodiumprotein,unknownfunction	-0.104544	-1.04171	-0.891201	-0.908698	-1.24531	-1.04834	-0.160023	-1.30261	0.0416152	-0.191831	-0.00371748	-0.159483
PF3D7_0404400	6-cysteineprotein(P36)	0.0809448	-0.985436	-0.846419	-0.86223	-1.27692	-1.24939	-0.269266	-1.40212	0.17912	0.17363	0.0503211	-0.1243
PF3D7_0404500	6-cysteineprotein(P52)	-0.230776	-1.21205	-1.11833	-1.17188	-1.27796	-1.33982	-0.363975	-1.61336	0.031211	-0.225927	-0.0865609	-0.23319
PF3D7_0404600	conservedPlasmodiummembraneprotein,unknownfunction	-0.0857557	-1.17484	-1.01109	-1.01487	-1.28476	-1.1734	-0.211707	-1.54235	0.0331964	-0.182317	0.0394752	-0.119411
PF3D7_0404700	dipeptidylaminopeptidase3(DPAP3)	-0.298702	-1.2128	-1.25348	-1.24804	-1.43145	-1.40475	-0.353741	-1.59153	-0.222269	-0.400235	-0.279002	-0.317041
PF3D7_0404800	conservedPlasmodiumprotein,unknownfunction	-0.220115	-1.24461	-1.0876	-1.15139	-1.29599	-1.28208	-0.111246	-1.58709	-0.145141	-0.177914	0.0758125	-0.158693
PF3D7_0404900	6-cysteineprotein(P41)	-0.278541	-1.26649	-1.11105	-1.19327	-0.937057	-1.32477	-0.328085	-1.57559	-0.314984	0.209826	-0.0692345	-0.434222
PF3D7_0405000	ATP-dependentRNAhelicase,putative	-0.334344	-1.18057	-1.12342	-1.21373	-1.32217	-1.40986	-0.261706	-1.5391	-0.364746	-0.365984	-0.29868	-0.361336
PF3D7_0405100	proteintransportproteinSec24B(SEC24B)	-0.145792	-1.14485	-1.09278	-1.11402	-1.33991	-1.34298	-0.0701923	-1.4627	-0.0882193	-0.101388	-0.0780946	-0.239327
PF3D7_0405200	ag-1bloodstagemembraneproteinhomologue(MAg-1)	-0.161823	-1.12159	-0.885734	-0.897789	-1.17516	-1.16606	-0.217622	-1.35394	-0.146474	-0.412081	-0.27882	-0.179415
PF3D7_0405300	6-cysteineprotein(LISP2)	0.0150729	-1.11352	-0.961686	-0.989621	-1.16732	-1.03218	-0.185933	-1.49989	0.111938	-0.0814414	0.153784	-0.0601199
PF3D7_0405400	pre-mRNA-processing-splicingfactor8,putative(PRPF8)	-0.251942	-1.11106	-1.08589	-1.09332	-1.3466	-1.24461	-0.123974	-1.4522	0.0649694	-0.102219	0.0746055	-0.2171
PF3D7_0405500	conservedPlasmodiumprotein,unknownfunction	-0.0736205	-1.11697	-0.92874	-0.993203	-1.23731	-1.18333	-0.186189	-1.42129	0.238966	-0.00453883	0.224204	-0.0581165
PF3D7_0405600	conservedPlasmodiummembraneprotein,unknownfunction	-0.0441134	-1.20382	-0.961973	-1.03613	-1.41519	-1.35758	-0.243464	-1.53737	-0.101738	-0.315556	-0.0949289	-0.100116
PF3D7_0405700	lysinedecarboxylase,putative	-0.160049	-1.15329	-1.00173	-1.01863	-1.23409	-1.22146	-0.275843	-1.50345	0.0640017	-0.0820425	0.0265704	-0.162326
PF3D7_0405800	conservedPlasmodiumprotein,unknownfunction	-0.270282	-1.13611	-1.11399	-1.00008	-1.65702	-1.32937	-0.381723	-1.55498	-0.287946	0.106982	0.400948	-0.271551
PF3D7_0405900	apicalsushiprotein(ASP)	-0.281124	-1.15058	-1.08691	-1.08656	-1.35126	-1.29591	-0.246989	-1.47439	-0.250691	-0.30981	-0.288442	-0.395338
PF3D7_0406000	conservedPlasmodiumprotein,unknownfunction	-0.196866	-1.24826	-1.17958	-1.08992	-1.1707	-1.18859	-0.29558	-1.6516	-0.148202	-0.0782357	-0.180702	-0.153199
PF3D7_0406100	V-typeprotonATPasesubunitB	-0.236339	-1.15947	-1.22438	-1.17719	-1.25799	-1.26495	-0.220188	-1.43645	0.022911	-0.195316	-0.0993648	-0.425924
PF3D7_0406200	sexualstage-specificproteinprecursor(Pfs16)	0.231149	-0.919935	-0.633211	-0.666494	-1.07114	-0.937202	0.30407	-1.39738	0.0796599	0.319357	0.449539	0.321644
PF3D7_0406400	cytosolicglyoxalaseII(cGloII)	-0.492796	-1.05325	-1.14577	-1.14427	-1.20573	-1.29554	-0.363997	-1.43743	-0.362822	-0.430242	-0.529523	-0.134743
PF3D7_0406500	conservedPlasmodiumprotein,unknownfunction	-0.0420816	-1.09728	-0.906342	-0.894015	-1.0598	-1.03426	-0.158596	-1.4482	-0.00832996	-0.129582	0.00682902	-0.0418118
PF3D7_0406600	conservedPlasmodiumprotein,unknownfunction	-0.157124	-1.23139	-1.01331	-1.01459	-1.10726	-1.00087	-0.189286	-1.43975	0.0610351	-0.597135	0.384635	-0.0937509
PF3D7_0406700	conservedPlasmodiumprotein,unknownfunction	-0.0974783	-1.16279	-0.962545	-0.9067	-1.21251	-1.08964	-0.143953	-1.47121	-0.108988	-0.234735	-0.0992599	-0.166712
PF3D7_0406800	conservedPlasmodiumprotein,unknownfunction	-0.0621966	-1.09361	-0.922651	-0.978443	-1.07195	-1.11942	-0.178146	-1.49269	-0.00295679	-0.658314	-0.13919	-0.199444
PF3D7_0406900	conservedPlasmodiumprotein,unknownfunction	-0.0889426	-1.14753	-0.893806	-0.948653	-1.11303	-1.16469	-0.141885	-1.53198	0.105333	-0.144967	0.0137913	-0.0908436
PF3D7_0407000	conservedPlasmodiumprotein,unknownfunction	0.0659171	-1.4006	-1.04784	-0.981298	-0.986444	-1.13997	-0.108774	-1.6984	0.125893	-0.00057071	0.111903	-0.088429
PF3D7_0407100	methyltransferase,putative	-0.0513193	-1.34693	-1.09615	-1.08309	-1.32769	-1.18515	-0.406234	-1.59578	0.0646264	-0.0702394	-0.327886	-0.254093
PF3D7_0407200	peptidyl-tRNAhydrolase2,putative(PTH2)	0.0341806	-1.06091	-0.838947	-1.06505	-1.01131	-1.11596	-0.0628593	-1.56273	-0.184575	-0.278673	-0.0264222	-0.0433788
PF3D7_0407300	transcriptionfactor,putative	-0.0739704	-1.12891	-1.03352	-0.880863	-1.2963	-1.15061	-0.389815	-1.63055	-0.0443761	-0.0988114	0.121315	-0.15078
PF3D7_0407400	conservedPlasmodiumprotein,unknownfunction	0.482371	-0.999604	-0.863688	-0.779717	-0.913016	-0.973792	0.0895921	-1.35525	0.202778	0.085703	-0.17358	0.27613
PF3D7_0407500	mitochondrialcarrierprotein,putative	-0.0256502	-1.24303	-0.970583	-0.962554	-1.41203	-1.23571	-0.0663747	-1.66794	-0.283299	0.0909278	0.103152	-0.0232204
PF3D7_0407600	conservedPlasmodiumprotein,unknownfunction	-0.0206787	-1.22495	-0.951209	-0.980829	-1.26613	-1.21097	-0.33984	-1.6328	0.0683938	-0.236055	0.147161	-0.139473
PF3D7_0407700	conservedPlasmodiumprotein,unknownfunction	-0.0558477	-1.17553	-0.984813	-0.949226	-1.21737	-1.10326	-0.250883	-1.53834	-0.0240559	-0.219967	-0.0258508	-0.164909
PF3D7_0407800	conservedPlasmodiumprotein,unknownfunction	-0.285334	-1.26152	-1.17527	-1.24724	-1.50759	-1.36115	-0.266872	-1.60356	-0.111402	-0.210641	-0.289931	-0.33024
PF3D7_0407900	AAAfamilyATPase,putative	-0.110291	-1.11041	-1.06147	-1.06185	-1.11287	-1.06217	-0.0655089	-1.58294	0.0717473	0.160865	0.304334	-0.0503061
PF3D7_0408000	conservedPlasmodiumprotein,unknownfunction	-0.000690307	-1.09065	-0.958526	-0.931343	-1.06416	-1.20328	-0.462213	-1.4177	-0.1082	-0.22133	-0.403748	-0.126137
PF3D7_0408100	conservedPlasmodiumprotein,unknownfunction	-0.0488623	-1.22209	-1.01034	-1.06063	-1.25725	-1.17582	-0.337632	-1.64595	-0.0340018	-0.200304	-0.114002	-0.212486
PF3D7_0408200	conservedPlasmodiumprotein,unknownfunction	-0.110336	-1.23101	-1.02488	-1.09309	-1.27021	-1.32674	-0.0820539	-1.67937	0.0993124	-0.037178	-0.182791	-0.0252302
PF3D7_0408300	zincfinger,RANbindingprotein,putative	-0.245671	-1.02577	-1.05182	-1.02488	-1.12763	-1.34434	-0.0144011	-1.27749	-0.0358579	-0.274904	-0.287227	-0.326105
PF3D7_0408400	conservedPlasmodiumprotein,unknownfunction	-0.163322	-1.22941	-0.968169	-1.02416	-1.45738	-1.24903	-0.172047	-1.60769	-0.0890915	-0.243684	-0.0821518	-0.320126
PF3D7_0408500	flapendonuclease1(FEN1)	-0.108365	-1.13801	-0.971385	-0.981054	-1.42305	-1.11877	-0.0917936	-1.50046	0.05964	0.0402699	0.0720572	-0.165944
PF3D7_0408600	sporozoiteinvasion-associatedprotein1(SIAP1)	-0.153892	-1.13105	-1.13199	-1.11253	-1.34462	-1.15307	-0.219614	-1.53917	0.102421	0.0314588	0.0437999	-0.242147
PF3D7_0408700	sporozoitemicronemalproteinessentialforcelltraversal(PLP1)	0.0216382	-1.03927	-0.954954	-0.856781	-1.25868	-1.04899	-0.113678	-1.29601	0.131751	-0.0846474	0.118268	-0.14637
PF3D7_0408800	conservedPlasmodiumprotein,unknownfunction	0.0336396	-0.954529	-0.912216	-0.780912	-1.03228	-1.097	-0.029828	-1.47514	0.0961076	0.00339316	0.269901	0.104591
PF3D7_0408900	.1tRNAN6-adenosinethreonylcarbamoyltransferase(KAE1)	-0.067511	-1.06832	-0.950434	-0.903192	-1.25223	-1.2359	-0.239207	-1.44333	-0.0494018	-0.106006	0.0428248	-0.107513
PF3D7_0408900	.2tRNAN6-adenosinethreonylcarbamoyltransferase(KAE1)	-0.067511	-1.06832	-0.950434	-0.903192	-1.25223	-1.2359	-0.239207	-1.44333	-0.0494018	-0.106006	0.0428248	-0.107513
PF3D7_0409000	conservedPlasmodiumprotein,unknownfunction	-0.0779082	-1.27034	-1.15341	-1.12308	-1.22187	-1.25141	-0.242439	-1.68408	0.0109109	-0.201689	-0.0563756	-0.126838
PF3D7_0409100	U4/U6smallnuclearribonucleoproteinPRP31,putative(PRPF31)	-0.132523	-1.18333	-1.08583	-1.00262	-1.4581	-1.17261	-0.157684	-1.52605	0.0978134	0.100889	0.0690874	-0.0666954
PF3D7_0409200	proteinSOF1,putative(SOF1)	-0.186638	-1.17072	-1.18757	-1.0475	-1.38653	-1.26435	0.0394635	-1.60875	-0.283454	-0.160133	0.0426372	-0.114491
PF3D7_0409300	conservedPlasmodiumprotein,unknownfunction	-0.197028	-1.26926	-1.12579	-1.14609	-1.46763	-1.36567	-0.222766	-1.58787	-0.0810202	-0.266115	-0.2101	-0.227604
PF3D7_0409400	heatshockprotein40(DnaJ)	-0.0626611	-1.05658	-1.13559	-1.09996	-1.39167	-1.18036	-0.0339484	-1.49656	0.0936527	-0.0512571	0.0554077	-0.120251
PF3D7_0409500	conservedPlasmodiumprotein,unknownfunction	-0.0708923	-1.16732	-1.11237	-1.16946	-1.55711	-1.16011	0.0272705	-1.50388	0.114265	0.0406215	-0.105014	-0.269708
PF3D7_0409600	replicationproteinA1,largesubunit(RPA1)	-0.198384	-1.35852	-1.13698	-1.14565	-1.27287	-1.24069	-0.106675	-1.61086	0.107228	-0.226626	-0.129089	-0.231911
PF3D7_0409700	peptidechainreleasefactor2,putative	-0.224352	-0.941431	-0.861729	-0.879876	-0.867632	-1.20038	-0.0887383	-1.21828	-0.183907	-0.234243	-0.438543	-0.258381
PF3D7_0409800	zincfingerprotein,putative	-0.236284	-1.33177	-1.10066	-1.15737	-1.49648	-1.34455	-0.181888	-1.73273	-0.237291	-0.118875	0.0188676	-0.247448
PF3D7_0409900	actin-likeprotein,putative(ALP5b)	-0.213174	-0.959255	-1.08471	-1.09835	-1.12254	-1.17647	-0.0978117	-1.45378	0.0328525	-0.221701	-0.233364	-0.0765245
PF3D7_0410000	erythrocytevesicleprotein1(EVP1)	-0.0652878	-1.27516	-1.19593	-1.14816	-1.55487	-1.27583	-0.177205	-1.67529	-0.0881536	-0.193143	-0.149661	-0.345907
PF3D7_0410300	proteinphosphatasePPM1,putative(PPM1)	-0.156595	-1.17283	-1.02459	-1.14627	-1.26043	-1.2316	-0.235088	-1.53425	-0.0596973	-0.00866652	-0.0243318	-0.207886
PF3D7_0410400	exosomecomplexcomponentRRP4,putative(RRP4)	0.0155108	-1.15624	-1.10325	-0.946776	-1.28539	-1.06631	0.102959	-1.675	0.0617358	0.00367047	0.0928069	-0.218626
PF3D7_0410500	conservedPlasmodiumprotein,unknownfunction	-0.0235471	-1.21136	-1.21721	-1.10181	-1.20423	-1.2122	-0.0270235	-1.41895	0.11558	-0.180039	0.127742	-0.324228
PF3D7_0410600	conservedPlasmodiumprotein,unknownfunction	-0.0578488	-1.22088	-1.09722	-1.20555	-1.30834	-1.21408	-0.100484	-1.42796	-0.0770444	-0.0857514	0.0111079	-0.116362
PF3D7_0410700	ribosomebiogenesisGTPaseA,putative(RbgA)	-0.0524788	-1.19128	-1.07319	-1.0741	-1.45959	-1.17965	-0.171231	-1.60577	0.00732301	-0.0831537	-0.0821004	-0.200264
PF3D7_0410800	conservedPlasmodiumprotein,unknownfunction	-0.143532	-1.16403	-1.06812	-1.07133	-1.34764	-1.19505	-0.21343	-1.593	0.00325898	-0.124609	0.00419793	-0.175307
PF3D7_0410900	conservedPlasmodiumprotein,unknownfunction	-0.0596475	-1.21282	-0.937132	-0.973582	-1.25858	-1.14654	-0.290081	-1.62363	-0.0747515	-0.113614	0.00655949	-0.0501801
PF3D7_0411000	conservedPlasmodiumprotein,unknownfunction	-0.186941	-1.19084	-1.18082	-1.16246	-1.49571	-1.26438	-0.183163	-1.57987	0.0646407	-0.198154	0.00507815	-0.234867
PF3D7_0411100	conservedPlasmodiumprotein,unknownfunction	-0.37051	-1.23881	-1.06243	-1.07005	-1.17089	-1.36326	-0.0370581	-1.58337	-0.414836	0.10581	-0.0925109	-0.221155
PF3D7_0411200	conservedPlasmodiumprotein,unknownfunction	-0.0178247	-1.23519	-0.94561	-0.932371	-1.09728	-1.19639	-0.164779	-1.5692	-0.0266817	-0.119608	0.0801436	-0.0706013
PF3D7_0411300	conservedPlasmodiumprotein,unknownfunction	-0.211859	-1.21139	-1.02986	-1.15337	-1.33218	-1.17032	-0.251555	-1.53263	-0.0649978	0.0933628	0.0533557	-0.0786005
PF3D7_0411400	DEADboxATP-dependentRNAhelicase,putative	-0.029764	-1.21266	-0.984938	-0.986071	-1.16455	-1.17817	-0.212847	-1.53273	-0.0662321	-0.119454	-0.0365019	-0.0674486
PF3D7_0411700	conservedPlasmodiumprotein,unknownfunction	-0.390583	-1.2272	-1.27468	-0.855038	-1.1294	-1.18642	-0.112544	-1.89419	0.493048	0.447603	0.173093	-0.0997165
PF3D7_0411800	conservedPlasmodiumprotein,unknownfunction	-0.129121	-1.10923	-0.923676	-0.917235	-1.19935	-1.08533	-0.246514	-1.51244	-0.019656	0.0381903	0.0200766	-0.00732995
PF3D7_0411900	DNApolymerasealpha	-0.00193226	-1.06923	-0.975575	-0.865621	-1.14568	-1.11011	-0.184987	-1.46627	0.0904193	-0.195957	0.0717883	0.0123022
PF3D7_0412000	conservedPlasmodiumprotein,unknownfunction	-0.214482	-1.10186	-1.01376	-0.923315	-1.30642	-1.22934	-0.190608	-1.35711	0.000249766	-0.445543	0.0302354	-0.157129
PF3D7_0412100	mitochondrialribosomalproteinS12precursor,putative	-0.0129928	-0.962232	-0.83424	-0.782384	-1.28833	-0.899355	-0.0850711	-1.35932	0.13829	-0.00420868	0.236088	-0.0673349
PF3D7_0412200	conservedPlasmodiumprotein,unknownfunction	0.0114124	-1.06636	-0.933272	-0.903215	-1.48662	-1.03675	-0.163217	-1.55723	0.164807	-0.0943348	-0.29737	-0.271677
PF3D7_0412300	phosphopantothenoylcysteinesynthetase,putative	-0.240719	-0.804605	-0.650226	-0.632162	-0.894635	-0.63521	-0.271843	-1.14015	-0.180421	-0.281306	-0.28349	-0.255224
PF3D7_0412400	erythrocytemembraneprotein1,PfEMP1(VAR)	1.10757	3.38357	3.13586	3.22885	3.38572	3.22551	1.60813	3.64679	-0.00124268	0.61543	0.16977	0.399301
PF3D7_0412600	rifin,pseudogene(RIF)	0.612297	2.05948	1.88461	1.92304	1.91489	1.94846	0.947081	2.16705	0.0611556	-0.0375561	0.0677271	-0.045469
PF3D7_0412700	erythrocytemembraneprotein1,PfEMP1(VAR)	1.034	3.20389	2.99216	3.11198	3.16027	3.23267	1.70546	3.56074	-0.200811	0.633065	0.189443	0.376455
PF3D7_0412900	erythrocytemembraneprotein1,PfEMP1(VAR)	0.00223402	0.00394423	0.00290619	0.00411317	0.00500651	0	0.00410293	0.00899919	-0.00204774	-0.00204774	0	0
PF3D7_0413100	erythrocytemembraneprotein1,PfEMP1(VAR)	0.241885	0.739589	0.697863	0.712796	0.719716	0.740507	0.359592	0.817408	0.0256519	0.402503	0.0291025	0.260988
PF3D7_0413200	rifin(RIF)	1.33099	3.57346	3.36185	3.46914	3.53303	3.49075	1.81708	3.83279	0.177972	1.12255	0.426867	1.20878
PF3D7_0413300	rifin(RIF)	1.06752	3.50731	3.19926	3.27531	3.33907	3.30095	1.65697	3.72572	0.114762	1.38793	0.29221	1.13297
PF3D7_0413400	erythrocytemembraneprotein1(PfEMP1),exon1,pseudogene(VAR)	0.359018	1.8193	1.7504	1.85019	1.98523	1.99883	0.572725	1.83641	0.0521348	0.593981	0.11821	0.322606
PF3D7_0413500	phosphoglucomutase-2(PGM2)	-0.198811	-0.766559	-0.706298	-0.518092	-0.764764	-0.827118	-0.168572	-1.00716	-0.0732735	0.0787601	0.416406	-0.0139404
PF3D7_0413600	26Sproteaseregulatorysubunit6B,putative(RPT3)	-0.374464	-0.792042	-0.851974	-0.971541	-1.0377	-1.07982	-0.28843	-1.0306	-0.0878027	-0.108296	-0.0526181	-0.153861
PF3D7_0413700	lysinedecarboxylase-likeprotein,putative	-0.111617	-1.10086	-0.810793	-0.917955	-1.12466	-1.1993	-0.260897	-1.47416	-0.013827	-0.144802	0.238348	-0.174666
PF3D7_0413800	50SribosomalproteinL10,putative	-0.0622401	-1.14856	-1.03572	-0.878195	-1.40149	-1.08551	-0.122076	-1.563	0.139181	0.117797	0.113942	0.00363832
PF3D7_0413900	ubiquitincarboxyl-terminalhydrolase13,putative(USP13)	-0.0588818	-1.05092	-0.872664	-0.922188	-1.26734	-1.00083	-0.24561	-1.55004	0.0400143	0.135152	-0.0346207	-0.0697741
PF3D7_0414000	chromosomeassociatedprotein,putative	-0.0981391	-1.15619	-0.906805	-0.990252	-1.30798	-1.15451	-0.288191	-1.50158	0.0697055	-0.185803	-0.0235505	-0.116155
PF3D7_0414100	conservedPlasmodiummembraneprotein,unknownfunction	-0.352821	-1.33067	-1.08212	-1.11817	-1.56659	-1.39019	-0.374582	-1.71816	-0.355701	-0.401224	-0.322529	-0.251398
PF3D7_0414200	.1calmodulin-likeprotein	-0.491364	-1.3141	-1.00096	-1.11549	-1.46569	-1.50314	-0.595574	-1.65876	-0.0348056	-0.43611	-0.560714	-0.365534
PF3D7_0414200	.2calmodulin-likeprotein	-0.491364	-1.3141	-1.00096	-1.11549	-1.46569	-1.50314	-0.595574	-1.65876	-0.0348056	-0.43611	-0.560714	-0.365534
PF3D7_0414300	Rab5-interactingprotein,putative	-0.0932227	-1.13859	-0.95945	-1.14411	-1.08606	-1.22781	-0.223958	-1.52888	-0.0228499	-0.631735	-0.520011	-0.114724
PF3D7_0414400	conservedPlasmodiumprotein,unknownfunction	-0.0023475	-1.21758	-0.816722	-0.834429	-1.27433	-0.89108	-0.168029	-1.63292	-0.105394	-0.270977	-0.296139	-0.17396
PF3D7_0414500	RNA-bindingprotein,putative	0.0777429	-1.09487	-0.758745	-0.832296	-1.07561	-0.990584	-0.16106	-1.29122	0.161034	-0.0982146	0.0408032	-0.0058722
PF3D7_0414600	conservedprotein,unknownfunction	0.0677319	-0.946932	-0.935948	-0.770719	-1.05352	-1.10432	-0.0537056	-1.34164	0.0188095	-0.0656469	0.294001	0.0290213
PF3D7_0414700	GTP-bindingprotein,putative	-0.160424	-1.27946	-1.18095	-1.07828	-1.33421	-1.31331	-0.369294	-1.58969	-0.114352	0.00718329	-0.0367053	-0.187083
PF3D7_0414800	conservedPlasmodiumprotein,unknownfunction	-0.182515	-1.21989	-1.29706	-1.15024	-1.23673	-1.18748	-0.118613	-1.59914	-0.00944662	-0.392683	0.0931621	-0.116145
PF3D7_0414900	armadillo-domaincontainingrhoptryprotein(ARO)	-0.131817	-1.05072	-1.06985	-1.01507	-1.33204	-1.27305	-0.212795	-1.35067	-0.300071	-0.51829	-0.182853	-0.184954
PF3D7_0415000	arsenicalpump-drivingATPase,putative	-0.0821849	-1.20665	-1.03691	-1.00294	-1.32034	-1.23326	-0.2525	-1.58735	0.304601	0.0259327	-0.173222	-0.0530237
PF3D7_0415100	conservedPlasmodiumprotein,unknownfunction	-0.139628	-1.36954	-1.00607	-1.05529	-1.24287	-1.17395	-0.501515	-1.70291	-0.0628132	-0.227022	-0.16216	-0.216441
PF3D7_0415200	conservedPlasmodiumprotein,unknownfunction	0.0239893	-1.19363	-0.946612	-0.906238	-1.17849	-1.12161	-0.223993	-1.6153	0.154393	-0.0252429	0.0792275	0.0207536
PF3D7_0415300	cdc2-relatedproteinkinase3(CRK3)	0.0609962	-1.11992	-0.922371	-0.923935	-1.0806	-1.106	-0.0640485	-1.51848	0.227621	-0.105659	0.169215	-0.119014
PF3D7_0415400	coatomersubunitzeta,putative	-0.042354	-1.17853	-1.06548	-1.03387	-1.16172	-1.30781	-0.151061	-1.7238	-0.0968926	-0.280246	0.0427691	-0.28332
PF3D7_0415500	nuclearcap-bindingprotein,putative	-0.168259	-1.18358	-0.873079	-1.1715	-1.36216	-1.27632	-0.197653	-1.64651	-0.0736012	-0.0274937	-0.307033	-0.248772
PF3D7_0415600	GTP:AMPphosphotransferase(GAK)	-0.152722	-1.23639	-1.24779	-0.903012	-0.917701	-1.18331	-0.232561	-1.56627	0.049393	-0.0714075	0.133807	-0.472074
PF3D7_0415700	conservedPlasmodiumprotein,unknownfunction	-0.119212	-1.28486	-1.08126	-1.15074	-1.27934	-1.21677	-0.0643226	-1.73692	-0.00015034	-0.190141	-0.0304768	-0.168188
PF3D7_0415800	RINGzincfingerprotein,putative	-0.0782993	-1.29089	-1.08859	-1.11508	-1.3762	-1.3019	-0.170907	-1.65255	-0.0498103	-0.275757	-0.171551	-0.26297
PF3D7_0415900	60SribosomalproteinL15,putative	-0.110115	-1.10638	-0.939126	-0.880358	-1.25358	-1.00221	-0.0239523	-1.53316	0.097497	-0.163698	0.256176	0.0645373
PF3D7_0416000	RNA-bindingprotein,putative	0.0135889	-1.14085	-0.8886	-0.934843	-0.904786	-1.0432	-0.0404866	-1.44872	0.150341	0.0277826	0.021951	-0.111157
PF3D7_0416100	glutamyl-tRNA(Gln)amidotransferasesubunitA,putative	-0.122562	-1.24903	-1.18953	-1.09188	-1.3132	-1.31866	-0.333568	-1.70122	-0.119884	-0.356573	-0.0889625	-0.260356
PF3D7_0416200	conservedprotein,unknownfunction	0.0389868	-1.19045	-0.929655	-0.772086	-1.0706	-1.03205	-0.177509	-1.5522	0.10992	-0.0194023	0.138922	-0.0883398
PF3D7_0416300	DNAhelicaseMCM9,putative(MCM9)	-0.205489	-1.21953	-1.02847	-0.99495	-1.38407	-1.22608	-0.122171	-1.54264	0.227747	0.0220717	0.0285009	-0.155698
PF3D7_0416400	histoneacetyltransferase,putative(HAT1)	-0.108751	-1.1479	-1.05735	-1.09978	-1.14909	-1.18741	-0.191731	-1.42313	-0.123613	-0.0267023	0.078033	-0.115498
PF3D7_0416500	repressorofRNApolymeraseIIItranscriptionMAF1,putative	0.0432088	-1.285	-1.01693	-1.06766	-1.27104	-1.36188	-0.177889	-1.67548	-0.133539	-0.230074	0.0507891	-0.206676
PF3D7_0416600	prohibitin-likeprotein,putative	-0.206185	-1.27225	-1.01046	-1.20385	-1.4883	-1.35372	-0.0952518	-1.66226	0.0543847	-0.320808	-0.260851	-0.0826077
PF3D7_0416700	CDGSHiron-sulfurdomain-containingprotein,putative	-0.13031	-0.92856	-0.968571	-0.934776	-0.56571	-0.956733	0.516967	-1.26655	-0.0681152	0.452187	0.217017	-0.106554
PF3D7_0416800	smallGTP-bindingproteinsar1(SAR1)	-0.100497	-1.04169	-1.02527	-0.993299	-1.24246	-1.1257	-0.20663	-1.44488	0.23602	-0.167476	0.15539	-0.0694492
PF3D7_0416900	conservedPlasmodiumprotein,unknownfunction	-0.108002	-1.2572	-1.01619	-1.03018	-1.4094	-1.20421	-0.173152	-1.59713	-0.0481045	-0.0338778	0.0114427	-0.100985
PF3D7_0417000	conservedPlasmodiumprotein,unknownfunction	0.0982117	-1.12547	-0.963617	-0.777853	-1.06759	-0.870431	-0.190245	-1.41993	0.0997061	-0.0498041	0.151877	-0.0344643
PF3D7_0417100	mRNA-bindingproteinPUF2(PUF2)	-0.0961599	-1.13977	-1.03649	-0.981865	-1.21483	-1.10041	-0.0905662	-1.56745	0.209931	-0.0341329	0.0810523	-0.159426
PF3D7_0417200	bifunctionaldihydrofolatereductase-thymidylatesynthase(DHFR-TS)	-0.167318	-1.19156	-1.06261	-1.19167	-1.24014	-1.07388	-0.196704	-1.58936	0.115713	0.0941669	0.212734	-0.152231
PF3D7_0417300	LETM1-likeprotein,putative	-0.104487	-1.14439	-0.989021	-0.990811	-1.15809	-1.10134	-0.216611	-1.56213	0.0356444	-0.144399	-0.0114235	-0.105063
PF3D7_0417400	conservedPlasmodiumprotein,unknownfunction	0.0237963	-1.1762	-0.969585	-0.936668	-1.26972	-1.11499	-0.17941	-1.60663	0.0740225	-0.0455285	0.0432531	0.00205464
PF3D7_0417500	memo-likeprotein	-0.0660594	-1.04761	-0.873263	-0.873363	-1.23545	-0.996962	0.00934381	-1.32516	-0.164764	-0.23591	-0.201732	-0.0108505
PF3D7_0417600	conservedPlasmodiumprotein,unknownfunction	-0.0490896	-1.15265	-0.945752	-0.901011	-1.27143	-1.07219	-0.231827	-1.52322	0.0715722	0.020743	-0.0711436	0.0062948
PF3D7_0417700	conservedPlasmodiumprotein,unknownfunction	-0.123518	-1.29324	-1.02278	-1.04064	-1.26677	-1.2227	-0.323062	-1.62242	0.011081	-0.415648	-0.296643	-0.233622
PF3D7_0417800	cdc2-relatedproteinkinase1(CRK1)	-0.203985	-1.07153	-1.0079	-1.03915	-1.3704	-1.20324	-0.237916	-1.44571	0.114713	0.101334	0.13926	-0.0391379
PF3D7_0417900	conservedPlasmodiumprotein,unknownfunction	0.0634944	-1.23018	-0.961719	-1.09302	-1.24577	-1.16548	-0.276206	-1.59438	0.216781	0.0121612	0.0748369	-0.120729
PF3D7_0418000	conservedPlasmodiumprotein,unknownfunction	-0.0791789	-1.19753	-0.992392	-1.02965	-1.30243	-1.20146	-0.175248	-1.56846	0.0422745	-0.11762	-0.0526138	-0.104391
PF3D7_0418100	conservedPlasmodiumprotein,unknownfunction	-0.123799	-1.22376	-1.03249	-1.04253	-1.44914	-1.18324	-0.217006	-1.55091	-0.0542523	-0.117491	0.0274421	-0.0813893
PF3D7_0418200	eukaryotictranslationinitiationfactor3subunitM,putative(EIF3M)	-0.216675	-1.309	-1.08547	-1.14913	-1.44059	-1.26323	-0.302482	-1.7219	-0.353284	-0.338066	-0.18032	-0.130455
PF3D7_0418300	conservedPlasmodiumprotein,unknownfunction	-0.278562	-1.16953	-1.2807	-1.20582	-1.30438	-1.2413	-0.338535	-1.49295	0.00668295	0.0101829	0.0494381	-0.268467
PF3D7_0418400	conservedPlasmodiumprotein,unknownfunction	0.0402036	-1.11855	-0.829899	-0.947136	-1.17136	-1.0519	-0.297645	-1.47347	-0.294748	-0.0782158	0.0987595	-0.0325332
PF3D7_0418500	traffickingproteinparticlecomplexsubunit3,putative(BET3)	-0.0799234	-1.23771	-0.953116	-0.868171	-0.99149	-1.19213	-0.179336	-1.48236	-0.011384	-0.219486	-0.222976	-0.164509
PF3D7_0418600	regulatorofchromosomecondensation,putative	-0.11158	-1.13955	-1.11597	-1.04478	-1.14737	-1.15284	-0.215614	-1.59252	-0.137074	-0.168071	-0.0448318	-0.165543
PF3D7_0418700	RNA-bindingproteinNOB1,putative	-0.213514	-1.20794	-1.05959	-1.02896	-1.43933	-1.17035	-0.159321	-1.70543	0.00230224	-0.0211677	0.0962696	-0.151981
PF3D7_0418800	conservedPlasmodiumprotein,unknownfunction	0.0329261	-0.865397	-0.861094	-0.957058	-1.09843	-0.987072	-0.0594648	-1.23776	0.12299	0.273389	-0.102245	-0.117863
PF3D7_0418900	conservedPlasmodiumprotein,unknownfunction	-0.0426494	-1.12826	-1.01363	-1.01216	-1.07947	-1.1747	-0.068491	-1.39915	0.261896	-0.309729	-0.0390485	-0.0762305
PF3D7_0419000	conservedPlasmodiumprotein,unknownfunction	0.0158241	-1.12845	-0.881039	-0.871036	-1.27903	-1.04337	-0.0472923	-1.44448	0.130184	-0.106945	0.322395	0.0226009
PF3D7_0419100	conservedPlasmodiumprotein,unknownfunction	-0.113975	-1.30637	-0.981025	-0.993647	-1.2581	-1.29126	-0.0995731	-1.60074	-0.205895	-0.362974	-0.315351	-0.246709
PF3D7_0419200	CGI-141proteinhomolog,putative	0.00240621	-1.16193	-0.990018	-0.923836	-1.03875	-1.15868	-0.220595	-1.65549	-0.540083	-0.118208	0.254476	-0.0599445
PF3D7_0419300	conservedPlasmodiumprotein,unknownfunction	-0.111207	-1.15514	-1.03432	-1.08431	-1.52326	-1.19801	-0.105986	-1.5852	-0.127346	-0.000986025	-0.332533	-0.0429926
PF3D7_0419400	conservedPlasmodiumprotein,unknownfunction	-0.0441146	-1.23816	-1.06621	-1.05855	-1.30063	-1.17572	-0.1499	-1.62957	-0.0190633	-0.152534	0.0820752	-0.127965
PF3D7_0419500	conservedPlasmodiummembraneprotein,unknownfunction	-0.177827	-1.28349	-1.0248	-1.07028	-1.3713	-1.31426	-0.533928	-1.63663	0.0394188	-0.199395	0.0187584	-0.200534
PF3D7_0419600	ranbindingprotein1,putative	-0.0776348	-0.999733	-0.907279	-0.814978	-0.917307	-0.875073	-0.136328	-1.25442	0.101731	0.0664495	0.0679776	0.00910659
PF3D7_0419700	apicalmerozoiteprotein(Pf34)	-0.230428	-1.3939	-1.01185	-1.18086	-1.38449	-1.31984	-0.393963	-1.66403	0.00160221	-0.252523	-0.181376	-0.181418
PF3D7_0419800	60SribosomalproteinL7ae/L30e,putative	-0.184571	-1.16681	-1.02836	-1.03927	-1.34263	-1.34181	-0.11319	-1.49049	0.0716004	0.1108	-0.00319566	-0.218383
PF3D7_0419900	phosphatidylinositol4-kinase,putative	0.063486	-1.17184	-0.952552	-0.906345	-1.24026	-1.13326	-0.199023	-1.55982	0.0714065	-0.127824	0.0584126	-0.0461384
PF3D7_0420000	zincfingerprotein,putative	-0.168331	-1.15055	-1.00778	-0.980612	-1.21632	-1.17838	-0.168746	-1.50841	-0.0903594	0.0188124	-0.0580569	-0.176955
PF3D7_0420100	serine/threonineproteinkinaseRIO2(RIO2)	-0.114007	-1.03741	-0.960084	-0.968456	-1.13326	-1.04503	0.0289599	-1.40556	0.123897	0.0743473	0.235346	0.0284134
PF3D7_0420200	holo-[acyl-carrier-protein]synthase,putative(ACPS)	-0.143545	-1.17847	-1.04788	-1.07765	-1.28041	-1.08735	-0.381471	-1.62784	0.139218	-0.0187544	0.0809068	-0.233054
PF3D7_0420300	transcriptionfactorwithAP2domain(s)(ApiAP2)	-0.18991	-0.973097	-0.914798	-0.916926	-1.0693	-1.1208	-0.190174	-1.33971	0.0206139	-0.0713129	0.0624444	-0.182687
PF3D7_0420400	ribosome-recyclingfactor(RRF2)	-0.170516	-1.06821	-0.745172	-0.943802	-0.959922	-1.05463	-0.309872	-1.23694	0.247833	-0.248964	-0.387806	-0.292528
PF3D7_0420500	conservedPlasmodiumprotein,unknownfunction	-0.210926	-0.919804	-0.792857	-0.811456	-1.02794	-1.06607	-0.444231	-1.10838	-0.0550274	-0.349283	-0.539582	-0.218111
PF3D7_0420600	conservedPlasmodiumprotein,unknownfunction	-0.342681	-0.635468	-0.543561	-0.575098	-0.631575	-0.520603	-0.341045	-0.826716	-0.297933	-0.211664	-0.118093	-0.39521
PF3D7_0420700	erythrocytemembraneprotein1,PfEMP1(VAR)	0.552735	1.94894	1.7842	1.80352	1.96358	1.8642	0.812757	2.1463	-0.0630815	0.336201	0.162536	0.191357
PF3D7_0420900	erythrocytemembraneprotein1,PfEMP1(VAR)	0.0124126	0.0558436	0.0679512	0.0694599	0.0649328	0.0543743	0.0164136	0.0613674	-0.00153539	0.0199451	-0.00472658	0.003413
PF3D7_0421100	erythrocytemembraneprotein1,PfEMP1(VAR)	0.383562	1.33309	1.52999	1.54744	1.34356	1.34173	0.617689	1.42791	-0.00041935	0.687245	0.131874	0.452278
PF3D7_0421200	rifin(RIF)	0.919298	3.17974	3.79466	3.81287	3.34838	3.28992	1.52674	3.49517	0.180496	1.80155	0.251162	1.30022
PF3D7_0421300	erythrocytemembraneprotein1,PfEMP1(VAR)	0.614712	2.55026	3.59429	3.7005	3.38942	3.38076	0.895434	2.85788	-0.176566	0.82887	0.0503919	0.581981
PF3D7_0421500	rifin,pseudogene(RIF)	0.0988684	0.813146	3.27141	3.32825	3.48892	3.44746	-0.110513	0.325542	0.0671922	1.60194	0.516671	1.46678
PF3D7_0421600	erythrocytemembraneprotein1(PfEMP1)-likepseudogene(VAR)	0.000598526	1.1177	2.67146	2.98736	2.88516	3.42198	-0.314225	-0.629632	-0.20363	0.861407	-0.227506	0.649026
PF3D7_0421700	conservedPlasmodiumprotein,unknownfunction	0.0225858	-0.192084	-0.0587615	1.00579	-0.0966904	2.42467	-0.3509	-1.50997	-0.0885452	-0.3963	-0.127415	-0.147949
PF3D7_0421800	conservedPlasmodiumprotein,unknownfunction	-0.0113648	-0.819097	-0.478361	-0.242749	-0.984133	0.000826292	0.210262	-1.38128	-0.152168	0.320921	0.196494	-0.110485
PF3D7_0421900	conservedPlasmodiumprotein,unknownfunction	-0.0215539	-0.867874	-0.554894	-0.579972	-0.547858	-0.686278	0.307279	-1.30133	0.527193	0.0979937	-0.0427358	0.173818
PF3D7_0422000	steroiddehydrogenase,putative	-0.222128	-0.934695	-0.932421	-0.732668	-0.994605	-0.750861	0.077238	-1.31958	-0.0143507	-0.119133	-0.171792	-0.309972
PF3D7_0422100	transmembraneemp24domain-containingprotein,putative	0.0267673	-1.114	-0.789587	-0.91715	-0.980116	-0.924366	-0.193112	-1.46823	-0.0144836	-0.101102	0.227043	0.0310859
PF3D7_0422200	erythrocytemembrane-associatedantigen	-0.0498105	-1.11949	-0.971751	-0.925388	-1.25434	-1.09744	-0.228185	-1.52902	-0.0573303	-0.143298	-0.0432488	-0.0954557
PF3D7_0422300	alphatubulin2	-0.00724601	-0.741378	-0.782652	-0.80136	-0.868828	-0.965684	0.107514	-1.08049	0.146628	0.19686	-0.0218361	-0.00886596
PF3D7_0422400	40SribosomalproteinS19(RPS19)	-0.0735655	-0.762809	-0.751653	-0.936715	-0.860127	-0.824775	-0.0416352	-1.11178	-0.294778	-0.17548	0.180958	0.0531007
PF3D7_0422500	pre-mRNA-splicinghelicaseBRR2,putative(BRR2)	-0.115238	-1.11906	-1.04658	-0.987882	-1.27737	-1.13838	-0.183498	-1.4729	0.0179385	-0.123519	-0.0217211	-0.232292
PF3D7_0422600	conservedPlasmodiumprotein,unknownfunction	-0.138235	-1.06913	-0.824911	-0.910527	-1.17855	-1.16143	-0.205611	-1.40399	0.416174	-0.0158587	0.119305	-0.12031
PF3D7_0422700	eukaryoticinitiationfactor,putative	-0.123438	-0.863874	-0.974788	-0.86115	-1.04865	-1.07721	-0.355018	-1.44278	0.138702	0.0733982	0.388344	-0.0478104
PF3D7_0422800	serpentinereceptor,putative(SR12)	-0.277378	-1.18956	-0.818671	-0.870235	-1.28208	-0.972117	-0.190909	-1.33922	-0.158925	-0.372736	-0.00320699	-0.319797
PF3D7_0422900	conservedPlasmodiumprotein,unknownfunction	-0.0771827	-1.02582	-0.991026	-1.03978	-1.14975	-1.01932	-0.0787567	-1.37388	-0.090962	-0.410434	0.171126	-0.360571
PF3D7_0423000	conservedPlasmodiumprotein,unknownfunction	-0.202197	-1.07961	-1.14068	-1.0213	-1.33494	-1.2343	-0.618632	-1.65325	-0.148834	-0.427204	0.069044	-0.220661
PF3D7_0423100	AP-4complexsubunitsigma,putative	-0.15185	-0.922351	-1.11137	-0.908906	-1.01125	-1.07551	-0.0268804	-1.22821	0.259206	0.198282	0.000276117	-0.248161
PF3D7_0423200	BSD-domainprotein,putative	-0.343903	-1.13362	-1.15336	-1.0657	-1.33564	-1.14258	-0.141199	-1.38881	-0.140129	-0.225932	-0.192625	-0.41122
PF3D7_0423300	conservedPlasmodiumprotein,unknownfunction	-0.137806	-1.30547	-0.826597	-0.919586	-1.31788	-1.24055	-0.29273	-1.39814	0.190147	-0.233354	-0.151693	-0.0644169
PF3D7_0423400	asparagine-richprotein(AARP)	-0.429611	-1.25226	-0.93242	-0.916208	-1.25171	-1.07109	-0.388455	-1.33948	-0.763889	-0.209925	-0.805969	-0.178748
PF3D7_0423500	glideosomeassociatedproteinwithmultiplemembranespans2(GAPM2)	-0.204949	-1.00797	-0.934942	-0.994875	-1.16581	-1.18486	-0.146683	-1.46295	0.0146949	-0.151012	0.0508036	-0.129408
PF3D7_0423600	conservedPlasmodiumprotein,unknownfunction	-0.0169776	-1.02018	-0.951253	-0.919376	-1.01599	-0.990728	-0.130925	-1.38044	0.0982521	-0.0886372	0.0782822	-0.19885
PF3D7_0423700	earlytranscribedmembraneprotein4(ETRAMP4)	0.200346	-0.758512	-0.481421	-0.519187	-1.12978	-0.636961	0.23268	-0.960115	0.678613	0.336895	0.704218	0.141724
PF3D7_0423800	cysteine-richprotectiveantigen(CyRPA)	-0.049219	-0.967043	-0.910008	-0.94329	-0.902011	-0.997427	-0.18751	-1.27887	0.179997	-0.180878	0.0494966	-0.277919
PF3D7_0423900	probableprotein,unknownfunction	0.302895	-0.630211	-0.713484	-0.553451	-0.832709	-0.63261	-0.205796	-1.04323	-0.265188	0.0507183	0.279888	0.0287182
PF3D7_0424000	Plasmodiumexportedprotein(PHISTc),unknownfunction	-0.236531	-0.934347	-0.887771	-1.03573	-1.34989	-1.08735	-0.27983	-1.29415	-0.0399442	-0.291519	0.072914	-0.134875
PF3D7_0424100	reticulocytebindingproteinhomologue5(RH5)	-0.128125	-1.09894	-0.97302	-1.02662	-1.4361	-1.10341	-0.224744	-1.479	-0.222349	-0.410858	-0.32251	-0.273186
PF3D7_0424200	reticulocytebindingproteinhomologue4(RH4)	-0.193339	-1.13876	-0.973	-0.876287	-1.19313	-1.04173	-0.248558	-1.43319	-0.209105	-0.271561	-0.0578492	-0.24455
PF3D7_0424300	erythrocytebindingantigen-165,pseudogene(EBA165)	-0.0647711	-0.228975	-0.473003	-0.60084	-0.52586	-0.956894	-0.140779	-0.2923	-0.0226104	-0.214688	-0.0165108	-0.239763
PF3D7_0424400	surface-associatedinterspersedprotein4.2(SURFIN4.2)(SURF4.2)	0.0462385	0.251538	-0.295929	-0.281766	-0.480419	-0.782653	0.22014	1.31575	0.125121	-0.10914	0.00817574	-0.147199
PF3D7_0424500	serine/threonineproteinkinase,FIKKfamily(FIKK4.1)	-0.00241268	-0.941585	-0.873237	-0.851308	-1.19784	-0.956993	-0.0553982	-1.30627	0.152671	-0.0907625	-0.0843563	-0.148043
PF3D7_0424600	Plasmodiumexportedprotein(PHISTb),unknownfunction	-0.142959	-0.75228	-0.75221	-0.82747	-0.893153	-0.756904	-0.027414	-1.09135	-0.120783	0.0581346	-0.0294794	0.0543223
PF3D7_0424700	serine/threonineproteinkinase,FIKKfamily(FIKK4.2)	-0.293673	-0.806822	-0.744757	-0.77181	-0.527259	-0.42615	-0.216895	-1.02263	-0.0371378	-0.262978	-0.0315011	-0.208978
PF3D7_0424800	Plasmodiumexportedprotein(PHISTb),unknownfunction	-0.135488	-0.759254	-0.743297	-0.565521	1.1438	1.60912	-0.319675	-1.18804	-0.0610286	0.117746	0.0297693	-0.184692
PF3D7_0424900	Plasmodiumexportedprotein(PHISTa),unknownfunction	0.0483813	0.41837	0.44244	0.740428	1.40523	2.06032	0.0220259	0.265267	0.00886579	0.054896	0.11793	0.0215554
PF3D7_0425000	Plasmodiumexportedprotein,unknownfunction,pseudogene	0.9452	3.03867	2.69793	2.82541	3.22666	3.14443	1.02893	3.28715	-0.108068	0.172138	0.318383	0.0748899
PF3D7_0425100	Plasmodiumexportedprotein(hyp6),unknownfunction	0.637776	2.7477	2.44097	2.46329	2.77231	2.93155	-0.263392	0.360827	-0.101425	-0.10769	-0.051498	-0.0406723
PF3D7_0425200	Plasmodiumexportedprotein(hyp15),unknownfunction	0.89993	3.20335	2.8021	2.9538	3.16848	3.39517	0.181705	0.943096	0.0381948	0.018081	-0.0326714	0.0818712
PF3D7_0425300	Plasmodiumexportedprotein(PHISTa),unknownfunction,pseudogene	0.972431	3.36111	2.96451	3.05455	3.28398	3.20652	1.15273	3.41178	0.238557	1.05798	0.115692	0.565564
PF3D7_0425400	Plasmodiumexportedprotein(PHISTa),unknownfunction	1.0231	3.41101	3.11093	3.12847	3.18576	3.20256	1.16141	3.50389	-0.177008	0.503997	-0.122759	0.604991
PF3D7_0425500	stevor	1.05591	3.17923	2.95495	3.01478	3.01961	3.02413	1.27906	3.38122	0.153183	1.43361	0.246575	1.05975
PF3D7_0425600	rifin,pseudogene(RIF)	0.412831	1.06644	1.1002	1.10346	1.06169	1.07687	0.379478	1.11023	-0.066151	0.532193	0.215546	0.488217
PF3D7_0425700	rifin(RIF)	0.994854	3.22024	3.01621	3.04309	2.95027	3.04416	1.44654	3.45082	0.106312	2.09172	0.188391	1.83177
PF3D7_0425800	erythrocytemembraneprotein1,PfEMP1(VAR)	0.679245	2.90636	3.28205	3.30294	2.96403	3.11957	1.11971	3.07479	-0.100674	1.16469	0.122879	0.732254
PF3D7_0425900	rifin(RIF)	-0.0900353	0.243796	1.0034	1.12155	0.364291	1.1868	-0.35113	-0.105261	0.134252	0.129274	0.106676	0.0610977
PF3D7_0426000	erythrocytemembraneprotein1,PfEMP1(VAR)	0.75761	2.9848	2.7768	2.84624	2.70336	2.9739	1.01206	3.04462	-0.085773	0.709507	-0.0108534	0.387393
PF3D7_0500100	erythrocytemembraneprotein1,PfEMP1(VAR)	0.134621	0.724582	0.860975	0.922958	0.755163	1.0032	0.249866	0.767055	-0.076334	0.143091	0.0856676	0.095543
PF3D7_0500200	erythrocytemembraneprotein1(PfEMP1),pseudogene	0	0	0	0	0	0	0	0	0	0	0	0
PF3D7_0500300	rifin,pseudogene(RIF)	0.348391	1.24056	1.1117	1.22353	1.18843	1.33724	0.180179	0.8092	0.00846448	0.572698	0.428213	0.567335
PF3D7_0500400	rifin(RIF)	1.00839	3.38817	3.19846	3.24929	3.33365	3.34167	1.21288	3.23625	0.216217	2.67638	0.329423	2.337
PF3D7_0500500	rifin(RIF)	1.03738	3.40814	3.11212	3.1153	3.14704	3.26973	1.42857	3.61514	0.153251	1.90632	0.41656	1.62584
PF3D7_0500600	stevor,pseudogene	0.275809	1.84743	1.89013	2.34859	2.66319	3.26612	0.292328	1.80155	0.153694	0.492129	0.0381488	0.451658
PF3D7_0500700	rifin,pseudogene(RIF)	-0.155582	0.254943	0.595754	1.1683	2.02528	3.13249	0.0788506	-0.0975571	-0.106298	0.800607	-0.147621	0.177521
PF3D7_0500800	matureparasite-infectederythrocytesurfaceantigen(MESA)	0.0321293	-0.734088	-0.581062	-0.511518	-0.769698	-0.542523	-0.178329	-1.119	0.143738	-0.000928143	0.30348	-0.00425602
PF3D7_0500900	serine/threonineproteinkinase,FIKKfamily(FIKK5)	-0.33343	-0.971901	-1.04124	-0.945539	-0.979976	-1.05979	-0.333872	-1.2397	0.0319251	-0.141511	-0.319308	-0.175509
PF3D7_0501000	Plasmodiumexportedprotein,unknownfunction	-0.0685544	-1.09313	-0.84452	-0.838576	-0.950868	-1.0954	-0.0156038	-1.27572	0.0763914	-0.226287	0.0803607	-0.00313107
PF3D7_0501100	.1heatshockprotein40,typeII(HSP40)	0.00799982	-1.07609	-0.866537	-0.867297	-1.28419	-1.00608	-0.00868955	-1.33888	0.0454571	-0.328994	-0.0526692	-0.103776
PF3D7_0501100	.2heatshockprotein40,typeII(HSP40)	0.00799982	-1.07609	-0.866537	-0.867297	-1.28419	-1.00608	-0.00868955	-1.33888	0.0454571	-0.328994	-0.0526692	-0.103776
PF3D7_0501200	parasite-infectederythrocytesurfaceprotein(PIESP2)	-0.193687	-1.02116	-0.877517	-0.983673	-0.869151	-1.07772	-0.0977063	-1.44285	0.00384549	0.0178323	0.216985	-0.121417
PF3D7_0501300	skeleton-bindingprotein1(SBP1)	-0.0736062	-0.811357	-0.701529	-0.765355	-0.951322	-0.853733	0.158443	-0.980072	0.100991	0.196366	0.19551	0.388578
PF3D7_0501400	interspersedrepeatantigen(FIRA)	0.131545	0.821143	-0.591773	-0.626829	-0.663227	-0.759139	-0.0919545	-0.86117	0.0505596	-0.0143025	0.180641	-0.266764
PF3D7_0501500	rhoptry-associatedprotein3(RAP3)	-0.113429	0.164444	-1.02842	-0.974524	-1.05025	-1.55937	-0.324849	-1.6576	-0.31396	-0.129245	-0.0710183	-0.269777
PF3D7_0501600	rhoptry-associatedprotein2(RAP2)	-0.579301	-1.17511	-1.1409	-1.20401	-1.58353	-1.48044	-0.206227	-1.48882	-0.0480978	-0.26733	-0.241045	-0.294075
PF3D7_0501700	anaphasepromotingcomplexsubunit,putative	-0.334572	-1.17059	-1.08355	-1.1884	-1.12752	-1.1683	-0.333357	-1.64385	-0.21914	-0.266824	-0.120972	-0.200643
PF3D7_0501800	chromosomeassemblyfactor1(CAF1)	-0.221482	-1.14823	-1.1744	-1.1866	-1.33869	-1.22832	-0.176417	-1.60319	0.0120946	-0.0402727	0.00495044	-0.317664
PF3D7_0501900	conservedprotein,unknownfunction	-0.160163	-1.33658	-1.15833	-1.09647	-1.43881	-1.34708	-0.2791	-1.5704	-0.107194	-0.471176	-0.370092	-0.273094
PF3D7_0502000	vacuolarproteinsorting-associatedprotein11,putative(VPS11)	-0.0155621	-1.26689	-0.980816	-1.07154	-1.38864	-1.16296	-0.261841	-1.58987	-0.0125394	-0.215274	-0.101363	-0.161861
PF3D7_0502100	HCNGP-likeprotein	-0.0745734	-1.22018	-1.16952	-1.24338	-1.59761	-1.23221	-0.214328	-1.81238	-0.0859055	-0.251796	-0.0592057	-0.460819
PF3D7_0502200	conservedPlasmodiummembraneprotein,unknownfunction	-0.117951	-1.33377	-0.963782	-1.17111	-1.37049	-1.29308	-0.508718	-1.67029	-0.128656	-0.377338	-0.241745	-0.278566
PF3D7_0502300	conservedPlasmodiumprotein,unknownfunction	-0.167968	-1.30926	-0.809392	-0.874523	-1.16832	-1.23005	-0.418408	-1.67387	-0.106917	-0.164986	-0.34658	-0.314656
PF3D7_0502400	merozoitesurfaceprotein8(MSP8)	-0.0733333	-1.14082	-0.91416	-0.88374	-1.26353	-1.10209	-0.0909225	-1.61008	0.136534	-0.211036	-0.0667098	-0.119722
PF3D7_0502500	conservedPlasmodiumprotein,unknownfunction	-0.245808	-1.32189	-1.17424	-1.28723	-1.38352	-1.37289	-0.218742	-1.74174	-0.151469	-0.454051	-0.161015	-0.36368
PF3D7_0502600	conservedPlasmodiumprotein,unknownfunction	0.0625042	-1.20071	-0.918071	-0.856865	-1.20399	-1.11703	-0.233304	-1.48933	-0.0959837	-0.213116	-0.0297938	0.00494191
PF3D7_0502700	conservedPlasmodiumprotein,unknownfunction	-0.0898593	-1.2471	-1.04113	-1.04718	-1.23253	-1.11727	-0.219349	-1.55346	0.0906525	-0.23262	0.0185712	-0.0368353
PF3D7_0502800	DnaJprotein,putative	-0.034339	-1.24036	-1.22374	-1.22446	-1.03908	-1.20213	-0.217691	-1.66018	0.0498756	0.197408	-0.464335	-0.28656
PF3D7_0502900	mitochondrialinnermembraneTIM10associatedprotein,putative	-0.0620796	-1.25469	-1.04436	-1.04646	-1.1895	-1.15938	-0.0762676	-1.43172	-0.0206565	-0.480769	-0.117194	-0.0242146
PF3D7_0503000	50SribosomalproteinL28,apicoplast,putative	-0.216382	-0.991528	-0.998523	-0.796188	-1.17898	-1.18868	-0.037585	-1.45867	-0.130307	-0.214634	-0.0181603	0.0770641
PF3D7_0503100	4-diphosphocytidyl-2-C-methyl-D-erythritolkinase,putative(IspE)	0.0228005	-1.11517	-0.824601	-0.794414	-1.15741	-1.25117	-0.278632	-1.64149	0.0831223	0.140158	0.0594768	-0.0023039
PF3D7_0503200	conservedPlasmodiumprotein,unknownfunction	-0.0567707	-1.19768	-0.97158	-0.987496	-1.21831	-1.17042	-0.210097	-1.68026	0.0560435	-0.121966	0.0904259	-0.109757
PF3D7_0503300	serine/arginine-richsplicingfactor12(SRSF12)	-0.275096	-1.21827	-1.08477	-1.06479	-1.30017	-1.17233	-0.0193533	-1.43991	0.0999351	-0.127331	0.0457345	-0.191426
PF3D7_0503400	actin-depolymerizingfactor1(ADF1)	-0.17891	-1.05832	-0.683632	-0.871437	-1.0381	-0.964294	-0.028302	-1.2441	0.168875	-0.075445	-0.212638	-0.138626
PF3D7_0503500	proteinkinase,putative	-0.171548	-1.24197	-1.06843	-1.09651	-1.32127	-1.38636	-0.269696	-1.55016	-0.0626582	-0.103382	-0.0121588	-0.216422
PF3D7_0503600	myosinB(MyoB)	-0.170659	-1.21215	-1.09111	-1.22422	-1.26084	-1.31586	-0.219183	-1.55927	-0.16221	-0.423614	-0.15968	-0.349225
PF3D7_0503800	60SribosomalproteinL31(RPL31)	-0.290035	-1.2573	-0.975876	-1.14807	-0.960103	-1.21402	-0.320235	-1.53936	-0.506587	-0.489886	-0.384519	-0.0491072
PF3D7_0503900	conservedPlasmodiumprotein,unknownfunction	0.00889296	-1.24307	-0.876476	-0.994944	-1.21212	-1.16475	-0.141119	-1.60556	0.209817	-0.326331	0.00447921	-0.106323
PF3D7_0504000	cationtransportingP-ATPase(ATPase3)	-0.0826739	-1.24301	-1.0274	-1.06745	-1.31898	-1.30541	-0.214104	-1.66123	0.0568641	-0.128162	0.070302	-0.132895
PF3D7_0504100	AN1-likezincfingerfamilyprotein	-0.0722067	-1.12669	-1.03002	-1.10059	-1.3796	-1.1256	-0.1572	-1.58019	0.0550048	-0.450434	-0.210925	-0.136595
PF3D7_0504200	ATP-dependenthelicase,putative	-0.165266	-1.3262	-1.20291	-1.22997	-1.19944	-1.25037	-0.228688	-1.66231	-0.127668	-0.428471	0.116469	-0.262141
PF3D7_0504300	conservedPlasmodiumprotein,unknownfunction	-0.0348552	-1.29948	-0.968991	-1.02236	-1.48926	-1.15452	-0.0372511	-1.66881	-0.348332	-0.151642	0.0849801	-0.0654189
PF3D7_0504400	ATP-dependenthelicase,putative	-0.056505	-1.18887	-1.00764	-1.06151	-1.11071	-1.28176	0.0547759	-1.5928	0.032243	-0.0482647	0.420939	-0.0437612
PF3D7_0504500	conservedPlasmodiumprotein,unknownfunction	-0.00393132	-1.0836	-0.9599	-1.01619	-1.40799	-1.05242	-0.0823569	-1.37195	-0.0671255	-0.134147	-0.163796	-0.30968
PF3D7_0504600	2-oxoisovaleratedehydrogenasesubunitbeta,mitochondrial,putative(BCKDHB)	0.0153062	-1.13804	-0.867045	-0.883455	-1.25804	-1.01946	-0.0754266	-1.55753	0.337798	0.331243	0.473754	0.029994
PF3D7_0504700	centrosomalproteinCEP120,putative(CEP120)	-0.0569321	-1.07755	-0.951334	-0.919774	-1.10009	-1.05954	-0.26642	-1.46699	0.0525353	-0.0756116	0.0528751	-0.0841862
PF3D7_0504800	conservedPlasmodiumprotein,unknownfunction	-0.0758061	-1.24241	-1.01653	-1.01832	-1.23055	-1.18844	-0.212716	-1.61936	0.0338255	-0.0716272	0.0883283	-0.0318694
PF3D7_0504900	conservedprotein,unknownfunction	0.113796	-1.04983	-0.843006	-0.801564	-1.00566	-1.11035	0.0128669	-1.49212	-0.187937	-0.03695	0.0134173	0.116204
PF3D7_0505000	conservedPlasmodiummembraneprotein,unknownfunction	-0.0907304	-1.23154	-1.03649	-1.08138	-1.44732	-1.2043	-0.219328	-1.62258	0.000524074	-0.132275	0.0269879	-0.133888
PF3D7_0505100	traffickingproteinparticlecomplexsubunit8,putative(TRS85)	-0.150935	-1.25985	-1.08721	-1.11239	-1.23642	-1.25877	-0.188932	-1.65135	-0.0484864	-0.0505889	0.0449029	-0.195955
PF3D7_0505200	actin-likeprotein,putative(ALP2b)	-0.138275	-1.24381	-1.16581	-1.19422	-1.51538	-1.26933	-0.152637	-1.63088	-0.2781	-0.13496	-0.118943	-0.237875
PF3D7_0505300	UDP-N-acetylglucosamine:UMPantiporter	-0.118406	-1.33959	-1.11902	-1.11487	-1.41352	-1.32167	-0.287022	-1.74617	-0.253393	-0.232572	-0.141375	-0.0509535
PF3D7_0505400	conservedPlasmodiumprotein,unknownfunction	-0.12176	-1.17889	-1.02334	-1.00313	-1.36946	-1.16133	-0.271294	-1.62486	-0.0330735	0.0596283	0.051678	-0.0951513
PF3D7_0505500	DNAmismatchrepairproteinMSH6,putative(MSH6)	0.00668267	-1.14768	-1.02672	-1.07274	-1.37182	-1.18475	-0.109414	-1.59729	0.00195323	0.0570456	0.203569	-0.0698049
PF3D7_0505600	conservedPlasmodiumprotein,unknownfunction	-0.285294	-1.26034	-1.18214	-1.24867	-1.31356	-1.28389	-0.384609	-1.77773	-0.123276	-0.215909	0.00678694	-0.310256
PF3D7_0505700	conservedPlasmodiummembraneprotein,unknownfunction	0.0623657	-1.18763	-0.918422	-0.941314	-1.30941	-1.24274	-0.103158	-1.60986	0.165251	-0.092068	0.278641	0.0571108
PF3D7_0505800	smallubiquitin-relatedmodifier(SUMO)	0.125252	-0.768375	-0.652165	-0.630329	-1.10935	-0.884819	0.030501	-1.09788	0.0712363	-0.441901	0.0278378	-0.26923
PF3D7_0505900	conservedPlasmodiumprotein,unknownfunction	-0.0779527	-1.09848	-0.914579	-1.00413	-1.1758	-1.19606	-0.0757098	-1.33637	0.0363394	-0.31963	-0.269253	-0.0820781
PF3D7_0506000	conservedPlasmodiumprotein,unknownfunction	-0.190566	-1.17939	-1.01515	-1.11449	-1.44432	-1.34316	-0.154349	-1.52241	-0.124301	-0.150086	0.015925	-0.215941
PF3D7_0506100	60SribosomalsubunitproteinL24-2,putative	-0.083479	-1.35639	-0.949622	-0.986422	-1.45482	-1.19402	-0.225482	-1.52858	-0.0589337	-0.285489	-0.167633	-0.0502078
PF3D7_0506200	TATA-box-bindingprotein(TBP)	-0.0530423	-1.2757	-1.03558	-1.05397	-1.27906	-1.33173	-0.209991	-1.69829	0.0772219	-0.0321051	-0.214105	0.010509
PF3D7_0506300	conservedPlasmodiumprotein,unknownfunction	-0.085122	-1.26897	-1.0814	-1.13242	-1.45547	-1.39201	-0.289763	-1.7048	-0.15483	-0.16001	0.130636	-0.290293
PF3D7_0506400	conservedPlasmodiumprotein,unknownfunction	-0.142185	-1.10793	-0.996643	-0.914556	-1.38862	-1.10645	-0.15583	-1.45399	0.150427	-0.126764	0.0246796	-0.285335
PF3D7_0506500	conservedPlasmodiumprotein,unknownfunction	-0.129275	-1.28449	-1.06202	-1.05899	-1.30944	-1.19361	-0.22588	-1.65178	-0.00401984	-0.170194	-0.0541591	-0.152738
PF3D7_0506600	histonedeacetylase,putative,pseudogene	0.0805838	-1.34926	-1.14209	-1.064	-1.52933	-1.14704	-0.266378	-1.78201	-0.36114	-0.247556	-0.405898	-0.415035
PF3D7_0506700	GTPase-activatingprotein,putative	-0.199775	-1.24764	-1.12908	-1.17317	-1.37777	-1.25637	-0.116345	-1.62963	0.177259	0.0154482	0.202687	-0.169771
PF3D7_0506800	transcriptionfactor25,putative(TCF25)	-0.133557	-1.18467	-0.944399	-0.971046	-1.22195	-1.09757	-0.183619	-1.56867	0.0788702	0.0369873	-0.00550381	-0.129338
PF3D7_0506900	rhomboidproteaseROM4(ROM4)	-0.0954984	-1.17409	-1.11305	-0.965925	-1.39412	-1.25019	-0.221901	-1.54905	0.00129976	0.107348	0.158986	-0.0382241
PF3D7_0507000	conservedPlasmodiumprotein,unknownfunction	-0.336915	-1.32246	-1.08448	-0.985746	-1.37253	-1.30653	-0.192246	-1.50672	0.194533	-0.494049	-0.571077	-0.275315
PF3D7_0507100	60SribosomalproteinL4(RPL4)	0.0373786	-1.08988	-0.988729	-0.934085	-1.18432	-1.03114	0.0255181	-1.42125	0.201608	0.0866861	0.450237	0.0699186
PF3D7_0507200	subtilisin-likeprotease3(SUB3)	-0.156771	-1.10963	-1.02693	-0.972119	-1.08093	-1.11623	-0.213577	-1.54742	-0.0099464	-0.0588321	-0.174629	-0.154272
PF3D7_0507300	conservedPlasmodiumprotein,unknownfunction	-0.0124329	-1.2118	-1.02815	-1.01439	-1.30263	-1.11721	0.0241201	-1.63816	0.0989205	0.0196601	0.131164	-0.11696
PF3D7_0507400	conservedPlasmodiumprotein,unknownfunction	-0.0283971	-0.884082	-1.04628	-1.05878	-1.06643	-1.27692	0.0131075	-1.48318	-0.537841	-0.0241705	0.108852	-0.0961045
PF3D7_0507500	subtilisin-likeprotease1(SUB1)	-0.345164	-1.27743	-1.18766	-1.13491	-1.61633	-1.37271	0.0320865	-1.64315	-0.0406174	-0.127612	-0.0813685	-0.243612
PF3D7_0507600	celldifferentiationprotein,putative(CAF40)	-0.146393	-1.26442	-1.09464	-1.16874	-1.41756	-1.34604	-0.205821	-1.53537	0.077186	-0.255698	-0.198967	-0.195226
PF3D7_0507700	nuclearproteinlocalizationprotein4,putative(NPL4)	-0.270321	-1.31366	-1.21042	-1.24108	-1.44403	-1.34603	-0.182839	-1.70865	0.0988913	-0.0117857	0.0429868	-0.245888
PF3D7_0507800	conservedPlasmodiumprotein,unknownfunction	-0.100947	-1.22601	-1.10871	-1.0773	-1.36044	-1.24069	-0.25263	-1.61181	-0.112882	-0.0508465	-0.00280522	-0.183503
PF3D7_0507900	conservedPlasmodiumprotein,unknownfunction	-0.208147	-1.31592	-0.902827	-1.06608	-1.15758	-1.26436	-0.25966	-1.53037	-0.272109	-0.48997	-0.315913	-0.355055
PF3D7_0508000	6-cysteineprotein(P38)	-0.264442	-1.13724	-1.11175	-1.11656	-1.45246	-1.2184	-0.160833	-1.54528	-0.29294	0.0522894	-0.20991	-0.301714
PF3D7_0508100	SETdomainprotein,putative(SET9)	-0.138922	-1.24992	-1.0372	-1.09502	-1.42363	-1.24655	-0.193173	-1.59352	0.0176909	-7.17e-05	0.0170831	-0.15006
PF3D7_0508200	longevity-assurance(LAG1)protein,putative	0.0245589	-1.13167	-1.0738	-1.00164	-1.3844	-1.26455	0.0129654	-1.46659	-0.0280744	-0.0165439	0.00646711	-0.126938
PF3D7_0508300	triosephosphatetransporter(TPT)	-0.21684	-1.20584	-1.28337	-1.2339	-1.26702	-1.42544	-0.10583	-1.6339	-0.0579629	0.0413965	-0.261711	-0.36111
PF3D7_0508400	transcriptionfactorIIb,putative	0.137461	-1.16237	-0.734321	-0.812216	-1.0952	-1.05973	-0.151901	-1.57547	0.217968	0.203741	0.179791	0.040785
PF3D7_0508500	guanidinenucleotideexchangefactor(RCC1)	-0.153099	-1.28798	-1.14794	-1.15213	-1.33241	-1.26892	-0.192441	-1.61701	0.0303572	-0.139415	-0.108145	-0.240518
PF3D7_0508600	conservedPlasmodiumprotein,unknownfunction	-0.170533	-1.2598	-1.06383	-0.91399	-1.23748	-1.26145	-0.0176612	-1.55968	-0.171998	-0.0297315	0.29989	-0.0774075
PF3D7_0508700	pre-mRNA-processingATP-dependentRNAhelicasePRP5,putative(PRP5)	-0.0730621	-1.29235	-1.07681	-1.12868	-1.27695	-1.26003	-0.193802	-1.70063	0.0466478	-0.00530168	-0.116001	-0.190483
PF3D7_0508800	single-strandedDNA-bindingprotein(SSB)	-0.301382	-1.52914	-1.32081	-1.25999	-1.70393	-1.41197	-0.215524	-1.74184	-0.156076	-0.138111	0.0297075	-0.219271
PF3D7_0508900	conservedPlasmodiumprotein,unknownfunction	-0.0506273	-1.22834	-1.07935	-1.06987	-1.33093	-1.22187	-0.150893	-1.63803	0.00699507	-0.0666411	-0.0241986	-0.0964891
PF3D7_0509000	SNAPprotein(solubleN-ethylmaleimide-sensitivefactorattachmentprotein),putative	-0.240021	-1.31702	-1.06737	-1.05829	-1.45074	-1.30381	-0.343222	-1.5264	0.0348292	-0.0978204	-0.0660679	-0.165068
PF3D7_0509100	chromosomecondensationprotein,putative	-0.113824	-1.17462	-1.0365	-1.01385	-1.34928	-1.1007	-0.145743	-1.65452	0.159558	0.154154	0.0782738	-0.128209
PF3D7_0509200	leucine-richrepeatprotein(LRR2)	-0.0635436	-1.28036	-1.1266	-0.932213	-1.25757	-0.992415	-0.0602526	-1.63834	0.00192164	-0.0568491	-0.0203902	-0.135968
PF3D7_0509300	conservedPlasmodiumprotein,unknownfunction	0.242343	-1.23777	-0.884027	-1.084	-1.19296	-1.14038	-0.27156	-1.42331	0.176251	0.0435291	-0.0560256	-0.299924
PF3D7_0509400	RNApolymeraseI(RNAPI)	-0.106897	-1.25642	-1.13292	-1.14037	-1.32879	-1.25772	-0.230097	-1.63817	0.00249058	-0.00816996	0.115825	-0.128291
PF3D7_0509500	conservedPlasmodiumprotein,unknownfunction	-0.216156	-1.32556	-0.969117	-1.02234	-1.04365	-1.21295	-0.317477	-1.67733	-0.0554528	-0.223666	0.0244972	-0.0589994
PF3D7_0509600	asparagine--tRNAligase(AsnRS)	-0.00655177	-1.06966	-0.98484	-0.984199	-1.10836	-1.12409	-0.063841	-1.55236	-7.49e-05	0.118557	0.211302	-0.0391824
PF3D7_0509700	conservedPlasmodiumprotein,unknownfunction	-0.0198494	-1.06341	-0.934373	-1.02389	-1.17957	-0.943684	-0.0693306	-1.41549	0.0298102	-0.159745	-0.0506768	-0.142302
PF3D7_0509800	phosphatidylinositol4-kinase(PI4K)	-0.153347	-1.20817	-1.15256	-1.00124	-1.34273	-1.24984	-0.0932825	-1.5591	-0.0233728	-0.052916	0.0679715	-0.130506
PF3D7_0509900	conservedPlasmodiumprotein,unknownfunction	-0.16001	-1.24471	-1.1392	-1.20847	-1.24141	-1.24824	-0.415346	-1.75421	0.149878	0.00224055	-0.281464	-0.204996
PF3D7_0510000	conservedPlasmodiumprotein,unknownfunction	-0.103889	-1.18974	-0.999091	-1.05258	-1.24555	-1.19645	-0.239838	-1.54715	0.0249865	-0.0388845	0.0155959	-0.1214
PF3D7_0510100	conservedPlasmodiumprotein,unknownfunction	-0.0813562	-1.24531	-1.11973	-1.1028	-1.36547	-1.33181	-0.282063	-1.67961	0.00638711	-0.0403547	-0.141182	-0.155968
PF3D7_0510200	peptidyl-prolylcis-transisomerase(CYP87)	-0.0252065	-1.25656	-1.0784	-0.978659	-1.36655	-1.24514	-0.0681923	-1.59518	-0.143438	-0.104296	-0.0797108	-0.157473
PF3D7_0510300	stripesinnermembranecomplexprotein,putative(SIP)	0.0104926	-1.10333	-0.957902	-1.07052	-1.25432	-1.12129	0.037441	-1.57886	0.156231	-0.0500884	0.393809	-0.00456916
PF3D7_0510400	conservedPlasmodiumprotein,unknownfunction	-0.148372	-1.27023	-1.12627	-1.12357	-1.33733	-1.22012	-0.309893	-1.70329	0.0104383	-0.0533464	0.129184	-0.118258
PF3D7_0510500	topoisomeraseI(TopoI)	0.00273295	-1.16062	-0.945824	-0.879279	-1.32893	-1.13301	-0.16371	-1.65463	0.0487242	0.0851322	0.0964028	-0.0420054
PF3D7_0510700	conservedPlasmodiumprotein,unknownfunction	-0.65161	-1.34001	-1.03389	-1.23651	-1.50409	-1.34257	-0.427371	-1.59972	-0.206726	-0.43775	-0.0646723	-0.199306
PF3D7_0510800	WDrepeat-containingprotein,putative	-0.203424	-1.27329	-1.07342	-1.04765	-1.48232	-1.32688	-0.275861	-1.63557	-0.263371	-0.254715	-0.165813	-0.275372
PF3D7_0511000	translationally-controlledtumorproteinhomolog(TCTP)	0.0307692	-1.10414	-0.821969	-0.67967	-1.38889	-1.05994	-0.32806	-1.57822	0.339282	0.0964949	0.401288	0.10805
PF3D7_0511100	conservedPlasmodiumprotein,unknownfunction	-0.0365808	-1.31753	-1.16617	-0.984977	-1.18214	-1.24995	-0.00942432	-1.77847	0.0324529	-0.152866	0.00567544	-0.0212238
PF3D7_0511200	stearoyl-CoAdesaturase(SCD)	-0.0656302	-1.25073	-1.09663	-1.04131	-1.39105	-1.25241	-0.218425	-1.70561	0.0248532	-0.0269077	0.213337	-0.190731
PF3D7_0511300	MORNrepeatprotein,putative	-0.0689715	-1.3355	-1.16079	-1.10934	-1.45908	-1.3123	-0.258632	-1.7225	0.0658147	-0.218503	0.0115801	-0.122178
PF3D7_0511400	conservedPlasmodiumprotein,unknownfunction	-0.0619161	-1.36058	-1.24428	-1.08045	-1.32866	-1.19408	-0.0545085	-1.7196	0.206283	0.0466245	0.0427181	-0.18212
PF3D7_0511500	RNApseudouridylatesynthase,putative	-0.0583588	-1.25308	-1.03625	-1.01494	-1.28641	-1.20476	-0.26452	-1.69705	0.0497315	0.0161656	0.0731228	-0.085429
PF3D7_0511600	apicalrhoptryneckprotein(ARNP)	-0.160025	-1.30365	-1.0594	-1.31317	-1.43625	-1.4484	-0.238645	-1.67142	-0.258794	-0.506453	-0.363551	-0.217615
PF3D7_0511700	EKC/KEOPScomplexsubunitCGI121(CGI121)	-0.109131	-1.21594	-1.04911	-1.23874	-1.57603	-1.31841	-0.336145	-1.70316	-0.262265	-0.30834	-0.0982629	-0.240353
PF3D7_0511800	inositol-3-phosphatesynthase(INO1)	0.00710347	-1.14031	-1.04727	-1.0323	-1.24893	-1.14742	-0.214461	-1.55907	0.264836	-0.0465068	0.162545	0.104169
PF3D7_0511900	conservedPlasmodiumprotein,unknownfunction	-0.0820378	-1.4268	-1.17363	-1.22173	-1.44544	-1.47873	-0.563532	-1.91751	0.0936374	-0.518167	-0.147172	-0.140084
PF3D7_0512000	prefoldinsubunit,putative	-0.193206	-1.06566	-0.862171	-0.869113	-1.40742	-0.890562	-0.325731	-1.23459	0.245826	-0.0388419	0.0355917	-0.139308
PF3D7_0512100	conservedPlasmodiumprotein,unknownfunction	0.140568	-1.04118	-1.00383	-1.1852	-1.08998	-0.857541	-0.205552	-1.43801	0.218616	0.00111417	0.143456	-0.0163073
PF3D7_0512200	glutathionesynthetase(GS)	-0.0638679	-1.19548	-1.07591	-1.05996	-1.31413	-1.26513	-0.236075	-1.70815	-0.165717	-0.0667286	0.29097	0.0225364
PF3D7_0512300	CDK-activatingkinaseassemblyfactor(MAT1)	-0.129333	-1.32505	-0.966951	-1.17582	-1.67046	-1.35194	-0.123926	-1.67162	-0.0846499	0.0435811	0.0285061	-0.210847
PF3D7_0512400	conservedPlasmodiumprotein,unknownfunction	0.00570796	-1.28423	-1.09637	-0.934158	-1.32211	-1.4377	-0.281711	-1.79749	-0.310483	-0.234045	0.00623835	-0.205068
PF3D7_0512500	conservedPlasmodiumprotein,unknownfunction	-0.0629509	-1.35535	-1.08391	-1.11414	-1.42381	-1.2841	-0.367724	-1.7455	0.0660498	-0.191901	-0.0517588	-0.186949
PF3D7_0512600	ras-relatedproteinRab-1B(RAB1b)	-0.0520714	-1.23174	-0.910696	-1.01089	-1.34664	-1.21068	-0.00525554	-1.5205	-0.100847	-0.147453	-0.246266	-0.125151
PF3D7_0512700	orotatephosphoribosyltransferase(OPRT)	-0.136359	-1.16771	-1.03153	-1.05713	-1.76057	-1.44103	-0.341703	-1.70462	-0.0850773	-0.268528	-0.016099	-0.0758432
PF3D7_0512800	conservedPlasmodiumprotein,unknownfunction	-0.0719913	-1.31197	-1.05399	-1.02556	-1.35233	-1.2536	-0.131075	-1.75391	-0.0209748	-0.1383	0.0122269	-0.124665
PF3D7_0512900	conservedPlasmodiumprotein,unknownfunction	-0.353274	-1.3587	-1.11551	-1.04638	-1.64521	-1.44987	-0.223701	-1.8285	-0.147186	-0.201557	-0.539416	-0.167901
PF3D7_0513000	conservedPlasmodiumprotein,unknownfunction	-0.0503392	-1.10505	-1.12803	-1.11419	-1.17829	-1.29062	-0.176499	-1.75296	-0.164705	-0.0162705	-0.106144	-0.135051
PF3D7_0513100	conservedPlasmodiumprotein,unknownfunction	0.069938	-1.19796	-0.982792	-0.858836	-1.31969	-1.25738	-0.224414	-1.51369	0.0925991	0.217829	0.106855	0.0782797
PF3D7_0513200	conservedPlasmodiumprotein,unknownfunction	0.0228046	-1.26709	-0.974737	-1.031	-1.3717	-1.24283	-0.171058	-1.64414	-0.030204	-0.142348	-0.119574	-0.0582674
PF3D7_0513300	purinenucleosidephosphorylase(PNP)	0.0436472	-1.06986	-1.07115	-0.801503	-1.48009	-1.0074	0.106033	-1.56465	0.338148	0.476167	0.230598	0.122026
PF3D7_0513400	GTP-bindingprotein,putative	-0.223626	-1.27305	-1.13311	-1.13921	-1.62959	-1.3349	-0.198601	-1.59623	-0.170481	-0.510477	-0.309871	-0.183156
PF3D7_0513500	mitochondrialimportinnermembranetranslocasesubunitTIM16,putative(PAM16)	0.146605	-1.25717	-1.0114	-0.969026	-1.10191	-1.23121	0.0256811	-1.47135	0.19571	0.0836064	0.182745	0.0611554
PF3D7_0513600	deoxyribodipyrimidinephoto-lyase,putative	0.0234477	-1.21987	-0.974853	-0.967991	-1.25273	-1.14026	-0.0825942	-1.57835	0.0446124	0.182092	0.282623	-0.0329137
PF3D7_0513700	secretedookineteprotein,putative(PSOP12)	-0.159856	-1.13393	-0.987574	-0.997369	-1.1535	-1.16534	-0.178693	-1.45764	-0.107815	-0.118971	-0.0213754	-0.119535
PF3D7_0513800	ras-relatedproteinRab-1A(RAB1a)	-0.0467574	-1.17766	-1.09289	-1.00687	-0.995697	-1.18389	-0.0787346	-1.57843	0.056656	0.104796	-0.0724362	-0.145915
PF3D7_0513900	conservedPlasmodiumprotein,unknownfunction	-0.159725	-1.25625	-0.871137	-1.12718	-1.61066	-1.30924	-0.194287	-1.84339	-0.0830707	-0.501154	-0.106699	-0.225614
PF3D7_0514000	tubulin--tyrosineligase,putative(TTL)	-0.175552	-1.06051	-0.947156	-0.980492	-1.22475	-0.94076	-0.11898	-1.3491	0.0500617	-0.00132295	-0.290415	-0.194495
PF3D7_0514100	ATP-dependentDNAhelicaseUvrD(UvrD)	-0.00605303	-1.16656	-1.03194	-1.00558	-1.32294	-1.15987	-0.177622	-1.6546	0.21656	-0.162414	0.0929571	-0.0297781
PF3D7_0514200	conservedPlasmodiumprotein,unknownfunction	-0.0673204	-1.3464	-1.12276	-1.12148	-1.37981	-1.21877	-0.207688	-1.65363	0.0951635	-0.239248	-0.0741833	-0.206759
PF3D7_0514300	aspartate--tRNAligase,putative	-0.0977931	-1.3049	-1.0764	-1.05461	-1.2845	-1.324	-0.259671	-1.62014	-0.0708269	-0.194966	-0.0188624	-0.0935787
PF3D7_0514500	conservedPlasmodiummembraneprotein,unknownfunction	0.056521	-1.14374	-0.900883	-0.875989	-0.978605	-0.960524	-0.0880982	-1.53107	0.29777	0.102492	0.189045	0.0400474
PF3D7_0514600	ribose5-phosphateepimerase,putative	-0.0406142	-1.23142	-0.967792	-0.97078	-1.29014	-1.20131	0.0441468	-1.52018	0.162759	-0.248733	-0.380149	-0.119647
PF3D7_0514700	conservedPlasmodiumprotein,unknownfunction	-0.157424	-1.36455	-1.08633	-1.13715	-1.20138	-1.35539	-0.369471	-1.68641	-0.1719	-0.247669	0.00100563	-0.126565
PF3D7_0514800	kinase,putative	-0.181152	-1.28774	-1.2047	-1.17818	-1.38158	-1.3191	-0.260908	-1.7921	-0.143019	-0.253969	-0.0995091	-0.0890845
PF3D7_0514900	conservedPlasmodiumprotein,unknownfunction	-0.15608	-1.3101	-1.18729	-1.25528	-1.43315	-1.44862	-0.471843	-1.70447	-0.199672	-0.234269	-0.228553	-0.330445
PF3D7_0515000	pre-mRNA-splicingfactorCWC2,putative(CWC2)	-0.256679	-1.2257	-1.24761	-1.1884	-1.4353	-1.30194	-0.169003	-1.6243	-0.173583	-0.167772	0.0238607	-0.299314
PF3D7_0515100	rhomboidproteaseROM9(ROM9)	-0.172445	-1.21085	-1.08652	-1.08465	-1.38426	-1.21923	-0.297373	-1.56302	-0.2472	-0.355228	-0.284422	-0.238383
PF3D7_0515200	conservedPlasmodiumprotein,unknownfunction	0.0409683	-1.1082	-0.744607	-0.819607	-1.31681	-1.06323	-0.180446	-1.44266	0.241659	-0.421756	0.189799	-0.0891921
PF3D7_0515300	phosphatidylinositol3-kinase(PI3K)	-0.0673698	-1.28462	-1.06899	-1.14254	-1.28274	-1.28427	-0.242665	-1.65987	-0.00950704	-0.171402	0.0464005	-0.190783
PF3D7_0515400	conservedPlasmodiumprotein,unknownfunction	-0.219019	-1.39764	-1.16489	-1.1326	-1.45438	-1.45014	-0.235247	-1.65641	-0.166151	-0.300745	-0.407821	-0.309248
PF3D7_0515500	aminoacidtransporter,putative	-0.0310211	-1.30465	-1.03638	-1.00131	-1.27858	-1.1363	-0.042362	-1.59834	-0.030078	-0.164175	0.00494368	-0.0893145
PF3D7_0515600	conservedPlasmodiumprotein,unknownfunction	0.025128	-1.22497	-0.95692	-0.994112	-1.18704	-1.17253	-0.14702	-1.52252	0.0651216	-0.245675	0.012059	-0.103618
PF3D7_0515700	glideosome-associatedprotein40,putative(GAP40)	-0.317355	-1.16903	-1.28859	-1.27188	-1.53074	-1.30972	-0.0966836	-1.55249	0.0940282	0.0634212	0.0418484	-0.23993
PF3D7_0515800	BolA-likeprotein,putative	0.120631	-1.19335	-0.907842	-1.12325	-0.816349	-1.22822	-0.00528528	-1.47096	0.224092	0.557288	-0.189403	0.0493989
PF3D7_0515900	NLIinteractingfactor-likephosphatase,putative(NIF2)	-0.156925	-1.37724	-1.18247	-1.2513	-1.36367	-1.18755	-0.420783	-1.86447	0.0552782	-0.34547	-0.134717	-0.31
PF3D7_0516000	RAPprotein,putative	-0.117109	-1.30811	-1.07548	-1.08197	-1.27221	-1.28662	-0.240629	-1.64337	0.101222	-0.142516	0.0465715	-0.150825
PF3D7_0516100	cation-transportingATPase1(ATPase1)	-0.07226	-1.27338	-1.02978	-1.05372	-1.46418	-1.28879	-0.221778	-1.69596	0.021015	-0.20433	0.0699615	-0.110023
PF3D7_0516200	40SribosomalproteinS11	0.0773821	-1.1251	-0.861108	-0.930605	-1.20647	-1.01238	0.209457	-1.41486	0.0552809	-0.0931923	-0.0110867	0.0594803
PF3D7_0516300	tRNApseudouridinesynthase,putative	-0.203562	-1.31993	-1.20467	-1.21992	-1.43049	-1.36931	-0.185125	-1.6078	-0.105425	-0.0336172	0.0309525	-0.186051
PF3D7_0516400	phosducin-likeprotein,putative(PhLP3)	-0.341988	-1.30418	-1.10962	-1.39377	-1.22904	-1.36236	-0.248798	-1.58717	-0.106571	-0.510719	-0.113722	-0.255559
PF3D7_0516500	metabolite/drugtransporter,putative	-0.0390218	-1.22038	-1.08686	-1.06345	-1.281	-1.24839	-0.327856	-1.43047	-0.231341	-0.212009	0.00431464	-0.171859
PF3D7_0516600	sporozoitesurfaceantigenMB2(MB2)	-0.176495	-1.26768	-1.11182	-1.17723	-1.3176	-1.28417	-0.192305	-1.63334	-0.030593	-0.0445379	-0.0145623	-0.169596
PF3D7_0516700	ubiquitincarboxyl-terminalhydrolase2,putative	-0.114934	-1.17517	-1.13069	-1.10774	-1.44914	-1.31436	-0.20402	-1.59977	-0.134294	-0.200385	0.198133	-0.208131
PF3D7_0516800	transcriptionfactorwithAP2domain(s)(ApiAP2)	-0.128004	-1.16689	-1.04904	-1.024	-1.29729	-1.24502	-0.219257	-1.6146	0.0180546	-0.069813	0.0842774	-0.118951
PF3D7_0516900	60SribosomalproteinL2(RPL2)	-0.010954	-0.964829	-0.899402	-0.933019	-1.03212	-1.13603	0.11584	-1.31322	0.338764	0.210117	0.260675	0.0735967
PF3D7_0517000	60SribosomalproteinL12,putative	0.0773286	-1.0886	-0.967994	-0.786522	-1.15497	-0.996992	-0.0227741	-1.47623	-0.0267145	-0.139675	0.160921	0.0026734
PF3D7_0517100	conservedPlasmodiumprotein,unknownfunction	-0.080238	-1.29292	-1.06714	-1.11986	-1.53965	-1.35689	-0.252427	-1.68523	0.0465149	-0.362186	0.146519	-0.127853
PF3D7_0517200	conservedPlasmodiumprotein,unknownfunction	-0.0537933	-1.25168	-1.10687	-1.05218	-1.19202	-1.1913	-0.0556478	-1.59247	0.114979	-0.147578	0.195609	-0.174754
PF3D7_0517300	serine/arginine-richsplicingfactor1(SR1)	-0.0335578	-1.0241	-0.905596	-0.870698	-1.25325	-1.08962	0.183416	-1.30637	0.307918	0.160478	0.209346	0.0677348
PF3D7_0517400	FACTcomplexsubunitSPT16,putative(FACT-L)	-0.0225214	-1.12877	-0.942864	-0.946919	-1.14015	-1.07858	-0.0875931	-1.51968	-0.0523435	0.0308379	0.0682561	-0.135704
PF3D7_0517500	UTP--glucose-1-phosphateuridylyltransferase,putative	-0.116703	-1.30309	-1.09649	-1.05392	-1.30588	-1.14897	-0.254356	-1.6257	0.203718	-0.134982	0.133146	-0.171027
PF3D7_0517600	F-actin-cappingproteinsubunitbeta,putative(CPbeta)	-0.0622658	-1.2101	-0.988707	-1.06039	-1.6423	-1.21183	-0.0293914	-1.59826	0.10596	-0.065265	0.115904	-0.184078
PF3D7_0517700	eukaryotictranslationinitiationfactor3subunitB,putative(EIF3B)	-0.290279	-1.16911	-1.15564	-1.24727	-1.17677	-1.26237	-0.0315676	-1.66302	0.00887061	0.0124709	0.159583	-0.196481
PF3D7_0517800	apicortin,putative	-0.157836	-1.15646	-1.08332	-1.04147	-1.16243	-1.29541	-0.204307	-1.52734	-0.1407	-0.400827	0.209506	0.0425657
PF3D7_0517900	zincfingerprotein,putative	-0.278331	-1.20191	-1.11671	-1.15606	-1.41155	-1.20157	-0.197203	-1.51843	0.0588353	-0.0938389	-0.128925	-0.185995
PF3D7_0518000	conservedprotein,unknownfunction	0.114266	-1.06675	-0.841959	-0.921751	-1.08537	-1.12881	-0.135911	-1.48514	-0.299694	-0.47691	-0.225501	-0.103882
PF3D7_0518100	RAPprotein,putative	-0.134562	-1.31479	-1.11421	-1.15822	-1.3383	-1.20838	-0.2337	-1.62457	0.0282246	-0.102473	-0.0227367	-0.202314
PF3D7_0518200	SWIB/MDM2domain-containingprotein,putative	-0.117338	-1.08181	-1.03095	-0.950196	-1.22375	-1.387	-0.16534	-1.49429	-0.00381439	0.42232	0.407298	-0.0812799
PF3D7_0518300	proteasomesubunitbetatype-1,putative	-0.222193	-1.10943	-0.921761	-0.845118	-1.11807	-1.16195	-0.176732	-1.49389	-0.0557591	-0.150382	0.0962276	-0.105085
PF3D7_0518400	cyclin(CYC3)	-0.104567	-1.2276	-1.29324	-1.20874	-0.827006	-1.48436	-0.417073	-1.71658	-0.328922	-0.279893	-0.268151	-0.174199
PF3D7_0518500	ATP-dependentRNAhelicaseDDX23,putative(DDX23)	-0.0921877	-1.23002	-1.11379	-1.06955	-1.23844	-1.2013	-0.317614	-1.60101	0.139613	-0.128351	0.126767	-0.110263
PF3D7_0518600	WDrepeat-containingprotein26,putative(WDR26)	0.00416549	-1.17369	-1.00629	-1.02612	-1.4716	-1.2038	-0.222259	-1.55385	0.00693538	-0.0862444	0.143291	-0.0574716
PF3D7_0518700	mRNA-bindingproteinPUF1(PUF1)	-0.0219148	-1.06877	-1.01465	-1.02631	-1.16691	-1.13869	-0.111247	-1.53848	0.143677	-0.213897	-0.0606012	-0.128121
PF3D7_0518800	secretedookineteprotein,putative(PSOP13)	-0.136619	-1.18709	-1.0772	-1.0975	-1.23571	-1.2084	-0.111685	-1.52075	0.081725	-0.209456	-0.18493	-0.150907
PF3D7_0518900	conservedPlasmodiumprotein,unknownfunction	-0.101432	-1.07268	-1.04252	-1.08071	-1.32465	-1.32955	-0.0395947	-1.5905	-0.241409	-0.0869039	-0.0356042	-0.378571
PF3D7_0519000	histoneRNAhairpin-bindingprotein,putative(SLBP)	-0.194462	-1.35101	-1.14253	-1.18404	-1.25154	-1.34029	-0.0043738	-1.75019	0.0477338	-0.205913	0.0674645	-0.166763
PF3D7_0519100	mitochondrialribosomalproteinL14precursor,putative	-0.134287	-0.846729	-0.782901	-0.807173	-1.35011	-1.08932	-0.0933756	-1.42999	0.149195	0.241465	0.22997	0.156474
PF3D7_0519200	V-typeprotonATPase16kDaproteolipidsubunit	0.124013	-1.07485	-0.705184	-0.727046	-1.08128	-0.968978	-0.173183	-1.21908	0.174799	-0.000403627	0.0124088	-0.0151919
PF3D7_0519300	cytochromecoxidaseassemblyprotein(hemeA:farnesyltransferase),putative	-0.167681	-1.36344	-1.29546	-1.22856	-1.34339	-1.33461	-0.0872396	-1.70168	-0.0732005	-0.265356	-0.221422	-0.28056
PF3D7_0519400	40SribosomalproteinS24(RPS24)	0.0359649	-1.09563	-0.688068	-0.933977	-1.06107	-0.937628	0.0534236	-1.2819	0.00677559	-0.171599	-0.152289	-0.110741
PF3D7_0519500	carboncataboliterepressorprotein4,putative(CCR4)	-0.0834637	-1.21525	-1.07166	-1.00691	-1.33014	-1.16164	-0.181658	-1.56804	-0.00389392	-0.102283	0.10394	-0.144902
PF3D7_0519600	zincfingerprotein,putative	-0.149654	-1.11635	-0.942572	-0.917847	-1.18124	-1.1662	-0.232344	-1.62049	0.0712063	0.0492482	-0.0529865	-0.222372
PF3D7_0519700	conservedPlasmodiumprotein,unknownfunction	-0.0650439	-1.08978	-1.02444	-0.962791	-1.10093	-1.13464	0.0336338	-1.38215	-0.0362668	-0.317535	0.0368407	-0.0434621
PF3D7_0519800	conservedprotein,unknownfunction	-0.0607302	-1.11352	-0.998499	-0.891599	-1.3597	-1.21252	-0.100199	-1.61883	0.0718479	-0.241358	0.124283	-0.103261
PF3D7_0519900	conservedPlasmodiumprotein,unknownfunction	-0.231588	-1.35161	-1.09913	-1.09941	-1.36314	-1.31417	-0.18678	-1.71907	0.119249	-0.481553	-0.105818	-0.209278
PF3D7_0520000	40SribosomalproteinS9,putative	-0.0182764	-1.13072	-0.980858	-1.02053	-1.22154	-1.12611	-0.109673	-1.29322	-0.0556801	-0.191172	-0.120684	-0.12838
PF3D7_0520100	proteinphosphatasePPM9,putative(PPM9)	0.102286	-1.21729	-1.01544	-1.00286	-1.40851	-1.33209	-0.239376	-1.56214	0.0525389	-0.162352	-0.015926	-0.0634784
PF3D7_0520200	conservedPlasmodiumprotein,unknownfunction	-0.106227	-1.2717	-1.02691	-1.02161	-1.18429	-1.15411	-0.100321	-1.62432	-0.043107	-0.0454774	0.0722184	-0.194557
PF3D7_0520300	U6snRNA-associatedSm-likeproteinLSm2,putative(LSM2)	-0.154643	-1.11994	-0.977909	-0.979778	-1.35403	-1.14195	-0.0226811	-1.25268	0.00806609	-0.438002	0.0918655	-0.371595
PF3D7_0520400	conservedPlasmodiumprotein,unknownfunction	-0.383215	-1.31398	-1.12224	-1.31916	-1.17877	-1.39154	-0.402485	-1.73807	-0.206879	-0.177061	-0.285487	-0.237092
PF3D7_0520500	phosphomethylpyrimidinekinase,putative	-0.199233	-1.21683	-1.25031	-1.08824	-1.29146	-1.34217	-0.322502	-1.67506	0.139302	-0.0813649	0.171878	-0.19566
PF3D7_0520600	bis(5'-nucleosyl)-tetraphosphatase[asymmetrical]	-0.325839	-1.41777	-1.31831	-1.43253	-1.70426	-1.36974	-0.225278	-1.75801	-0.305721	-0.446122	-0.375667	-0.459407
PF3D7_0520700	conservedPlasmodiumprotein,unknownfunction	-0.0528886	-1.31084	-1.19411	-1.15724	-1.55989	-1.34962	-0.240979	-1.72529	-0.0823693	-0.30004	-0.0700971	-0.193183
PF3D7_0520800	conservedPlasmodiumprotein,unknownfunction	-0.0888192	-1.23112	-1.03604	-1.0858	-1.23247	-1.20134	-0.190412	-1.61304	0.0918576	-0.0636846	0.000496328	-0.102002
PF3D7_0520900	S-adenosyl-L-homocysteinehydrolase(SAHH)	-0.0885154	-1.15927	-1.04689	-1.01824	-1.47146	-1.14047	-0.0682032	-1.50213	0.139255	0.0670276	0.0499332	-0.0965813
PF3D7_0521000	conservedPlasmodiumprotein,unknownfunction	-0.326657	-1.18002	-1.07145	-1.10405	-1.41728	-1.23556	-0.104211	-1.61198	0.0771518	-0.204314	-0.217691	-0.223046
PF3D7_0521100	conservedPlasmodiumprotein,unknownfunction	-0.139033	-1.30819	-1.11916	-1.14538	-1.39193	-1.37978	-0.360916	-1.76383	0.0772	-0.245504	-0.00878818	-0.185562
PF3D7_0521200	conservedPlasmodiumprotein,unknownfunction	-0.16295	-1.39053	-1.17877	-1.3041	-1.07268	-1.32053	-0.164159	-1.78668	-0.141549	-0.343169	-0.164583	-0.381366
PF3D7_0521300	conservedPlasmodiumprotein,unknownfunction	-0.00358645	-1.26812	-0.922479	-0.966683	-1.34548	-1.22847	-0.0695074	-1.64697	-0.14914	-0.267838	-0.231533	-0.0844854
PF3D7_0521400	conservedPlasmodiumprotein,unknownfunction	-0.220035	-1.39028	-1.21149	-1.36019	-1.54501	-1.33129	-0.38264	-1.69522	-0.455774	-0.335779	-0.335868	-0.388438
PF3D7_0521500	ribosomallargesubunitpseudouridylatesynthase,putative	-0.175117	-1.27537	-1.06998	-1.06684	-1.30652	-1.33086	-0.333255	-1.58121	-0.207672	-0.259975	-0.038984	-0.295278
PF3D7_0521600	conservedPlasmodiumprotein,unknownfunction	-0.413762	-1.3689	-1.00875	-0.980101	-1.20067	-1.45242	-0.141809	-1.60834	0.135127	-0.540925	-0.00338996	-0.291656
PF3D7_0521700	DEAD/DEAHboxATP-dependentRNAhelicase,putative	-0.159917	-1.24989	-1.09757	-1.13179	-1.52538	-1.35467	-0.115901	-1.59523	-0.185554	-0.212945	0.130209	-0.174936
PF3D7_0521800	nucleotidebindingprotein,putative	-0.10956	-1.17449	-1.056	-1.07176	-1.21752	-1.18199	-0.203867	-1.67106	-0.041778	-0.0812247	0.0236043	-0.0536985
PF3D7_0521900	conservedPlasmodiumprotein,unknownfunction	-0.0544872	-1.17509	-0.987361	-0.927748	-1.29759	-1.13217	-0.292379	-1.56685	-0.0473645	-0.261203	0.0101158	-0.129873
PF3D7_0522000	conservedPlasmodiumprotein,unknownfunction	0.112591	-1.21747	-0.984247	-1.19174	-1.30235	-1.10596	-0.410037	-1.46535	0.281585	-0.581118	-0.213329	-0.241422
PF3D7_0522100	conservedPlasmodiumprotein,unknownfunction	-0.257892	-1.41386	-1.21696	-1.31026	-1.53773	-1.46136	-0.426432	-1.67	-0.271038	-0.472949	-0.345151	-0.342624
PF3D7_0522200	transcriptioninitiationfactorTFIIDsubunit10,putative(TAF10)	0.00297443	-1.25519	-0.993934	-0.998438	-1.29283	-1.30026	-0.191635	-1.7768	0.0602628	-0.662599	-0.452569	-0.0524251
PF3D7_0522300	S-adenosylmethionine-dependentmethyltransferase,putative	-0.0185945	-1.18608	-1.07971	-0.999951	-1.29383	-1.35038	-0.227283	-1.41833	0.0104909	-0.473699	0.0140153	-0.282618
PF3D7_0522400	conservedPlasmodiumprotein,unknownfunction	-0.0803085	-1.23775	-1.04147	-1.03491	-1.29566	-1.24076	-0.180007	-1.63867	0.0733305	-0.133545	-0.0352321	-0.118758
PF3D7_0522500	50SribosomalproteinL17,apicoplast,putative(RPL17)	-0.0371877	-1.13214	-0.892382	-0.798042	-0.944356	-1.0572	-0.412238	-1.46337	-0.0154623	-0.00104332	0.381047	0.0374918
PF3D7_0522600	innermembranecomplexprotein	-0.168525	-1.10968	-1.07184	-1.09671	-1.197	-1.32435	-0.184232	-1.59251	-0.0365695	0.111263	0.0463926	-0.237748
PF3D7_0522700	iron-sulfurassemblyprotein,putative(SufA)	-0.167122	-1.25608	-1.08112	-0.96859	-1.05921	-1.23555	-0.112526	-1.61905	-0.169483	-0.371775	-0.0482467	-0.0314187
PF3D7_0522800	G10protein,putative	-0.169515	-1.28672	-1.04152	-1.05294	-1.36506	-1.08088	-0.0932619	-1.35746	0.176877	-0.193771	-0.377515	-0.123919
PF3D7_0522900	zincfingerprotein,putative	-0.163119	-0.956974	-0.941883	-0.907129	-1.21716	-1.19109	-0.171412	-1.53129	0.069957	-0.133578	0.10836	-0.261875
PF3D7_0523000	multidrugresistanceprotein1(MDR1)	-0.0779394	-1.20338	-1.11046	-1.05957	-1.16691	-1.22634	-0.196364	-1.58152	0.00179637	-0.155292	0.165951	-0.216657
PF3D7_0523100	mitochondrialprocessingpeptidasealphasubunit,putative	-0.0888816	-1.10802	-1.06086	-1.06183	-1.27857	-1.21933	-0.0535625	-1.4822	0.116619	0.0304846	0.154264	-0.174188
PF3D7_0523200	conservedPlasmodiumprotein,unknownfunction	-0.0332792	-1.24854	-0.97132	-1.08775	-1.29675	-1.29078	-0.193804	-1.72318	0.00790759	-0.360335	-0.0520134	-0.178254
PF3D7_0523300	conservedPlasmodiumprotein,unknownfunction	0.0100594	-1.12163	-0.888532	-1.02023	-1.39062	-1.26304	-0.113328	-1.36479	0.112958	-0.0793437	0.382114	-0.0286715
PF3D7_0523400	DnaJprotein,putative	-0.140556	-1.18942	-1.22332	-1.18066	-1.35067	-1.32995	-0.234767	-1.5533	-0.0649414	-0.19828	-0.206791	-0.346289
PF3D7_0523500	outerarmdyneinlc3,putative	0.0486223	-1.23877	-0.991185	-1.00423	-1.15407	-1.10504	-0.156941	-1.47173	-0.12072	-0.537658	-0.180983	-0.314305
PF3D7_0523600	conservedPlasmodiumprotein,unknownfunction	0.102199	-1.11308	-0.995468	-0.92679	-1.30727	-1.05152	-0.169336	-1.55808	0.0354559	-0.311364	0.277888	0.0601159
PF3D7_0523700	conservedPlasmodiummembraneprotein,unknownfunction	-0.191711	-1.34028	-1.21594	-1.21763	-1.54162	-1.40916	-0.349099	-1.74007	-0.175577	-0.398777	-0.145721	-0.337938
PF3D7_0523800	transporter,putative	-0.100649	-1.2137	-1.03875	-1.10255	-1.46469	-1.16533	-0.275197	-1.52669	0.129501	-0.0160623	0.255529	-0.224571
PF3D7_0523900	conservedPlasmodiummembraneprotein,unknownfunction	-0.149181	-1.23191	-0.940328	-1.0647	-1.37269	-1.42231	-0.171657	-1.59323	0.0293313	-0.646832	-0.308475	0.00342329
PF3D7_0524000	karyopherinbeta(KASbeta)	-0.133937	-1.20176	-1.16416	-1.17266	-1.38061	-1.43369	-0.279416	-1.5884	-0.116414	-0.0852925	0.157745	-0.267222
PF3D7_0524100	conservedPlasmodiumprotein,unknownfunction	-0.116139	-1.26144	-1.01553	-0.966565	-1.35212	-1.12043	-0.269726	-1.6467	0.142002	-0.256118	-0.0841953	-0.158899
PF3D7_0524200	conservedPlasmodiummembraneprotein,unknownfunction	-0.305992	-1.13968	-0.92018	-1.2383	-1.42748	-1.16716	-0.317898	-1.51457	0.112305	-0.087671	-0.0414761	-0.246171
PF3D7_0524300	conservedPlasmodiumprotein,unknownfunction	-0.0722327	-1.17641	-1.00687	-1.01746	-1.26967	-1.01931	-0.187782	-1.73289	0.0742288	-0.26651	0.00913442	-0.108966
PF3D7_0524400	cytosolicpreribosomalGTP-bindingprotein,putative	-0.02819	-1.06972	-1.07834	-1.06916	-1.04897	-1.12827	-0.0853867	-1.52796	0.03053	-0.0885931	-0.182462	-0.0101245
PF3D7_0524500	conservedPlasmodiumprotein,unknownfunction	-0.120083	-1.13822	-0.724161	-0.91484	-1.58773	-1.20905	0.0383383	-1.83787	0.0326094	-0.337964	0.248424	0.0227369
PF3D7_0524600	50SribosomalproteinL12,apicoplast,putative	-0.155004	-1.21202	-1.0363	-1.10273	-1.09137	-1.20063	-0.280124	-1.65363	-0.036369	-0.188013	0.18174	-0.366309
PF3D7_0524700	mitochondrialimportreceptorsubunitTOM22,putative(TOM22)	-0.153404	-0.954111	-0.861233	-1.14677	-0.977267	-1.05978	0.138318	-1.47668	0.0848915	-0.00307968	0.428725	-0.0572588
PF3D7_0524800	ubiquitinfusiondegradationproteinUFD1,putative	-0.300139	-1.35541	-1.1929	-1.14779	-1.44965	-1.30128	-0.156066	-1.5562	0.0668418	-0.331214	-0.243166	-0.321662
PF3D7_0524900	tRNA-YWsynthesizingprotein,putative	-0.222466	-1.31971	-1.08596	-1.13746	-1.25241	-1.19436	-0.189271	-1.64202	0.0125882	-0.178732	0.0589553	-0.231058
PF3D7_0525000	zincfingerprotein,putative	-0.0976826	-1.25991	-1.07453	-1.14616	-1.07268	-1.26513	-0.186703	-1.57331	0.0902384	-0.083646	0.199239	-0.265669
PF3D7_0525100	acyl-CoAsynthetase(ACS10)	-0.173888	-1.14367	-1.17024	-1.11496	-1.24531	-1.22872	-0.12093	-1.59397	-0.0689508	-0.218056	0.0385213	-0.298259
PF3D7_0525200	conservedPlasmodiumprotein,unknownfunction	0.0119089	-1.28829	-0.957855	-0.981364	-1.207	-1.1769	-0.186834	-1.58657	0.0395113	-0.0939525	0.109481	-0.123559
PF3D7_0525300	conservedPlasmodiumprotein,unknownfunction	-0.245956	-1.19262	-1.17581	-1.28299	-1.43903	-1.24752	-0.24416	-1.64941	-0.171043	-0.331201	-0.292994	-0.368632
PF3D7_0525400	G-proteincoupledreceptor,putative	-0.274334	-1.22152	-1.20155	-1.23712	-1.22732	-1.3398	-0.0842261	-1.57575	0.06175	-0.0353075	-0.163604	-0.386646
PF3D7_0525500	WDrepeat-containingprotein,putative	-0.0469018	-1.21374	-1.06986	-1.0366	-1.35466	-1.22084	-0.179182	-1.58593	0.0976624	-0.16231	-0.135476	-0.195347
PF3D7_0525600	RNAmethyltransferase,putative	-0.116512	-1.18458	-0.985136	-1.12731	-1.42329	-1.07752	-0.194488	-1.65357	-0.187895	-0.205475	-0.0899038	-0.410593
PF3D7_0525700	conservedPlasmodiumprotein,unknownfunction	-0.392886	-1.24224	-1.15586	-1.03102	-1.43018	-1.3632	-0.454479	-1.52405	-0.169582	-0.647289	-0.409568	-0.0758884
PF3D7_0525800	innermembranecomplexprotein1g,putative(IMC1g)	-0.181851	-1.09876	-1.10563	-1.18336	-1.36541	-1.24177	-0.0643766	-1.51736	-0.0840474	-0.0621542	-0.0203037	-0.27744
PF3D7_0525900	NIMArelatedkinase2(NEK2)	0.0730552	-1.16091	-0.967535	-0.940618	-1.26637	-1.10538	0.118864	-1.38225	0.169624	-0.289297	-0.141692	-0.14188
PF3D7_0526000	RAPprotein,putative	-0.190531	-1.28372	-1.03643	-1.2012	-1.45913	-1.29376	-0.285663	-1.67517	-0.0961555	-0.175922	-0.287869	-0.254234
PF3D7_0526100	conservedPlasmodiummembraneprotein,unknownfunction	-0.131877	-1.34199	-1.199	-1.19947	-1.45356	-1.30691	-0.0461239	-1.71368	0.0992641	-0.115851	0.104001	-0.131728
PF3D7_0526200	.1ADP-ribosylationfactorGTPase-activatingprotein,putative(ARF-GAP)	0.0859174	-1.092	-0.91253	-0.811075	-1.32747	-1.07994	-0.0612932	-1.51772	0.0129128	-0.166895	0.0263229	0.0380531
PF3D7_0526200	.2ADP-ribosylationfactorGTPase-activatingprotein,putative(ARF-GAP)	0.0859174	-1.092	-0.91253	-0.811075	-1.32747	-1.07994	-0.0612932	-1.51772	0.0129128	-0.166895	0.0263229	0.0380531
PF3D7_0526300	nucleolarJumonjidomaininteractingprotein,putative	-0.0012109	-1.19552	-1.07064	-1.04392	-1.23954	-1.17005	-0.34305	-1.6672	-0.0808915	-0.294808	-0.261777	-0.300672
PF3D7_0526400	conservedPlasmodiumprotein,unknownfunction	-0.0752923	-1.25675	-1.22987	-1.23624	-1.5202	-1.32352	-0.343086	-1.74412	-0.0899776	-0.214877	0.0348625	-0.330366
PF3D7_0526500	conservedPlasmodiumprotein,unknownfunction	-0.118577	-1.20978	-1.12501	-1.10425	-1.32275	-1.33895	-0.233376	-1.66898	0.0549752	-0.252091	0.0920883	-0.161651
PF3D7_0526600	conservedPlasmodiumprotein,unknownfunction	-0.0887533	-1.04712	-0.905059	-0.901764	-1.08816	-1.03956	-0.088814	-1.34581	0.0909873	0.0153486	0.12821	-0.172391
PF3D7_0526700	conservedPlasmodiumprotein,unknownfunction	-0.0245463	-1.36026	-1.09493	-1.13769	-1.28881	-1.13241	-0.169978	-1.65873	-0.0256494	-0.431574	0.00725939	-0.201028
PF3D7_0526800	conservedPlasmodiumprotein,unknownfunction	-0.0223595	-1.17865	-0.983196	-1.01507	-1.40967	-1.18238	-0.407156	-1.62898	-0.0157972	-0.23533	-0.239055	-0.155444
PF3D7_0526900	transmembraneemp24domain-containingprotein,putative	-0.251186	-0.936511	-0.900251	-1.19796	-1.05678	-0.983063	-0.0422849	-1.08279	-0.26155	-0.272334	-0.47014	-0.376735
PF3D7_0527000	DNAreplicationlicensingfactorMCM3,putative(MCM3)	-0.234688	-1.18507	-1.11255	-1.1078	-1.33664	-1.2726	-0.0968635	-1.49206	0.0343537	-0.10465	-0.056774	-0.300462
PF3D7_0527100	ubiquitin-conjugatingenzymeE2N,putative(UBC13)	0.166055	-0.985338	-0.731108	-0.915405	-1.22428	-1.22523	-0.127016	-1.37394	-0.0482568	-0.0761759	-0.473407	0.010618
PF3D7_0527200	ubiquitincarboxyl-terminalhydrolase14,putative(USP14)	-0.151596	-1.30266	-0.990033	-1.06966	-1.51593	-1.28094	-0.0842484	-1.54422	-0.287697	-0.221678	-0.353778	-0.222251
PF3D7_0527300	methionineaminopeptidase1a,putative(METAP1a)	-0.116873	-1.29218	-0.966272	-0.92426	-1.28662	-1.19459	-0.1961	-1.61049	-0.143681	-0.36548	-0.0211318	-0.0178408
PF3D7_0527400	conservedPlasmodiumprotein,unknownfunction	0.180413	-1.17942	-0.861321	-0.806083	-1.08885	-1.19756	-0.158527	-1.7296	-0.0147065	-0.0211217	0.144599	0.207943
PF3D7_0527500	Hsc70-interactingprotein(HIP)	-0.0702594	-1.21335	-0.951301	-0.969429	-1.32479	-1.07824	-0.0566209	-1.37429	0.0922228	-0.0581363	0.0955748	-0.0735374
PF3D7_0527600	conservedPlasmodiumprotein,unknownfunction	-0.157146	-1.18471	-1.09112	-1.09796	-1.10621	-1.26937	-0.188445	-1.36568	-0.303017	-0.489661	-0.08077	-0.261212
PF3D7_0527900	RNAhelicase1	-0.0546917	-1.07788	-0.92721	-0.933419	-1.16903	-1.15035	-0.168399	-1.55934	0.181762	-0.0167701	0.258574	-0.18895
PF3D7_0528000	proteasomematurationfactorUMP1,putative(UMP1)	-0.0111647	-1.29366	-1.08587	-0.923423	-1.35919	-1.34472	0.0148401	-1.41845	0.221126	-0.377447	-0.080348	-0.165903
PF3D7_0528100	AP-1complexsubunitbeta,putative	-0.0223718	-1.14538	-1.07247	-0.986826	-1.19985	-1.19626	-0.163607	-1.44897	-0.117126	-0.325243	-0.0351994	-0.176456
PF3D7_0528200	eukaryotictranslationinitiationfactor3subunitE,putative(EIF3E)	-0.12785	-1.2483	-1.06348	-1.20086	-1.41955	-1.32223	-0.262392	-1.7072	-0.10752	-0.404257	-0.300158	-0.341398
PF3D7_0528300	conservedPlasmodiumprotein,unknownfunction	-0.232218	-1.28714	-1.10839	-1.08051	-1.66361	-1.35501	-0.188567	-1.6248	-0.0645532	-0.367812	0.0493386	-0.328156
PF3D7_0528400	palmitoyltransferase(DHHC7)	-0.0913452	-1.16756	-0.976794	-0.941053	-1.23604	-1.12947	-0.0853319	-1.47528	-0.0108886	-0.317345	-0.0338047	-0.141753
PF3D7_0528500	F-actin-cappingproteinsubunitalpha,putative(CPalpha)	0.00559437	-1.14223	-0.928572	-0.975172	-1.13553	-1.1529	-0.392047	-1.40744	-0.0788278	-0.604026	-0.112451	-0.207881
PF3D7_0528600	conservedPlasmodiumprotein,unknownfunction	-0.231389	-1.2298	-0.620352	-0.918794	-0.962867	-1.06662	-0.396033	-1.30109	0.0592045	-0.0301073	0.295794	-0.151448
PF3D7_0528700	peptidyl-prolylcis-transisomerase(CYP23)	-0.0114277	-0.99398	-0.900163	-0.936719	-1.13011	-0.925681	-0.0573669	-1.28367	0.0925913	0.0884627	0.243275	-0.0158371
PF3D7_0528800	nucleolarpreribosomalGTPase,putative	-0.0838936	-1.31413	-1.01827	-1.07649	-1.18021	-1.14463	-0.0899832	-1.61747	-0.0593575	-0.224315	-0.163821	-0.186954
PF3D7_0528900	conservedPlasmodiumprotein,unknownfunction	0.0245628	-1.10637	-0.743801	-0.80225	-1.24786	-1.12748	-0.0430045	-1.47111	0.161341	-0.254531	0.0565783	-0.053519
PF3D7_0529000	conservedPlasmodiumprotein,unknownfunction	-0.227712	-1.30728	-1.12624	-1.09578	-1.44886	-1.2225	-0.322359	-1.58489	0.0277606	-0.320095	0.0645888	-0.251761
PF3D7_0529100	conservedPlasmodiumprotein,unknownfunction	-0.0909333	-1.12787	-1.04821	-1.18361	-1.33119	-1.26966	-0.517151	-1.33151	-0.0843372	-0.564691	-0.394954	-0.285757
PF3D7_0529200	sugartransporter,putative	-0.247926	-1.22494	-1.02374	-1.07111	-1.45075	-1.15877	-0.140034	-1.33381	-0.0774761	-0.457688	-0.147419	-0.264745
PF3D7_0529300	apicoplastTIC22protein(TIC22)	0.00406073	-1.04884	-1.14031	-0.983679	-1.01581	-1.24617	-0.218803	-1.62584	0.155115	-0.0546237	0.136343	-0.269359
PF3D7_0529400	.1conservedPlasmodiumprotein,unknownfunction	-0.110612	-1.11918	-1.01922	-0.959697	-1.31031	-1.15973	-0.301789	-1.53951	-0.00921289	-0.139876	-0.00355674	-0.0912963
PF3D7_0529400	.2conservedPlasmodiumprotein,unknownfunction	-0.110612	-1.11918	-1.01922	-0.959697	-1.31031	-1.15973	-0.301789	-1.53951	-0.00921289	-0.139876	-0.00355674	-0.0912963
PF3D7_0529500	cellcycleregulatorprotein,putative	0.0263668	-1.20457	-0.907748	-1.10564	-1.08682	-1.0178	-0.228734	-1.51071	-0.0436847	-0.289901	-0.270785	-0.0664507
PF3D7_0529700	conservedPlasmodiumprotein,unknownfunction	-0.132434	-1.17948	-0.865426	-1.05507	-1.27008	-1.23468	-0.184073	-1.57141	0.150745	-0.172	-0.143401	-0.223775
PF3D7_0529800	conservedPlasmodiumprotein,unknownfunction	-0.140151	-1.30613	-1.05255	-1.04429	-1.40952	-1.20338	-0.294237	-1.58077	0.110949	-0.234259	-0.0996619	-0.166516
PF3D7_0529900	RINGzincfingerprotein,putative	-0.116139	-1.16907	-1.14601	-1.00101	-1.20003	-1.11391	0.00968085	-1.3815	0.0215814	-0.0791981	-0.170281	-0.203048
PF3D7_0530000	conservedPlasmodiumprotein,unknownfunction	0.142417	-1.23033	-1.07042	-0.852916	-1.21009	-1.15605	-0.323691	-1.6256	0.151625	0.0997365	0.165732	-0.0116086
PF3D7_0530100	SNAREprotein,putative(SYN6)	-0.110485	-1.33153	-1.04637	-1.10564	-1.43788	-1.33513	-0.127037	-1.69033	0.0423051	-0.387673	-0.395822	-0.251508
PF3D7_0530200	phosphoenolpyruvate/phosphatetranslocator(PPT)	-0.166018	-1.20202	-1.10416	-1.03539	-1.51726	-1.24088	-0.0961281	-1.56629	-0.0954063	-0.10226	0.388783	-0.209562
PF3D7_0530300	conservedPlasmodiummembraneprotein,unknownfunction	-0.0864498	-1.26796	-0.963162	-0.964621	-1.2385	-1.19889	-0.175901	-1.53063	-0.0240965	-0.152802	0.0320039	-0.0933674
PF3D7_0530400	conservedPlasmodiumprotein,unknownfunction	-0.188666	-1.31146	-1.10863	-1.13533	-1.38158	-1.3246	-0.184938	-1.59848	-0.0916856	-0.451058	-0.18917	-0.26573
PF3D7_0530500	conservedPlasmodiummembraneprotein,unknownfunction	0.0456668	-1.18859	-0.97659	-0.969027	-1.22471	-1.18199	-0.0815393	-1.57725	0.0153388	-0.224257	-0.0320096	-0.124097
PF3D7_0530600	XAP-5DNAbindingprotein,putative	-0.04486	-0.962535	-0.931024	-0.782521	-1.1683	-0.888489	-0.0686403	-1.24123	0.0314779	-0.0137974	-0.0963366	-0.158547
PF3D7_0530700	conservedPlasmodiumprotein,unknownfunction	-0.104016	-1.16953	-1.03875	-1.09155	-1.27421	-1.183	-0.199984	-1.54616	-0.0166268	-0.196809	-0.13176	-0.160902
PF3D7_0530800	CPW-WPCfamilyprotein	0.0124438	-1.06512	-0.924569	-0.875174	-1.29579	-1.1342	-0.0742737	-1.30691	0.011372	-0.366784	-0.0134594	-0.10663
PF3D7_0530900	formin1	-0.183333	-1.07632	-0.950168	-1.04961	-1.32124	-1.24084	-0.215296	-1.57551	-0.0147947	-0.076258	0.0118485	-0.182675
PF3D7_0531000	conservedPlasmodiumprotein,unknownfunction	-0.217805	-1.18608	-1.09542	-1.04844	-1.20792	-1.27599	-0.245385	-1.65374	0.00325232	-0.346331	-0.178971	-0.306816
PF3D7_0531100	conservedPlasmodiumprotein,unknownfunction	-0.13144	-1.256	-1.04061	-1.03913	-1.30613	-1.19542	-0.174698	-1.606	-0.0244328	-0.21321	-0.073548	-0.193562
PF3D7_0531200	mitochondrialribosomalproteinS16precursor,putative	-0.274281	-1.20741	-1.01648	-1.16646	-1.32365	-1.28063	-0.0578119	-1.59951	-0.0922849	-0.277029	-0.138666	-0.313458
PF3D7_0531300	conservedPlasmodiumprotein,unknownfunction	-0.250687	-1.30296	-1.05443	-1.09199	-1.01139	-1.3128	-0.106562	-1.55868	0.0682741	-0.0858319	0.124001	-0.257273
PF3D7_0531400	conservedPlasmodiumprotein,unknownfunction	-0.105731	-1.28061	-0.988527	-1.09451	-1.35298	-1.21945	-0.193179	-1.59839	-0.0809285	-0.31169	-0.0368571	-0.284216
PF3D7_0532100	earlytranscribedmembraneprotein5(ETRAMP5)	0.0821662	-0.919582	-0.655589	-0.639749	-0.635585	-0.584412	-0.0673123	-1.0757	0.429525	0.134184	0.487001	0.223222
PF3D7_0532200	Plasmodiumexportedprotein(PHISTc),unknownfunction	0.062752	-0.939762	-0.796153	-0.953306	-0.832675	-0.947476	0.0884572	-1.29081	-0.0798291	0.0866788	-0.131949	-0.161972
PF3D7_0532300	Plasmodiumexportedprotein(PHISTb),unknownfunction	-0.100116	-1.03013	-0.882431	-1.08533	-1.07265	-1.09064	-0.108107	-1.34499	0.0334281	-0.135951	-0.150852	-0.244435
PF3D7_0532400	lysine-richmembrane-associatedPHISTbprotein(LyMP)	-0.070327	-0.953018	-0.888335	-0.79336	-1.15379	-0.911407	-0.22569	-1.28595	0.0676313	-0.11971	0.162876	-0.0843063
PF3D7_0532500	Plasmodiumexportedprotein,unknownfunction	-0.214997	-0.815016	-0.87669	-0.729638	-0.868237	-0.673556	0.14505	-1.23104	-0.31623	-0.0873659	-0.120308	-0.287389
PF3D7_0532600	Plasmodiumexportedprotein,unknownfunction	-0.168474	-0.713906	-0.691641	-0.610442	-0.0309861	1.38046	-0.174164	-1.07805	0.20488	-0.265168	-0.321312	-0.339005
PF3D7_0532700	erythrocytemembraneprotein1(PfEMP1),pseudogene(VAR)	0.231563	1.29174	1.2065	1.46765	2.14784	2.95488	0.218782	1.25901	-0.182819	0.176919	0.015556	-0.332171
PF3D7_0532800	stevor,pseudogene	1.14679	3.68375	3.30326	3.30725	3.57841	3.553	1.61015	3.82593	0.0382219	0.832201	0.248017	0.59165
PF3D7_0532900	rifin(RIF)	0.981235	3.31045	2.94981	2.98746	3.31543	3.2648	1.55974	3.47288	0.0304971	0.0143716	-0.0656287	-0.0718095
PF3D7_0533000	rifin,pseudogene(RIF)	0.792416	2.71805	2.63216	2.80744	2.81545	3.17964	0.95339	2.71006	-0.0871355	-0.0116891	0.199117	0.186284
PF3D7_0533100	erythrocytemembraneprotein1(PfEMP1),truncated,pseudogene(VAR1CSA)	0.665741	2.37019	3.49388	3.59291	3.3186	3.45103	0.97823	2.46716	-0.0209142	-0.0690451	0.013486	-0.0758106
PF3D7_0600100	erythrocytemembraneprotein1(PfEMP1),pseudogene(VAR)	0.616647	2.86288	2.68387	2.62914	2.68538	2.53173	1.18983	3.20114	-0.00567498	0.99164	0.319717	0.753667
PF3D7_0600200	erythrocytemembraneprotein1,PfEMP1(VAR)	0.686513	2.4631	2.55881	2.66976	2.6231	3.11767	0.990795	2.63187	0.0498547	0.929395	0.257481	0.628229
PF3D7_0600300	rifin(RIF)	0.0980623	0.389931	0.473316	0.60614	0.81591	1.85626	0.0768037	0.20254	-0.0892483	0.319042	0.363618	0.27431
PF3D7_0600400	erythrocytemembraneprotein1,PfEMP1(VAR)	0.394402	1.48878	1.35579	1.39544	1.50354	1.53271	0.548039	1.60436	0.0344919	0.466595	0.0874663	0.410916
PF3D7_0600500	rifin(RIF)	0.616211	2.26778	2.10442	2.20283	2.37617	2.40609	0.940313	2.40545	-0.014636	0.403756	0.23365	0.299652
PF3D7_0600600	erythrocytemembraneprotein1(PfEMP1),exon2(VAR)	0.710584	2.67447	2.54813	2.64942	2.81186	2.86457	1.00862	2.88331	0.143775	0.448406	0.0352242	0.357038
PF3D7_0600700	rifin(RIF)	0.39876	2.21564	2.53039	2.59017	2.78559	2.6992	1.0505	2.75602	0.169767	1.11747	0.0480452	0.900178
PF3D7_0600800	rifin,pseudogene(RIF)	0.529979	2.87621	3.03662	3.05798	3.37361	3.34578	1.40007	3.31322	0.0891557	1.87037	0.103272	1.68173
PF3D7_0600900	rifin,pseudogene(RIF)	0.880222	3.45838	3.05452	3.09275	3.42439	3.21713	1.55854	3.70644	0.0262819	1.08876	0.199821	1.24177
PF3D7_0601000	exportedproteinfamily4(EPF4)	0	0	0	0	0	0	0	0	0	0	0	0
PF3D7_0601100	exportedproteinfamily3(EPF3)	-0.032669	-0.1091	0.593866	0.572326	0.573548	0.643464	0.00327241	-0.251349	0.01378	0.00175363	-0.0457279	-0.04415
PF3D7_0601200	Pfmc-2TMMaurer'sclefttwotransmembraneprotein(MC-2TM)	0.0729504	0.0368894	1.06149	1.11832	0.952426	1.23244	0.187006	0.162573	0.15577	0.14728	-0.0595126	0.0878586
PF3D7_0601300	exportedproteinfamily1(EPF1)	0.00121452	0.0115728	0.0186579	0.0116092	0.0149312	0.0261103	0.000730209	0.0109153	-0.00416347	0.00112844	-0.00433978	-0.0030635
PF3D7_0601400	erythrocytemembraneprotein1(PfEMP1),pseudogene(VAR)	0.39732	1.54414	1.33422	1.39585	1.53141	1.44475	0.477983	1.55575	0.0528771	-0.0181178	0.00832388	-0.013656
PF3D7_0601500	Plasmodiumexportedprotein(PHISTb),unknownfunction	-0.0544212	-0.133171	-0.203465	-0.171733	-0.175162	0.183757	0.0241396	-0.313809	0.0291283	-0.027634	-0.0682679	-0.0252924
PF3D7_0601600	tetratricopeptiderepeatprotein,putative	-0.0295499	-0.353667	-0.304257	-0.349248	-0.119086	0.106772	-0.134057	-0.523582	0.167955	-0.113294	0.13434	-0.0736362
PF3D7_0601700	Plasmodiumexportedprotein(PHISTa),unknownfunction,pseudogene	-0.115246	-1.04922	-0.535885	-0.541898	-0.954064	0.35098	-0.0400908	-1.27544	0.131743	-0.0748185	0.458198	-0.102798
PF3D7_0601900	conservedPlasmodiumprotein,unknownfunction	0.0142137	-0.664538	-0.807374	-0.890712	-0.788004	-0.77039	-0.274287	-0.995989	0.0623539	-0.0377574	-0.217907	0.0847191
PF3D7_0602000	conservedPlasmodiumprotein,unknownfunction	-0.127103	-1.10142	-0.950681	-0.968587	-1.08341	-1.10885	-0.249968	-1.47632	0.0163224	-0.0705152	-0.151177	-0.186843
PF3D7_0602100	ATP-dependentRNAhelicase,putative	-0.121589	-1.09341	-1.03373	-1.00527	-1.2011	-1.10574	-0.156009	-1.53884	0.063137	0.00217256	0.102235	-0.22486
PF3D7_0602200	MYNDfingerprotein,putative	-0.119852	-1.06167	-0.95375	-0.971215	-1.09793	-1.24122	-0.0930422	-1.41214	0.216544	-0.348323	-0.057033	-0.00208016
PF3D7_0602300	livermerozoiteformationprotein,putative(PALM)	-0.202079	-1.24771	-1.20115	-1.19272	-1.39786	-1.30263	-0.189027	-1.66991	-0.0906551	-0.177952	-0.0623165	-0.19836
PF3D7_0602400	elongationfactorG(EF-G)	-0.17297	-1.10348	-1.01976	-0.993346	-1.13147	-1.15055	-0.22315	-1.42697	0.118484	-0.0491025	-0.019479	-0.181305
PF3D7_0602500	geranylgeranyltransferase,putative	-0.277572	-1.09623	-0.906972	-0.994092	-1.21984	-1.18714	-0.197888	-1.54073	0.0322688	0.191891	0.179868	-0.160382
PF3D7_0602600	conservedPlasmodiumprotein,unknownfunction	-0.193737	-1.32725	-1.09036	-1.16111	-1.30696	-1.35161	-0.263621	-1.62384	-0.139099	-0.346734	-0.21647	-0.222218
PF3D7_0602700	conservedPlasmodiumprotein,unknownfunction	-0.00557007	-1.30504	-0.897682	-0.93277	-1.3554	-1.22877	-0.228417	-1.72259	-0.131413	-0.215586	0.0813406	-0.0976206
PF3D7_0602800	JmjCdomaincontainingprotein(JmjC2)	-0.0840684	-1.25221	-1.08117	-1.03702	-1.37457	-1.14089	-0.191519	-1.59675	-0.153584	-0.175336	-0.0090056	-0.0938701
PF3D7_0602900	conservedPlasmodiumprotein,unknownfunction	-0.0724316	-1.3332	-1.08959	-1.08213	-1.62295	-1.43003	-0.458675	-1.6064	0.0332211	-0.268583	-0.0182464	-0.249362
PF3D7_0603000	conservedPlasmodiumprotein,unknownfunction	-0.19327	-1.24623	-1.0797	-1.02261	-1.2501	-1.1866	-0.263317	-1.59044	-0.191563	-0.116398	-0.406362	-0.30009
PF3D7_0603100	conservedPlasmodiumprotein,unknownfunction	-0.13817	-1.17053	-1.22827	-1.05893	-1.62057	-1.37524	-0.316215	-1.68702	0.0277183	-0.340733	0.165839	-0.240101
PF3D7_0603200	mitochondrialchaperoneBCS1,putative	-0.0787958	-1.1791	-1.12788	-1.05424	-1.36067	-1.14566	-0.0935972	-1.41224	0.0930045	0.109647	0.0571055	-0.254469
PF3D7_0603300	dihydroorotatedehydrogenase(DHODH)	-0.211347	-1.2283	-1.207	-1.06839	-1.21557	-1.2441	-0.16086	-1.56173	-0.159961	-0.159369	-0.0213291	-0.210875
PF3D7_0603400	trophozoiteexportedprotein1(TEX1)	-0.110319	-1.20032	-0.979576	-1.09755	-1.37053	-1.10791	-0.145797	-1.59678	0.17693	0.0403079	-0.0237635	-0.141955
PF3D7_0603500	cation/H+antiporter(CAX)	-0.194741	-1.08654	-1.07556	-0.958544	-1.16103	-1.17613	-0.232942	-1.53003	-0.0511674	0.140701	0.0877718	-0.0737016
PF3D7_0603600	conservedPlasmodiumprotein,unknownfunction	-0.0518455	-0.263369	-0.349785	-0.335268	-0.719132	-0.788214	-0.275215	-1.04133	0.138849	-0.062962	-0.0302094	-0.106636
PF3D7_0603700	phenylalanine--tRNAligase(mFRS)	-0.0508657	-1.18161	-0.955379	-1.015	-1.41186	-1.26279	-0.134306	-1.58709	0.0883557	-0.0775623	0.20575	-0.208611
PF3D7_0603800	centrosomalproteinCEP76,putative(CEP76)	-0.0236926	-0.904092	-0.903248	-0.933196	-1.13293	-1.05703	-0.222267	-1.37653	0.0687285	-0.145019	0.0367133	-0.10101
PF3D7_0603900	conservedPlasmodiumprotein,unknownfunction	-0.2852	-1.21068	-1.11324	-1.27411	-1.51223	-1.40227	-0.281658	-1.72638	-0.161834	-0.329742	-0.00996399	-0.18571
PF3D7_0604000	conservedPlasmodiumprotein,unknownfunction	-0.110659	-1.26132	-1.03458	-1.08559	-1.3597	-1.32905	-0.185475	-1.63407	0.0576399	-0.100766	0.0202371	-0.232493
PF3D7_0604100	transcriptionfactorwithAP2domain(s)(SIP2)	-0.212456	-1.18383	-1.01592	-1.05252	-1.45185	-1.32912	-0.323306	-1.64814	0.0338866	-0.0340204	0.0047529	-0.0745736
PF3D7_0604200	mitochondrialribosomalproteinL41,putative	0.20671	-0.93133	-0.693678	-0.698579	-1.04877	-1.00328	0.361557	-1.55687	-0.453147	-0.0118854	0.13497	0.294007
PF3D7_0604300	conservedPlasmodiumprotein,unknownfunction	0.0133628	-1.16254	-0.914011	-0.95735	-1.37651	-1.14859	-0.239379	-1.53258	0.00988669	-0.183499	0.160618	-0.0223238
PF3D7_0604400	conservedPlasmodiumprotein,unknownfunction	0.00940663	-1.16976	-0.939385	-0.907742	-1.06128	-1.02617	0.0814308	-1.49169	0.00745772	-0.421374	0.0908444	-0.110858
PF3D7_0604500	conservedPlasmodiumprotein,unknownfunction	-0.06734	-1.1416	-0.981065	-0.962596	-1.25625	-1.16792	-0.172794	-1.59237	0.0499215	-0.0998596	0.0434972	-0.0768252
PF3D7_0604600	DNAhelicase,putative	-0.0810869	-1.23539	-1.01098	-1.06542	-1.31723	-1.22268	-0.263946	-1.64749	-0.147601	-0.164625	-0.0318827	-0.137876
PF3D7_0604700	glyoxalaseI(GILP)	-0.0277247	-1.10354	-0.912531	-0.952781	-1.26613	-1.07035	-0.0840909	-1.4142	0.0905729	0.043946	0.331227	-0.132035
PF3D7_0604800	RAPprotein,putative	-0.0841011	-1.31976	-1.12404	-1.14334	-1.49776	-1.3004	-0.381335	-1.7438	-0.139893	-0.371409	-0.140522	-0.205708
PF3D7_0604900	conservedPlasmodiumprotein,unknownfunction	-0.197178	-1.27605	-1.01358	-1.01201	-1.39794	-1.15866	-0.14048	-1.53008	0.0815691	-0.123042	-0.0331123	-0.208414
PF3D7_0605000	50SribosomalproteinL24,putative	-0.201749	-1.12662	-1.06066	-1.12004	-1.0806	-1.20015	-0.154731	-1.61082	0.296001	0.0573635	0.13849	0.0237122
PF3D7_0605100	RNA-bindingprotein,putative	-0.21228	-1.2082	-1.19816	-1.09748	-1.29444	-1.30952	-0.277953	-1.67377	0.0578188	-0.139371	-0.0903469	-0.210701
PF3D7_0605200	conservedPlasmodiumprotein,unknownfunction	-0.101997	-1.17904	-0.928516	-1.00708	-1.15121	-1.19179	-0.201511	-1.46101	0.0391568	-0.124389	-0.405065	-0.154923
PF3D7_0605300	serine/threonineproteinkinase(ARK1)	0.0697299	-1.06626	-0.852123	-0.765253	-1.2419	-0.863024	0.091156	-1.2449	-0.00458521	0.135503	0.158965	0.217295
PF3D7_0605400	calcium-bindingprotein,putative	-0.210061	-1.35049	-0.989493	-1.14414	-1.50297	-1.25123	-0.0135344	-1.84187	-0.0216765	-0.27992	-0.21372	-0.257808
PF3D7_0605500	cyclindependentkinasebindingprotein,putative	-0.0746534	-1.25893	-1.11305	-1.16994	-1.3581	-1.34717	-0.26271	-1.7398	-0.153268	-0.0034291	-0.0842378	-0.146623
PF3D7_0605600	nucleosidediphosphatekinase,putative	0.0210293	-1.15683	-0.963217	-0.949083	-1.16613	-1.19201	-0.138188	-1.58453	0.080844	-0.0889463	0.0198888	-0.13963
PF3D7_0605700	conservedPlasmodiumprotein,unknownfunction	-0.0626574	-1.05301	-0.99435	-0.990698	-1.2903	-1.17334	-0.0616636	-1.49628	0.273724	0.207091	0.122828	-0.0670474
PF3D7_0605800	DNArepairproteinRAD50,putative(RAD50)	0.058568	-1.13044	-0.888313	-0.836465	-1.12045	-1.03404	-0.192589	-1.56292	0.200358	0.0198314	0.087087	0.0208395
PF3D7_0605900	longchainpolyunsaturatedfattyacidelongationenzyme,putative	-0.0367857	-1.00011	-0.892926	-0.903351	-1.05332	-0.966629	-0.125694	-1.26504	0.105901	-0.15529	0.125496	-0.209769
PF3D7_0606000	conservedPlasmodiumprotein,unknownfunction	-0.0889373	-1.24737	-1.09701	-1.18437	-1.35285	-1.27534	-0.0860056	-1.72351	-0.0403246	-0.221696	0.0306984	-0.253991
PF3D7_0606100	RNA-bindingprotein,putative	-0.0409444	-1.22132	-1.05327	-1.03754	-1.18759	-1.17321	-0.159698	-1.50786	-0.0887952	-0.220568	-0.0354017	-0.18671
PF3D7_0606200	ubiquitin-conjugatingenzymeE2,putative	-0.0293042	-1.0913	-1.12649	-1.02304	-1.23143	-1.18536	-0.28616	-1.40469	-0.196916	-0.175109	-0.0710278	-0.220474
PF3D7_0606300	conservedPlasmodiumprotein,unknownfunction	-0.155401	-1.38816	-0.947813	-0.967444	-1.43123	-1.52931	-0.657963	-1.74497	-0.266309	-0.473424	-0.349555	-0.298684
PF3D7_0606400	conservedPlasmodiumprotein,unknownfunction	0.112519	-1.28538	-0.982547	-0.968562	-0.861082	-1.28146	-0.2807	-1.48965	-0.308054	-0.520417	-0.178539	-0.237475
PF3D7_0606500	polypyrimidinetractbindingprotein,putative	-0.0553294	-1.228	-1.1051	-1.05888	-1.31375	-1.3179	-0.164098	-1.47041	0.273163	-0.229404	-0.230298	-0.146891
PF3D7_0606600	conservedPlasmodiumprotein,unknownfunction	-0.0983489	-1.21275	-1.03532	-1.08282	-1.35893	-1.21718	-0.234411	-1.58779	0.148361	-0.0497447	-0.0150241	-0.118964
PF3D7_0606700	coatomeralphasubunit,putative	-0.0639251	-1.19365	-1.0354	-1.08088	-1.26842	-1.12686	-0.0285847	-1.56587	0.0336293	0.0160863	0.036424	-0.123059
PF3D7_0606800	probableprotein,unknownfunction	0.149753	-1.13853	-0.853925	-0.880251	-1.23949	-1.111	-0.301092	-1.56502	0.230221	0.111306	0.230841	0.093864
PF3D7_0606900	glutaredoxin-likeprotein(GLP2)	-0.0429204	-1.11994	-0.94869	-0.977675	-1.47605	-1.25785	-0.212003	-1.54622	-0.0587206	-0.114393	0.0565714	-0.180864
PF3D7_0607000	translationinitiationfactorIF-2,putative	-0.0563087	-1.07159	-1.05618	-0.979755	-1.14248	-1.11163	-0.0139865	-1.50951	0.0554182	0.134993	0.324355	-0.0248642
PF3D7_0607100	MYNDfingerprotein,putative	0.00410993	-1.13493	-0.841581	-1.01175	-1.00433	-1.12005	-0.231369	-1.43845	0.00549555	-0.323853	0.0288807	-0.0774956
PF3D7_0607200	RINGzincfingerprotein,putative	-0.398437	-1.21141	-1.14251	-1.15163	-1.44507	-1.25278	-0.140334	-1.661	-0.0415628	-0.187532	0.0717538	-0.489507
PF3D7_0607300	uroporphyrinogenIIIdecarboxylase(UROD)	-0.0461855	-1.16369	-1.0058	-0.966006	-1.20787	-1.13482	-0.118926	-1.50769	-0.0475416	-0.287576	-0.0570751	-0.232028
PF3D7_0607400	G-proteinassociatedsignaltransductionprotein,putative	-0.0904443	-1.13401	-1.00993	-1.07626	-1.27768	-1.18767	-0.140612	-1.50799	-0.226943	-0.318548	-0.0431543	-0.15295
PF3D7_0607500	para-hydroxybenzoate--polyprenyltransferase,putative(COQ2)	-0.0792651	-1.1414	-1.06591	-1.00707	-1.27098	-1.21504	-0.272756	-1.66682	0.0646509	0.0862159	-0.0600766	0.0261893
PF3D7_0607600	spindleassemblyabnormalprotein6,putative(SAS6)	-0.0516355	-1.09293	-0.932616	-0.917838	-1.03996	-1.16122	-0.205257	-1.52968	0.0362052	-0.0673774	-0.118958	-0.133818
PF3D7_0607700	conservedPlasmodiumprotein,unknownfunction	-0.0677911	-1.2351	-1.1032	-1.03583	-1.34655	-1.20313	-0.287248	-1.65852	0.135332	-0.153056	0.123588	-0.0740987
PF3D7_0607800	GTP-bindingprotein,putative	-0.0630263	-1.06313	-0.945098	-0.890914	-1.25685	-1.12952	-0.138772	-1.47119	0.174216	-0.0455178	0.0931985	-0.043417
PF3D7_0607900	conservedPlasmodiumprotein,unknownfunction	-0.0329088	-1.29718	-1.03065	-1.07321	-1.23788	-1.28021	-0.232988	-1.66315	-0.137431	-0.161507	0.0115804	-0.0668241
PF3D7_0608000	diphthinemethyltransferase,putative(DPH7)	0.0168471	-1.10102	-0.879787	-0.929285	-1.2245	-0.994447	-0.226607	-1.45354	-0.183195	-0.164543	-0.027414	-0.086053
PF3D7_0608100	conservedPlasmodiumprotein,unknownfunction	-0.0313577	-1.12021	-0.951857	-0.973732	-1.26048	-1.11505	-0.256308	-1.6251	0.0694354	-0.038217	0.217981	-0.0186598
PF3D7_0608200	conservedPlasmodiumprotein,unknownfunction	0.0757954	-1.20995	-0.896017	-0.771611	-1.38117	-1.14813	-0.239194	-1.42146	0.164891	-0.552944	0.22208	-0.170886
PF3D7_0608300	conservedPlasmodiumprotein,unknownfunction	0.0459768	-1.30265	-1.07032	-1.03244	-1.41441	-1.2003	-0.19851	-1.622	-0.0151818	-0.285483	-0.102903	-0.0737754
PF3D7_0608310	sortingassemblymachinery50kDasubunit,putative(SAM50)	-0.231552	-1.3395	-1.33509	-1.36977	-1.6031	-1.41716	-0.192892	-1.7764	-0.179524	-0.172223	-0.216656	-0.359206
PF3D7_0608400	conservedPlasmodiumprotein,unknownfunction	0.0905617	-0.789706	-0.843205	-0.821044	-1.24013	-0.84939	-0.13195	-1.54679	0.200138	0.0263743	0.375075	-0.170971
PF3D7_0608500	proteasomesubunitalphatype-2,putative	-0.150221	-1.08427	-1.00503	-1.12118	-1.20699	-1.13453	-0.132739	-1.53845	-0.255804	-0.084801	0.03287	-0.112047
PF3D7_0608600	conservedPlasmodiumprotein,unknownfunction	0.016249	-1.34135	-0.905595	-1.01841	-1.17076	-1.20496	-0.244862	-1.50854	0.0329051	-0.159488	-0.103513	-0.134415
PF3D7_0608700	T-complexprotein1subunitzeta(CCT6)	-0.06416	-1.2215	-0.961713	-1.10679	-1.23314	-1.18638	-0.0206239	-1.64302	0.07887	0.0878013	0.0481035	-0.0666187
PF3D7_0608800	ornithineaminotransferase(OAT)	-0.105732	-1.13654	-0.970517	-1.13488	-1.36797	-1.15717	0.0781914	-1.54496	0.221709	0.479139	0.316589	0.00488592
PF3D7_0608900	conservedPlasmodiumprotein,unknownfunction	-0.037216	-1.26289	-1.03568	-1.06398	-1.31515	-1.25635	-0.201663	-1.6302	-0.0702688	-0.0571442	0.0854462	-0.155452
PF3D7_0609000	conservedPlasmodiumprotein,unknownfunction	-0.087383	-1.27731	-1.09744	-1.09046	-1.39784	-1.27107	-0.202413	-1.66682	0.0738183	-0.0910974	-0.0227226	-0.120722
PF3D7_0609100	Zn2+orFe2+permease	-0.16039	-1.1199	-0.973976	-1.05427	-1.41453	-1.19167	-0.362717	-1.38645	0.305747	-0.134032	0.11647	-0.0887329
PF3D7_0609200	citratesynthase-likeprotein,putative	-0.107453	-1.40108	-1.07375	-1.14565	-1.43041	-1.35991	-0.198067	-1.75502	-0.313525	-0.151982	-0.299369	-0.188849
PF3D7_0609300	conservedPlasmodiumprotein,unknownfunction	-0.134341	-1.26203	-1.04455	-0.984231	-1.24999	-1.19224	-0.160309	-1.67641	0.0184346	-0.0134019	0.186877	-0.0544775
PF3D7_0609400	mitochondrialcardiolipinsynthase,putative(CLS)	-0.137506	-1.20186	-1.0489	-0.945397	-1.16687	-1.05578	-0.229757	-1.74239	0.00624877	0.231272	0.139047	-0.0475142
PF3D7_0609500	conservedPlasmodiumprotein,unknownfunction	-0.0580273	-1.14403	-0.952336	-0.929758	-1.20466	-1.07501	-0.0881188	-1.50428	-0.0329531	-0.117393	0.0516142	-0.0933651
PF3D7_0609600	hypotheticalprotein	-0.229913	-1.29086	-1.03782	-1.15409	-1.39611	-1.27981	-0.307855	-1.72976	-0.107226	-0.18597	0.0179888	-0.13582
PF3D7_0609700	conservedPlasmodiumprotein,unknownfunction	-0.149391	-1.22451	-1.07193	-1.14444	-1.30781	-1.26424	-0.217994	-1.5808	-0.000991874	-0.0768989	-0.0192929	-0.226105
PF3D7_0609800	palmitoyltransferase,putative(DHHC2)	0.13457	-0.983254	-0.815048	-0.807975	-1.27496	-1.0918	-0.0536217	-1.50877	0.0595514	-0.0126919	0.237845	-0.00100335
PF3D7_0609900	conservedPlasmodiumprotein,unknownfunction	-0.164457	-1.39424	-1.20975	-1.21853	-1.47513	-1.39888	-0.240434	-1.77157	-0.0916953	-0.196103	-0.146552	-0.276434
PF3D7_0610000	mitochondrialribosomalproteinL19precursor,putative	-0.065798	-1.30467	-0.950106	-0.882029	-1.05943	-1.16759	-0.0573295	-1.35493	-0.0245167	-0.0458055	0.20149	-0.192101
PF3D7_0610100	pre-mRNA-splicingfactorSLU7,putative(SLU7)	-0.000733002	-1.09486	-0.930509	-0.975378	-1.12953	-1.1258	-0.163381	-1.48819	-0.189382	-0.110664	0.0880962	-0.0678605
PF3D7_0610200	conservedPlasmodiumprotein,unknownfunction	-0.0164486	-1.2454	-0.995483	-1.01069	-1.19839	-1.14031	-0.315344	-1.64031	0.0680222	-0.0409131	-0.070739	-0.0905567
PF3D7_0610400	histoneH3(H3)	-0.20783	-0.843129	-1.03746	-0.924211	-1.09691	-1.03058	0.176561	-1.36328	0.14508	0.28188	0.0867182	0.0814423
PF3D7_0610500	peptidyl-tRNAhydrolasePTRHD1,putative	-0.192903	-1.00349	-1.06236	-1.02828	-1.00213	-1.19988	-0.244321	-1.42436	-0.199241	-0.160103	-0.245748	-0.11272
PF3D7_0610600	calcium-dependentproteinkinase2(CDPK2)	0.0198643	-1.13651	-0.94298	-0.936815	-1.27714	-1.10017	-0.283158	-1.47365	0.0594562	-0.0407423	0.0859244	0.0807
PF3D7_0610700	conservedPlasmodiumprotein,unknownfunction	-0.269158	-1.34469	-0.994776	-1.0432	-1.42815	-1.28156	-0.185513	-1.44243	-0.0556201	-0.766674	-0.740123	-0.270851
PF3D7_0610800	transketolase(TK)	-0.164428	-1.16898	-1.08673	-1.09467	-1.32193	-1.40032	-0.189882	-1.53429	-0.0435428	0.0476205	0.155314	-0.177775
PF3D7_0610900	transcriptionelongationfactorSPT5,putative(SPT5)	-0.0710942	-1.2584	-1.00375	-1.05998	-1.32249	-1.18119	-0.17385	-1.63197	-0.00916388	-0.0805886	0.289944	-0.165284
PF3D7_0611000	SNAREassociatedGolgiprotein,putative	-0.171944	-1.25204	-1.10075	-1.18092	-1.48929	-1.29304	-0.218243	-1.71828	-0.255483	-0.329151	-0.0965223	-0.229626
PF3D7_0611100	succinatedehydrogenasesubunit3,putative(SDH3)	-0.10442	-1.1069	-1.20985	-1.02125	-0.999886	-0.886099	-0.19554	-1.56457	0.361965	0.253375	0.12634	0.0290125
PF3D7_0611200	transcriptionfactorwithAP2domain(s),putative(ApiAP2)	-0.14055	-1.18331	-1.07268	-1.05253	-1.32314	-1.34413	-0.0883107	-1.61282	0.221395	-0.248214	-0.405657	-0.203827
PF3D7_0611300	conservedPlasmodiumprotein,unknownfunction	-0.189403	-1.29428	-1.09206	-1.08465	-1.42668	-1.19214	-0.202893	-1.63408	-0.069085	-0.0139846	-0.357848	-0.226955
PF3D7_0611400	SWI/SNF-relatedmatrix-associatedactin-dependentregulatorofchromatin	-0.301845	-1.28912	-1.1245	-1.19983	-1.36754	-1.32361	-0.604602	-1.73611	-0.22927	-0.167168	-0.154839	-0.232995
PF3D7_0611500	conservedPlasmodiumprotein,unknownfunction	-0.625101	-1.36613	-1.00893	-1.25783	-1.22503	-1.56273	-0.388901	-1.63979	-0.423157	-0.241761	-0.309846	-0.333605
PF3D7_0611600	conservedPlasmodiumprotein,unknownfunction	-0.268617	-1.2378	-1.00681	-1.0951	-1.08337	-1.273	-0.230636	-1.52833	-0.205557	0.0191342	-0.0934775	-0.164233
PF3D7_0611700	60SribosomalproteinL39(RPL39)	-0.0927618	-1.17947	-1.02209	-1.09472	-1.38801	-1.16721	-0.360523	-1.46528	-0.0268716	-0.257741	-0.0871013	-0.151933
PF3D7_0611800	conservedPlasmodiumprotein,unknownfunction	-0.236165	-1.33901	-1.18365	-1.23839	-1.41926	-1.43526	-0.348932	-1.64557	-0.137743	-0.242316	-0.204092	-0.274528
PF3D7_0611900	lsm12,putative	0.0388572	-0.97316	-0.823899	-0.818257	-1.20125	-1.06952	-0.0598219	-1.38275	0.277545	0.11388	0.29823	0.0108428
PF3D7_0612000	conservedPlasmodiumprotein,unknownfunction	-0.0702238	-1.18147	-0.92102	-1.05322	-1.09312	-1.04892	-0.186891	-1.58831	0.0154417	-0.00794018	-0.171207	-0.0952712
PF3D7_0612100	eukaryotictranslationinitiationfactor3subunitL,putative(EIF3L)	-0.245532	-1.27055	-1.08696	-1.16928	-1.44382	-1.25715	-0.276621	-1.69708	0.0926717	-0.0290911	-0.0259144	-0.220905
PF3D7_0612200	leucine-richrepeatprotein(LRR6)	0.0251697	-1.18651	-0.977809	-1.00294	-1.22973	-1.11394	-0.157087	-1.50834	0.0803454	-0.0594861	0.0246374	-0.00510015
PF3D7_0612300	conservedprotein,unknownfunction	-0.248024	-1.31675	-1.0168	-1.14621	-1.11736	-1.18882	-0.477985	-1.61826	0.335203	-0.0086952	0.119683	-0.129058
PF3D7_0612400	conservedPlasmodiumprotein,unknownfunction	-0.232604	-1.50587	-1.32645	-1.23194	-1.31853	-1.406	-0.167093	-1.81375	0.0669159	-0.155911	-0.314616	-0.474895
PF3D7_0612500	conservedPlasmodiumprotein,unknownfunction	-0.273148	-1.30905	-1.28314	-0.937674	-1.52048	-1.26566	-0.308305	-1.58775	-0.211352	-0.0210408	-0.268358	-0.166994
PF3D7_0612600	PP-loopfamilyprotein,putative	0.00494555	-0.99441	-0.994717	-1.01981	-0.982677	-1.18324	-0.0216904	-1.46948	0.00792458	0.0447694	0.0968208	0.0266267
PF3D7_0612700	6-cysteineprotein(P12)	-0.277276	-1.37998	-1.25726	-1.33121	-1.38602	-1.31539	-0.0250207	-1.65288	0.164012	-0.200765	0.301047	-0.339332
PF3D7_0612800	6-cysteineprotein(P12p)	-0.317898	-1.41671	-1.31569	-1.17438	-1.23037	-1.29632	-0.35813	-1.65013	0.0758433	-0.4011	-0.229384	-0.375127
PF3D7_0612900	nucleolarGTP-bindingprotein1,putative	-0.0799043	-1.2351	-1.11342	-1.09757	-1.31766	-1.16054	0.0920546	-1.57265	0.0531	0.0812243	0.138621	-0.0447563
PF3D7_0613000	.1conservedPlasmodiumprotein,unknownfunction	-0.148897	-1.30659	-1.13474	-1.18417	-1.42763	-1.42598	-0.127261	-1.50697	-0.0445591	-0.397293	-0.271582	-0.219099
PF3D7_0613000	.2conservedPlasmodiumprotein,unknownfunction	-0.148897	-1.30659	-1.13474	-1.18417	-1.42763	-1.42598	-0.127261	-1.50697	-0.0445591	-0.397293	-0.271582	-0.219099
PF3D7_0613000	.3conservedPlasmodiumprotein,unknownfunction	-0.148897	-1.30659	-1.13474	-1.18417	-1.42763	-1.42598	-0.127261	-1.50697	-0.0445591	-0.397293	-0.271582	-0.219099
PF3D7_0613100	conservedPlasmodiumprotein,unknownfunction	-0.0800148	-1.26414	-1.04187	-1.19906	-1.52692	-1.24504	-0.364958	-1.62676	-0.194522	-0.275733	-0.47094	-0.235488
PF3D7_0613200	conservedPlasmodiumprotein,unknownfunction	0.171996	-1.13969	-0.932944	-0.839571	-1.44931	-1.19635	0.196659	-1.75952	-0.271455	-0.0953716	0.308379	0.0238973
PF3D7_0613300	rhoptryproteinROP14(ROP14)	-0.145687	-1.27509	-1.08727	-1.14573	-1.46986	-1.18185	-0.20116	-1.65148	0.0122757	-0.215155	-0.0993373	-0.163117
PF3D7_0613400	apicoplastribosomalproteinL18precursor,putative	-0.0186674	-1.17599	-0.969852	-0.893335	-1.11535	-1.03919	0.0244818	-1.51567	0.0048083	-0.0564076	-0.0325688	-0.0296361
PF3D7_0613500	AP-3complexsubunitbeta,putative	-0.0585519	-1.20588	-0.991061	-1.07469	-1.34101	-1.20192	-0.184002	-1.61892	0.0328582	-0.0611773	0.0583888	-0.116486
PF3D7_0613600	conservedPlasmodiumprotein,unknownfunction	-0.17899	-1.25695	-1.0758	-1.12103	-1.44253	-1.26797	-0.18916	-1.69731	-0.169029	-0.0884187	-0.195064	-0.135266
PF3D7_0613700	syntaxinbindingprotein,putative	-0.194902	-1.23033	-1.05646	-1.10072	-1.46955	-1.20464	-0.271896	-1.68401	-0.0823247	0.07082	-0.182132	-0.206874
PF3D7_0613800	transcriptionfactorwithAP2domain(s)(ApiAP2)	-0.0507105	-1.17556	-1.03528	-1.01688	-1.24988	-1.16393	-0.167862	-1.60349	0.0940146	0.00179667	0.0355915	-0.0870756
PF3D7_0613900	myosinE,putative(myoE)	-0.143356	-1.24042	-1.07424	-1.06149	-1.25712	-1.24651	-0.294684	-1.55739	0.019554	-0.0998789	0.0998727	-0.194069
PF3D7_0614000	thiamin-phosphatepyrophosphorylase,putative	-0.51038	-1.36002	-1.24721	-1.23142	-1.53319	-1.51822	-0.235562	-1.68733	-0.24739	-0.202402	-0.174292	-0.168612
PF3D7_0614100	conservedPlasmodiumprotein,unknownfunction	-0.249696	-1.27795	-1.08279	-1.04302	-1.43781	-1.32798	-0.31055	-1.6789	-0.108544	-0.341675	0.0585759	-0.18313
PF3D7_0614200	cytosolicFe-SclusterassemblyfactorNAR1,putative(NAR1)	-0.200372	-1.38568	-1.21572	-1.16859	-1.5105	-1.3692	-0.400934	-1.68181	-0.250533	-0.0854555	0.107618	-0.173025
PF3D7_0614300	organicaniontransporter	-0.166434	-1.19586	-1.1937	-1.08148	-1.15289	-1.21391	-0.204907	-1.57686	-0.0452696	-0.0666772	0.0337064	-0.130493
PF3D7_0614400	conservedprotein,unknownfunction	-0.166978	-1.20118	-1.04721	-1.02214	-1.31818	-1.35422	0.0759253	-1.59995	-0.00548934	-0.362226	0.221814	-0.136911
PF3D7_0614500	60SribosomalproteinL19(RPL19)	0.184909	-1.20332	-1.06356	-0.860826	-1.45871	-1.22444	-0.221883	-1.64636	-0.226397	0.0979069	-0.229116	0.117374
PF3D7_0614600	conservedPlasmodiumprotein,unknownfunction	-0.189205	-1.41052	-1.13033	-1.15959	-1.42714	-1.24176	-0.239515	-1.68924	-0.03195	-0.378321	-0.149802	-0.209698
PF3D7_0614700	conservedPlasmodiumprotein,unknownfunction	-0.266152	-1.23416	-1.22357	-1.14389	-1.58533	-1.23934	-0.360901	-1.67091	-0.24107	-0.373419	-0.198446	-0.289037
PF3D7_0614800	endonucleaseIIIhomologue,putative	-0.186344	-1.22699	-1.10359	-1.10917	-1.23976	-1.19966	-0.189419	-1.58758	-0.223606	-0.165478	0.0109695	-0.0489487
PF3D7_0614900	conservedPlasmodiummembraneprotein,unknownfunction	-0.119417	-1.28317	-0.974344	-1.06675	-1.38249	-1.21844	-0.220629	-1.68675	-0.0208786	-0.0439824	0.127019	-0.146929
PF3D7_0615000	conservedPlasmodiumprotein,unknownfunction	-0.117835	-1.03513	-0.748976	-0.950764	-1.17102	-1.00894	0.103415	-1.55512	-0.266963	-0.439729	-0.0437572	-0.0282549
PF3D7_0615100	enoyl-acylcarrierreductase(ENR)	-0.078234	-1.19343	-1.05794	-1.06617	-1.22791	-1.18977	-0.198336	-1.58205	0.112109	0.214647	0.0216992	-0.168796
PF3D7_0615200	conservedPlasmodiumprotein,unknownfunction	-0.116494	-1.25139	-0.992856	-1.02776	-1.19793	-1.19991	-0.153502	-1.51606	0.000148818	-0.225349	0.0646944	-0.291732
PF3D7_0615300	GPI-anchoredwalltransferprotein1,putative(GWT1)	-0.044848	-1.23155	-1.00822	-1.0728	-1.23355	-1.23354	-0.162514	-1.62803	-0.0704838	0.0283978	-0.195623	-0.117936
PF3D7_0615400	ribonuclease,putative	-0.00706286	-1.1198	-0.956933	-0.941745	-1.27233	-1.06094	-0.18212	-1.49346	0.0916768	-0.0741692	0.159835	-0.0825982
PF3D7_0615500	cdc2-relatedproteinkinase5(CRK5)	-0.285166	-1.21489	-1.1276	-1.15264	-1.51775	-1.27776	-0.0783476	-1.52155	0.108732	0.0281529	-0.0174082	-0.179529
PF3D7_0615600	conservedPlasmodiumprotein,unknownfunction	-0.099744	-1.2456	-1.05671	-1.0675	-1.35694	-1.26348	-0.22811	-1.68185	-0.0921063	-0.236876	-0.0762385	-0.154692
PF3D7_0615700	RNAandexportfactorbindingprotein,putative	-0.0349832	-1.33103	-0.985275	-1.16373	-1.56765	-1.22827	-0.125795	-1.73049	-0.118182	-0.324798	-0.374947	-0.152043
PF3D7_0615800	conservedPlasmodiumprotein,unknownfunction	-0.129315	-1.21117	-1.00895	-1.05502	-1.27184	-1.25535	-0.136981	-1.63233	0.0424092	-0.234631	0.0415696	-0.180646
PF3D7_0615900	conservedPlasmodiumprotein,unknownfunction	-0.10355	-1.23852	-0.958912	-1.01329	-1.23117	-1.19003	-0.256483	-1.60808	0.0220075	-0.16978	-0.0435271	-0.0708075
PF3D7_0616000	pyridoxalkinase(PDXK)	-0.214565	-1.24905	-1.06855	-1.06163	-1.33892	-1.30449	-0.189976	-1.49867	-0.0335547	-0.223883	0.183905	-0.154558
PF3D7_0616100	conservedPlasmodiumprotein,unknownfunction	0.174577	-1.25679	-0.865614	-0.992118	-1.25129	-1.13654	0.175546	-1.47028	-0.25536	-0.284316	0.353515	0.0450779
PF3D7_0616200	kinetochoreproteinNDC80,putative(NDC80)	0.0114201	-1.25003	-0.942279	-0.979115	-1.37096	-1.16867	-0.312674	-1.59047	0.0792959	-0.0548545	0.110365	0.016465
PF3D7_0616300	conservedPlasmodiumprotein,unknownfunction	-0.00446797	-1.30285	-0.814487	-0.958326	-1.3735	-0.923711	-0.363118	-1.7184	-0.219952	-0.175537	-0.287581	-0.0360195
PF3D7_0616400	conservedPlasmodiumprotein,unknownfunction	-0.110776	-1.30952	-1.13933	-1.12383	-1.53655	-1.33671	-0.228024	-1.737	-0.00348576	-0.400925	-0.119961	-0.137655
PF3D7_0616500	TRAP-likeprotein(TLP)	-0.0766292	-1.12111	-1.05458	-1.1061	-1.34586	-1.2345	-0.231019	-1.5486	-0.000336205	-0.119272	0.140444	-0.204591
PF3D7_0616600	conservedPlasmodiumprotein,unknownfunction	-0.0491307	-1.12089	-1.04468	-1.04104	-1.20645	-1.29306	-0.165932	-1.65375	-0.145596	-0.110572	-0.155681	-0.148538
PF3D7_0616700	rasGTPAse,putative	-0.0367341	-1.2463	-1.03384	-1.02922	-1.31083	-1.19309	-0.422414	-1.68071	0.227966	-0.24268	-0.18012	-0.0950083
PF3D7_0616800	malate:quinoneoxidoreductase,putative(MQO)	-0.159732	-1.18274	-0.9437	-1.04047	-1.16885	-1.19779	0.0757413	-1.55337	0.00613926	0.0528382	0.239348	-0.150231
PF3D7_0616900	conservedPlasmodiumprotein,unknownfunction	-0.0832955	-1.26774	-1.00204	-1.04441	-1.35857	-1.14142	-0.134084	-1.6913	-0.0962925	-0.276786	-0.205309	-0.207016
PF3D7_0617000	mitochondrialimportreceptorsubunitTOM40,putative(TOM40)	-0.129052	-1.21573	-1.06718	-1.09574	-1.47737	-1.31657	-0.314321	-1.53217	-0.14664	0.0858642	0.0766688	-0.0438606
PF3D7_0617100	AP-2complexsubunitalpha,putative	-0.145414	-1.18587	-1.0182	-1.03678	-1.30714	-1.15458	-0.202112	-1.48463	0.0616534	-0.162011	0.0447414	-0.250008
PF3D7_0617200	conservedPlasmodiumprotein,unknownfunction	-0.160055	-1.13559	-0.938911	-0.870817	-1.30697	-1.01383	-0.131877	-1.51687	-0.0580069	0.0364373	0.221996	-0.101996
PF3D7_0617300	conservedPlasmodiumprotein,unknownfunction	0.228221	-0.880176	-0.641007	-0.762341	-1.33964	-0.848845	-0.0174139	-1.11819	0.0692123	-0.280173	0.1028	0.044443
PF3D7_0617400	erythrocytemembraneprotein1,PfEMP1(VAR)	0.756835	2.05745	2.00295	2.02588	1.96407	2.02734	1.19473	2.23908	-0.0883091	0.487433	0.0629807	0.344715
PF3D7_0617500	rifin,pseudogene(RIF)	1.09409	3.49437	3.11015	3.12174	3.2444	3.3556	0.388667	0.911716	0.232921	-0.0534269	0.372323	0.0224492
PF3D7_0617600	stevor	1.3644	3.48683	3.22779	3.30902	3.19891	3.46733	1.09554	2.45908	0.00182719	0.371817	0.181694	0.240056
PF3D7_0617700	rifin(RIF)	1.1549	3.50151	3.24708	3.27697	3.32702	3.42691	1.81575	3.70407	0.0370143	0.472521	0.0957264	0.433253
PF3D7_0617800	histoneH2A(H2A)	-0.167789	-0.468652	-0.324522	-0.405245	-0.189814	-0.590283	0.110246	-0.654047	-0.136343	0.531081	0.152212	0.533116
PF3D7_0617900	histoneH3variant,putative(H3.3)	-0.0115537	-0.752984	-0.678301	-0.654842	-0.617829	-0.864823	0.0498757	-1.09135	0.306177	0.379693	-0.245004	0.0686625
PF3D7_0618000	conservedPlasmodiummembraneprotein,unknownfunction	-0.213332	-1.1061	-0.990831	-1.15132	-1.43093	-1.3984	-0.22473	-1.6585	-0.180697	-0.30798	-0.242488	-0.154986
PF3D7_0618100	conservedPlasmodiumprotein,unknownfunction	-0.148881	-1.26297	-1.09293	-1.14229	-1.28452	-1.21099	-0.108227	-1.54635	-0.156812	-0.509168	-0.0286881	-0.189576
PF3D7_0618200	conservedPlasmodiumprotein,unknownfunction	-0.174502	-1.06425	-1.02901	-1.08213	-1.46817	-1.24834	-0.115586	-1.5748	-0.0702446	0.118276	-0.517902	-0.129971
PF3D7_0618300	60SribosomalproteinL27a,putative	0.226902	-1.00404	-0.886974	-0.913515	-0.907957	-0.90386	0.150566	-1.36158	-0.200289	0.0856823	0.240997	0.142953
PF3D7_0618400	conservedPlasmodiummembraneprotein,unknownfunction	0.125581	-1.27738	-0.904873	-0.97882	-1.48933	-1.22087	-0.25867	-1.64294	0.0514646	-0.173356	-0.0223138	-0.0836292
PF3D7_0618500	malatedehydrogenase(MDH)	-0.0698671	-0.950355	-0.962492	-0.825563	-0.954594	-1.03038	-0.0206172	-1.47947	0.280949	0.301457	0.25135	0.0548089
PF3D7_0618600	rhomboidproteaseROM10(ROM10)	-0.159577	-1.1996	-1.08839	-1.07917	-1.27969	-1.24253	-0.138094	-1.44985	-0.168505	-0.185939	0.123355	-0.190751
PF3D7_0618700	traffickingproteinparticlecomplexsubunit6A,putative	-0.145199	-1.29671	-1.03658	-1.10136	-1.463	-1.08477	-0.111661	-1.67575	0.0335663	-0.0138527	-0.153346	-0.0486017
PF3D7_0618800	conservedPlasmodiumprotein,unknownfunction	-0.0580053	-1.21401	-1.05451	-0.969477	-1.34001	-1.0289	-0.154442	-1.68468	0.0702198	-0.0371988	0.141474	-0.0613361
PF3D7_0618900	.1phosphatidylinositolN-acetylglucosaminyltransferasesubunitGPI1(GPI1)	-0.0547388	-1.24018	-0.933124	-0.96353	-1.38079	-1.13607	-0.0650343	-1.57013	-0.0478948	-0.200087	-0.157966	-0.156583
PF3D7_0618900	.2phosphatidylinositolN-acetylglucosaminyltransferasesubunitGPI1(GPI1)	-0.0547388	-1.24018	-0.933124	-0.96353	-1.38079	-1.13607	-0.0650343	-1.57013	-0.0478948	-0.200087	-0.157966	-0.156583
PF3D7_0619000	.1conservedPlasmodiumprotein,unknownfunction	-0.0286156	-1.16116	-0.989949	-1.02837	-1.20915	-1.07468	-0.208687	-1.56165	0.100964	-0.0336533	0.0244499	-0.108392
PF3D7_0619000	.2conservedPlasmodiumprotein,unknownfunction	-0.0286156	-1.16116	-0.989949	-1.02837	-1.20915	-1.07468	-0.208687	-1.56165	0.100964	-0.0336533	0.0244499	-0.108392
PF3D7_0619100	conservedPlasmodiumprotein,unknownfunction	-0.123873	-1.1583	-0.914268	-1.09906	-1.38075	-1.10303	-0.243847	-1.50093	0.03836	0.0140752	-0.107198	-0.359363
PF3D7_0619200	conservedPlasmodiumprotein,unknownfunction	-0.158023	-1.32467	-1.1309	-1.11576	-1.36691	-1.2127	-0.235972	-1.77366	-0.026875	-0.107381	-0.00290739	-0.0777107
PF3D7_0619300	conservedPlasmodiumprotein,unknownfunction	-0.113907	-1.27114	-1.05147	-1.02803	-1.24757	-1.24886	-0.2838	-1.65573	-0.0958264	-0.235076	0.0538277	-0.133806
PF3D7_0619400	celldivisioncycleprotein48homologue,putative	-0.178883	-1.06196	-1.13611	-1.09119	-1.36614	-1.26977	-0.0941019	-1.4331	-0.00979609	0.0596819	0.0983176	-0.0847998
PF3D7_0619500	acyl-CoAsynthetase(ACS12)	-0.170942	-1.29346	-1.09478	-1.1638	-1.32722	-1.33282	-0.32634	-1.68278	-0.14862	-0.205154	-0.0334389	-0.145113
PF3D7_0619600	conservedPlasmodiumprotein,unknownfunction	-0.0965022	-1.32862	-1.04016	-1.13757	-1.53704	-1.17326	-0.34084	-1.75407	0.0293738	-0.34282	0.0661127	-0.0234469
PF3D7_0619700	conservedPlasmodiumprotein,unknownfunction	-0.162793	-1.18737	-1.051	-1.0072	-1.39535	-1.31104	-0.330286	-1.5799	-0.0699549	-0.0972647	-0.0658471	-0.214062
PF3D7_0619800	conservedPlasmodiummembraneprotein,unknownfunction	-0.0729799	-1.29339	-1.01658	-1.01573	-1.34604	-1.19619	-0.22261	-1.6684	-0.00501218	-0.173139	-0.0175131	-0.101708
PF3D7_0619900	splicingfactor3Asubunit2,putative(SF3A2)	-0.0919892	-1.20697	-1.14922	-1.07297	-1.0555	-1.37168	-0.135841	-1.5559	0.252578	0.0306904	0.00328797	-0.154633
PF3D7_0620000	conservedPlasmodiumprotein,unknownfunction	-0.0657512	-1.13801	-1.04853	-1.04953	-1.32322	-1.10738	-0.0790136	-1.63428	0.0923649	-0.122128	-0.0250355	-0.244888
PF3D7_0620100	conservedPlasmodiumprotein,unknownfunction	-0.196035	-1.13861	-0.964106	-1.06857	-1.24541	-1.13296	-0.153343	-1.6628	-0.0452134	-0.288271	0.11334	-0.145073
PF3D7_0620200	conservedPlasmodiumprotein,unknownfunction	-0.187916	-1.25236	-0.969108	-1.03516	-1.6236	-1.31112	-0.444888	-1.55924	-0.27902	-0.476208	-0.00923876	-0.0452645
PF3D7_0620300	conservedPlasmodiumprotein,unknownfunction	-0.237381	-1.42643	-1.2208	-1.19394	-1.52093	-1.37543	-0.20549	-1.76779	-0.368634	-0.494683	-0.175499	-0.220563
PF3D7_0620400	merozoitesurfaceprotein10(MSP10)	-0.217481	-1.26119	-1.07773	-1.13234	-1.42864	-1.42815	-0.165291	-1.57526	-0.0356902	-0.0413201	-0.00168466	-0.124121
PF3D7_0620500	cleavagestimulationfactorsubunit1,putative	-0.192694	-1.24506	-1.31073	-1.26947	-1.42066	-1.42032	-0.331798	-1.75899	-0.0177655	-0.339054	0.0127065	-0.325916
PF3D7_0620600	conservedPlasmodiumprotein,unknownfunction	-0.103925	-1.51717	-1.22493	-1.26087	-1.70308	-1.407	-0.590796	-1.89764	-0.0550218	-0.370963	-0.167018	-0.216055
PF3D7_0620700	DnaJprotein,putative	-0.258744	-1.34081	-1.19459	-1.30374	-1.55568	-1.41288	-0.316214	-1.69462	-0.370241	-0.493491	0.0815023	-0.255288
PF3D7_0621000	conservedPlasmodiumprotein,unknownfunction	0.0350488	-1.30611	-1.03598	-1.10058	-1.25863	-1.21358	-0.330549	-1.73117	0.0568469	-0.102801	-0.153437	-0.125816
PF3D7_0621100	conservedPlasmodiumprotein,unknownfunction	-0.252943	-1.23986	-1.17871	-1.15191	-1.43949	-1.37099	-0.230263	-1.67479	-0.0247114	-0.31641	-0.140539	-0.305196
PF3D7_0621200	pyridoxinebiosynthesisproteinPDX1(PDX1)	-0.0840414	-1.14663	-1.06136	-1.04992	-1.18113	-0.942097	-0.147297	-1.40847	0.290962	0.12115	0.0961976	0.00721438
PF3D7_0621300	mRNAbindingPumilio-homologydomainprotein,putative	-0.0954291	-1.33965	-1.19242	-1.19193	-1.21934	-1.36912	-0.525925	-1.70035	-0.0594464	-0.373726	-0.0904919	-0.237533
PF3D7_0621400	Pf77protein(ALV7)	-0.0391664	-1.1473	-0.911318	-0.999321	-1.1282	-1.252	-0.252858	-1.59224	0.161125	-0.181456	0.139798	-0.156548
PF3D7_0621500	ribonucleaseP/MRPproteinsubunitRPP1,putative(RPP1)	-0.299029	-1.47072	-1.13117	-1.21046	-1.73033	-1.3811	-0.237221	-1.77084	-0.569451	-0.436289	-0.202288	-0.16793
PF3D7_0621700	conservedPlasmodiumprotein,unknownfunction	-0.0218625	-1.24635	-1.01503	-0.9523	-1.35041	-1.30251	-0.259339	-1.67067	0.00968331	-0.318759	0.0306032	-0.0502663
PF3D7_0621800	nascentpolypeptideassociatedcomplexalphachain,putative	0.209067	-1.01291	-0.846484	-0.893344	-1.01714	-1.06611	-0.18392	-1.41399	0.198404	-0.274639	0.337027	0.138169
PF3D7_0621900	signalrecognitionparticlesubunitSRP68,putative(SRP68)	-0.0263873	-1.22545	-1.04025	-1.04589	-1.25951	-1.15597	-0.252054	-1.67456	0.00172878	-0.128622	0.105065	-0.0618213
PF3D7_0622000	conservedPlasmodiumprotein,unknownfunction	-0.231638	-1.2569	-1.08727	-1.08494	-1.15939	-1.27293	-0.417801	-1.52837	-0.110026	-0.498935	-0.410668	-0.410268
PF3D7_0622100	conservedPlasmodiumprotein,unknownfunction	-0.0906862	-1.35019	-1.13839	-1.0039	-1.34721	-1.16173	-0.357278	-1.70209	0.000155714	-0.267479	0.151836	-0.0858222
PF3D7_0622200	radicalSAMprotein,putative	-0.0797676	-1.20563	-1.00016	-0.998279	-1.41049	-1.26893	-0.253781	-1.56766	0.152788	-0.0799356	0.165885	-0.226501
PF3D7_0622300	vacuolartransporterchaperone,putative	-0.0120295	-1.15942	-0.961447	-0.954549	-1.28538	-1.11029	-0.240445	-1.58832	0.08651	-0.198832	0.000573766	-0.132898
PF3D7_0622400	conservedApicomplexanprotein,unknownfunction	-0.1629	-1.32956	-1.1823	-1.08892	-1.17184	-1.17176	-0.369889	-1.55967	-0.262132	-0.50503	-0.32054	-0.443438
PF3D7_0622500	RNAmethyltransferase,putative	-0.1786	-1.2507	-1.14368	-1.40244	-1.43944	-1.10673	-0.317777	-1.75276	0.118053	-0.0911538	-0.105312	-0.214649
PF3D7_0622600	conservedPlasmodiumprotein,unknownfunction	-0.0643202	-1.08721	-1.15816	-1.02353	-1.35595	-1.41343	-0.0295328	-1.59978	-0.0979528	-0.273399	-0.174707	-0.140481
PF3D7_0622700	conservedPlasmodiummembraneprotein,unknownfunction	-0.0869309	-1.33606	-0.9952	-1.09875	-1.57678	-1.14389	-0.164993	-1.49542	-0.00268594	-0.214285	-0.118997	-0.116981
PF3D7_0622800	leucine--tRNAligase,putative	-0.109272	-1.17822	-1.02588	-0.986128	-1.30908	-1.20752	-0.0869593	-1.55342	0.0745143	-0.132084	0.106534	-0.204101
PF3D7_0622900	transcriptionfactorwithAP2domain(s),putative(ApiAP2)	-0.100337	-1.1911	-0.946457	-0.984724	-1.4029	-1.27732	-0.281422	-1.55748	-0.0753658	-0.248944	-0.0457152	-0.159097
PF3D7_0623000	chorismatesynthase(CS)	-0.12729	-1.14318	-1.07678	-1.22723	-1.38443	-1.07697	-0.134103	-1.66854	-0.225366	-0.246426	0.296887	-0.199672
PF3D7_0623100	nuclearpolyadenylatedRNA-bindingproteinNAB2,putative(NAB2)	0.0452964	-0.970462	-0.822861	-0.887557	-1.07213	-1.04556	-0.0785336	-1.2875	-0.059447	-0.213906	-0.0285778	-0.110893
PF3D7_0623200	ferredoxin--NADPreductase(FNR)	-0.160071	-1.27837	-1.15522	-1.10832	-1.19863	-1.36653	-0.414429	-1.58888	0.0449755	-0.0615093	-0.109543	-0.346173
PF3D7_0623300	EGF-likemembraneprotein,putative	-0.0337861	-0.847182	-0.852866	-0.815224	-0.957915	-1.02396	-0.0483685	-1.30641	-0.21953	-0.0672564	0.16874	0.0658868
PF3D7_0623400	RNA-bindingproteinmei2homologue,putative	-0.0634949	-1.21009	-0.9816	-1.01907	-1.46615	-1.23087	-0.301729	-1.68874	0.203336	-0.21405	0.0833079	-0.0132818
PF3D7_0623500	superoxidedismutase[Fe](SOD2)	-0.0121308	-1.14294	-0.926179	-0.962748	-1.37865	-1.04779	-0.193196	-1.44151	0.110748	-0.214778	0.0569595	-0.00462531
PF3D7_0623600	transcriptionorsplicingfactor-likeprotein,putative	0.0796637	-1.18078	-0.831241	-0.944999	-1.29515	-1.09915	-0.22119	-1.44208	0.19589	-0.113623	0.200501	-0.00377764
PF3D7_0623700	ATPdependentDEAD-boxhelicase,putative	-0.0923794	-1.19933	-1.06523	-1.04653	-1.29349	-1.26802	-0.234419	-1.65246	-0.0446734	-0.265602	-0.118839	-0.209652
PF3D7_0623800	tyrosinekinase-likeprotein,putative(TKL4)	-0.172577	-1.23219	-1.12089	-1.08605	-1.35095	-1.28011	-0.258924	-1.64859	-0.0612121	-0.298319	-0.0435716	-0.232588
PF3D7_0623900	ribonucleaseH2subunitA,putative	-0.0102007	-1.17675	-1.03171	-1.00861	-1.02612	-1.12692	0.0272123	-1.46778	0.168483	-0.11152	0.0882851	-0.185939
PF3D7_0624000	hexokinase(HK)	-0.204569	-1.12609	-1.16564	-1.13056	-1.37327	-1.19488	-0.362403	-1.53371	0.0177586	-0.158612	0.0377988	-0.357084
PF3D7_0624100	conservedPlasmodiumprotein,unknownfunction	-0.0657757	-1.1597	-0.97878	-1.00333	-1.21504	-1.13458	0.0799262	-1.5517	0.0756254	-0.0466764	0.242224	-0.245276
PF3D7_0624200	conservedPlasmodiumprotein,unknownfunction	0.08291	-1.17274	-1.05752	-1.01994	-1.1276	-1.2975	-0.400871	-1.5628	0.157536	-0.0408161	0.0516079	-0.20882
PF3D7_0624300	conservedPlasmodiumprotein,unknownfunction	0.104389	-1.19604	-0.843503	-0.886205	-1.16562	-1.06181	-0.0864708	-1.42541	0.0926983	-0.0346577	-0.194955	-0.0972862
PF3D7_0624400	conservedPlasmodiumprotein,unknownfunction	-0.0741948	-1.29787	-1.0699	-1.01944	-1.33038	-1.28284	-0.265433	-1.65169	-0.101261	-0.206762	-0.108625	-0.144629
PF3D7_0624500	anaphasepromotingcomplexsubunit,putative	-0.271185	-0.71128	-0.825116	-1.00569	-1.46572	-1.2828	-0.24641	-1.13537	0.0670828	1.07463	0.710362	1.05754
PF3D7_0624600	SNF2helicase,putative(ISWI)	-0.151189	-1.18883	-1.05208	-1.03877	-1.39276	-1.28155	-0.161812	-1.58205	-0.0509318	-0.14457	-0.000819867	-0.201995
PF3D7_0624700	N-acetylglucosaminylphosphatidylinositoldeacetylase,putative	-0.0146703	-1.05028	-0.954346	-1.04597	-0.975316	-1.17309	-0.110109	-1.30254	0.228072	-0.236584	-0.25942	-0.165661
PF3D7_0624800	conservedPlasmodiumprotein,unknownfunction	-0.198263	-1.18792	-1.17434	-1.14812	-1.3556	-1.21843	-0.240707	-1.51698	0.0356096	-0.273169	-0.0596173	-0.269482
PF3D7_0624900	conservedPlasmodiumprotein,unknownfunction	-0.179174	-1.23283	-0.985936	-1.04398	-1.14125	-1.12206	-0.280895	-1.45307	-0.234535	-0.31069	-0.128478	-0.341414
PF3D7_0625000	.1sphingomyelinsynthase1,putative(SMS1)	-0.205085	-1.2381	-1.07274	-1.17924	-1.2945	-1.32537	-0.315289	-1.514	0.0963503	-0.243114	0.0718952	-0.183929
PF3D7_0625000	.2sphingomyelinsynthase1,putative(SMS1)	-0.205085	-1.2381	-1.07274	-1.17924	-1.2945	-1.32537	-0.315289	-1.514	0.0963503	-0.243114	0.0718952	-0.183929
PF3D7_0625100	sphingomyelinsynthase2,putative(SMS2)	-0.15778	-1.29163	-1.13372	-1.08652	-1.30301	-1.43618	-0.0683125	-1.67923	-0.184475	-0.329187	-0.0031974	-0.238541
PF3D7_0625200	conservedPlasmodiumprotein,unknownfunction	-0.209155	-1.30195	-1.06829	-1.10797	-1.35967	-1.34582	-0.336866	-1.63788	-0.132914	-0.432364	-0.273571	-0.0953866
PF3D7_0625300	DNApolymerase1,putative	-0.122749	-1.20528	-1.02893	-1.07657	-1.26709	-1.2269	-0.294254	-1.65763	-0.0238931	-0.20226	0.0461112	-0.179774
PF3D7_0625400	conservedPlasmodiumprotein,unknownfunction	-0.107187	-1.19311	-1.01708	-1.10708	-1.16028	-1.24734	-0.0318006	-1.64184	-0.0304502	-0.138759	0.130276	-0.169818
PF3D7_0625500	conservedPlasmodiummembraneprotein,unknownfunction	0.0365033	-1.37946	-1.08381	-1.04765	-1.1961	-1.1372	-0.276404	-1.61877	0.111511	-0.297747	-0.0692589	-0.0753899
PF3D7_0625600	poly(A)polymerasePAP,putative	-0.0959095	-1.14297	-1.0128	-1.02474	-1.30857	-1.25007	-0.156422	-1.53544	0.0439326	0.0272474	0.321014	-0.175753
PF3D7_0625700	conservedPlasmodiumprotein,unknownfunction	-0.149262	-1.09612	-0.890667	-0.867333	-1.0477	-1.18562	-0.576714	-1.73603	0.181596	0.144243	0.284904	-0.0525581
PF3D7_0625800	conservedPlasmodiumprotein,unknownfunction	-0.214489	-1.26217	-1.06681	-1.03464	-1.43295	-1.36145	-0.329089	-1.7218	-0.0178316	-0.0792049	-0.212934	-0.291813
PF3D7_0625900	conservedPlasmodiumprotein,unknownfunction	0.0268136	-1.21522	-0.89033	-0.948918	-1.19199	-1.02232	-0.25307	-1.74213	0.159078	-0.0134325	0.0245648	-0.0970013
PF3D7_0626000	conservedPlasmodiumprotein,unknownfunction	-0.224952	-1.36602	-1.25687	-1.2411	-1.50651	-1.48442	-0.395944	-1.78468	-0.225407	-0.419894	-0.231982	-0.279889
PF3D7_0626100	oxidoreductase,short-chaindehydrogenasefamily,putative	-0.0557686	-1.08521	-0.952555	-1.02428	-1.22356	-1.14692	-0.190596	-1.38297	-0.0623585	-0.0790295	-0.172233	-0.113444
PF3D7_0626200	conservedPlasmodiumprotein,unknownfunction	-0.266801	-1.36116	-1.32797	-1.2426	-1.43544	-1.48859	-0.12987	-1.64283	0.113102	-0.288389	-0.247474	-0.213653
PF3D7_0626300	3-oxoacyl-acyl-carrierproteinsynthaseI/II(FabB/FabF)	0.00381777	-1.20595	-0.961261	-1.00381	-1.11998	-1.09257	-0.205459	-1.56475	0.170467	-0.0207968	0.103023	-0.185217
PF3D7_0626400	Sec14domaincontainingprotein	-0.097877	-1.16441	-1.09096	-1.10952	-1.20908	-1.25166	-0.17131	-1.56881	0.0663814	-0.0572047	-0.0726256	-0.255397
PF3D7_0626500	conservedPlasmodiumprotein,unknownfunction	-0.0863288	-1.24219	-0.925704	-0.876397	-1.1807	-1.09921	-0.155052	-1.65667	0.032192	-0.132102	0.0776331	-0.00760958
PF3D7_0626600	conservedPlasmodiumprotein,unknownfunction	-0.00732864	-1.29758	-1.1611	-1.17025	-1.79466	-1.24032	-0.125318	-1.64604	-0.15755	-0.190776	-0.21442	-0.0933035
PF3D7_0626700	conservedprotein,unknownfunction	-0.255581	-1.07236	-1.19162	-1.17384	-1.32888	-1.38915	-0.081843	-1.64493	-0.0994986	-0.124026	-0.316822	-0.202647
PF3D7_0626800	pyruvatekinase(PyrK)	-0.12878	-1.11782	-1.06151	-1.11888	-1.19745	-1.32134	-0.112377	-1.53876	0.102657	-0.140667	0.220105	-0.162095
PF3D7_0626900	mitochondrialribosomalproteinL46precursor,putative	-0.170225	-1.16606	-1.01784	-1.00388	-1.43673	-1.23505	0.0301026	-1.60342	0.247836	-0.310552	0.00176575	-0.0564929
PF3D7_0627000	conservedPlasmodiumprotein,unknownfunction	-0.0395131	-1.22268	-0.869173	-0.99452	-1.21961	-1.41959	0.2164	-1.51829	-0.199957	0.171663	0.249682	-0.0381841
PF3D7_0627100	ankyrin-repeatprotein,putative	-0.198198	-1.18958	-1.0987	-1.15303	-1.28506	-1.27771	-0.255688	-1.54984	-0.0775777	-0.21645	0.069733	-0.166001
PF3D7_0627200	myosinlightchain,putative	-0.248937	-1.30372	-1.01464	-1.14706	-1.34583	-1.31287	-0.166134	-1.53449	-0.0656909	-0.342547	-0.0401115	-0.171436
PF3D7_0627300	E3ubiquitin-proteinligaseRNF5,putative(RNF5)	-0.0434884	-1.16787	-0.9602	-0.964926	-1.08826	-1.22859	-0.0890314	-1.49819	0.00975862	-0.0920036	0.428665	0.0852768
PF3D7_0627400	mitochondrialimportinnermembranetranslocasesubunitTIM22,putative(TIM22)	-0.269186	-1.27862	-1.16708	-1.25613	-1.47017	-1.12851	-0.250767	-1.67027	0.279668	0.0265295	-0.326049	-0.12964
PF3D7_0627500	proteinDJ-1(DJ1)	0.135299	-0.941805	-0.785921	-0.908481	-1.05024	-0.950007	-0.038326	-1.38209	-0.284313	-0.0233399	0.32775	-0.0177688
PF3D7_0627600	conservedPlasmodiumprotein,unknownfunction	-0.147979	-1.20248	-0.908216	-0.982348	-1.42788	-1.15347	-0.154079	-1.65742	0.16684	-0.24149	0.0211657	-0.038812
PF3D7_0627700	transportin	-0.157456	-1.23007	-1.16132	-1.15405	-1.46942	-1.30322	-0.329851	-1.58636	0.0931972	-0.0320496	0.015992	-0.17854
PF3D7_0627800	acetyl-CoAsynthetase,putative(ACS)	-0.123945	-1.23836	-1.10907	-0.993994	-1.18406	-1.33101	-0.105257	-1.51906	0.226353	-0.176049	-0.0426598	-0.190919
PF3D7_0627900	ribonucleasePproteinsubunitp29,putative(POP4)	-0.00523305	-1.25159	-1.15736	-1.13694	-1.58636	-1.28063	-0.179286	-1.72068	0.250975	-0.326911	-0.107521	-0.279999
PF3D7_0628000	6-pyruvoyltetrahydropterinsynthase(PTPS)	-0.420858	-1.02039	-1.12682	-1.08282	-1.14043	-1.23536	-0.195292	-1.27225	-0.147885	-0.217368	0.02485	-0.0883303
PF3D7_0628100	HECT-domain(ubiquitin-transferase),putative	-0.227075	-1.1946	-1.07785	-1.12534	-1.33499	-1.31609	-0.212582	-1.53744	-0.019054	-0.109276	0.0322243	-0.216266
PF3D7_0628200	proteinkinasePK4(PK4)	-0.113445	-1.21726	-1.07064	-1.09302	-1.22238	-1.24905	-0.224053	-1.5796	-0.0722861	-0.236181	-0.0109856	-0.200079
PF3D7_0628300	choline/ethanolaminephosphotransferase,putative(CEPT)	-0.168837	-1.02654	-0.927703	-1.08752	-1.3277	-1.08729	-0.330955	-1.36979	-0.28131	-0.385732	-0.0711709	-0.11816
PF3D7_0628400	conservedPlasmodiummembraneprotein,unknownfunction	-0.185564	-1.14792	-1.01174	-1.13873	-1.43725	-1.2941	-0.26855	-1.48741	-0.122405	-0.384049	-0.197261	-0.293244
PF3D7_0628500	conservedPlasmodiumprotein,unknownfunction	-0.183261	-1.23174	-1.18933	-1.3502	-1.53547	-1.19061	-0.223086	-1.58626	-0.24547	-0.168287	-0.422503	-0.325131
PF3D7_0628600	conservedPlasmodiumprotein,unknownfunction	-0.0122093	-1.24815	-0.925523	-0.900545	-1.22715	-1.14526	-0.207986	-1.44023	0.0954456	-0.375084	-0.154011	-0.0328568
PF3D7_0628700	conservedPlasmodiumprotein,unknownfunction	-0.127716	-1.28019	-0.937408	-0.896712	-1.17271	-1.10116	-0.452139	-1.60748	-0.042867	-0.233116	-0.121112	-0.155198
PF3D7_0628800	glutamyl-tRNA(Gln)amidotransferasesubunitB,putative(GATB)	-0.294636	-1.19594	-1.14573	-1.06449	-1.37082	-1.32201	-0.263874	-1.60039	0.0676926	-0.066221	-0.0783625	-0.311706
PF3D7_0628900	RAPprotein,putative	-0.0820273	-1.28816	-1.02081	-1.07779	-1.35563	-1.29313	-0.322044	-1.67176	0.0243415	-0.331732	0.0325949	-0.229207
PF3D7_0629000	conservedprotein,unknownfunction	-0.162014	-1.24919	-1.08256	-1.16559	-1.49561	-1.40734	-0.361734	-1.65947	-0.619462	-0.537396	-0.312714	-0.374557
PF3D7_0629100	nicotinatephosphoribosyltransferase,putative(NAPRT)	-0.145833	-1.13885	-1.12245	-1.13304	-1.34155	-1.21569	-0.376441	-1.63145	0.14988	-0.337142	-0.162495	-0.209238
PF3D7_0629200	DnaJprotein,putative	-0.0992843	-1.0308	-0.929798	-1.11376	-1.18542	-1.13319	-0.0973449	-1.53621	0.0386131	-0.142856	0.123904	-0.176557
PF3D7_0629300	phospholipase,putative(PL)	-0.21588	-1.06566	-1.07358	-1.0154	-1.24179	-1.10036	0.000475837	-1.44779	0.0122563	0.12382	0.152468	-0.17183
PF3D7_0629400	RNA-bindingprotein,putative	-0.162997	-1.15369	-1.14016	-1.00996	-1.31422	-1.23249	-0.229862	-1.67492	-0.167452	-0.243946	-0.0224943	-0.290991
PF3D7_0629500	aminoacidtransporter,putative	-0.172143	-1.14251	-0.939779	-0.988703	-1.20569	-1.05837	-0.16659	-1.41185	-0.0663253	-0.248533	0.0978896	-0.128917
PF3D7_0629600	conservedPlasmodiumprotein,unknownfunction	-0.157934	-1.17884	-1.084	-1.12416	-1.2615	-1.295	-0.225358	-1.66582	-0.305708	-0.442402	-0.367976	-0.289942
PF3D7_0629700	SETdomainprotein,putative(SET1)	-0.086774	-1.15835	-1.03304	-1.00007	-1.2829	-1.19271	-0.242874	-1.58157	0.0672528	-0.119616	-0.004696	-0.0790543
PF3D7_0629800	cullin-likeprotein,putative	-0.0694369	-1.19399	-1.05529	-1.07981	-1.24734	-1.21603	-0.164534	-1.56029	0.0484291	-0.0020179	0.0434895	-0.228845
PF3D7_0629900	sec14-likecytosolicfactororphosphatidylinositol/phosphatidylcholinetransferprotein,putative	-0.0792898	-1.03524	-0.851872	-1.06607	-1.15633	-0.963787	-0.0281063	-1.37192	0.251312	0.0835529	-0.176589	0.0125718
PF3D7_0630000	CPW-WPCfamilyprotein	0.0111674	-1.08206	-0.809807	-0.83048	-1.15368	-1.02308	-0.157338	-1.49342	0.0752211	-0.158632	0.177595	0.0596643
PF3D7_0630100	conservedPlasmodiumprotein,unknownfunction	-0.0883782	-1.1927	-1.01817	-0.987744	-1.26302	-1.2384	-0.240102	-1.51777	0.0151892	-0.131478	-0.0470394	-0.131091
PF3D7_0630200	secretedookineteprotein,putative(PSOP6)	-0.0260131	-1.1642	-0.916599	-1.05529	-1.07643	-1.07164	-0.260055	-1.55445	0.0820151	-0.11567	-0.0716573	-0.0390213
PF3D7_0630300	DNApolymeraseepsilon,catalyticsubunita,putative	-0.0629289	-1.13498	-0.970201	-1.01467	-1.30901	-1.09069	-0.222362	-1.52453	0.0872251	-0.0589908	0.135373	-0.106583
PF3D7_0630400	conservedPlasmodiumprotein,unknownfunction	-0.263689	-1.12508	-0.990804	-1.03809	-1.18913	-1.21542	-0.304088	-1.52643	-0.0420723	-0.0497538	-0.118797	-0.241092
PF3D7_0630500	ribosomebiogenesisproteinYTM1,putative(YTM1)	-0.084454	-1.11397	-1.05673	-1.13572	-1.56098	-1.31056	-0.293606	-1.59146	-0.0475394	-0.230222	-0.0564789	-0.213848
PF3D7_0630600	conservedPlasmodiumprotein,unknownfunction	-0.147443	-1.14634	-1.04063	-1.05085	-1.18591	-1.17109	-0.225938	-1.3951	-0.0586629	-0.212786	-0.0496436	-0.206197
PF3D7_0630700	bifunctionalmethylenetetrahydrofolatedehydrogenase/cyclohydrolase,putative	-0.114112	-1.05254	-0.92261	-0.971934	-1.23657	-1.11103	-0.351975	-1.44008	0.294405	0.0969432	0.0165426	-0.0812595
PF3D7_0630800	conservedPlasmodiumprotein,unknownfunction	-0.139143	-0.893939	-0.843915	-0.797566	-1.13717	-0.942639	-0.353202	-1.26541	0.0845183	-0.22353	-0.0831575	-0.101029
PF3D7_0630900	ATP-dependentRNAhelicaseHAS1(HAS1)	-0.141898	-0.881066	-0.934739	-0.859971	-1.06628	-0.991685	-0.0080304	-1.20006	0.100428	-0.1174	0.092421	-0.170209
PF3D7_0631000	tetratricopeptiderepeatprotein,putative	-0.101413	-0.291644	-0.37641	-0.346306	-0.505353	-0.350257	-0.0755813	-0.441575	-0.213639	-0.0593796	0.0298686	-0.124621
PF3D7_0631100	Plasmodiumexportedprotein(PHISTb),unknownfunction	0.119388	0.665639	-0.224771	-0.158121	-0.278673	-0.00393327	0.109618	0.476425	-0.0591177	-0.154955	-0.24655	-0.0347393
PF3D7_0631200	erythrocytemembraneprotein1(PfEMP1),pseudogene(VAR)	0.497855	2.27791	2.01671	2.04202	1.99332	2.09607	0.708461	2.37103	0.00146518	-0.114102	-0.0932121	0.0115558
PF3D7_0631300	exportedproteinfamily1(EPF1)	0	0	0	0	0	0	0	0	0	0	0	0
PF3D7_0631400	Pfmc-2TMMaurer'sclefttwotransmembraneprotein(MC-2TM)	0.297288	1.095	1.0895	1.10461	0.936337	1.17688	0.200595	1.16747	0.0999231	0.131317	0.0436329	0.0407252
PF3D7_0631500	exportedproteinfamily3(EPF3)	0.174742	0.512906	0.571493	0.606684	0.607302	0.63183	0.154366	0.588861	-0.0616739	-0.0394676	-0.0936161	0.00620195
PF3D7_0631600	exportedproteinfamily4(EPF4)	0.0140693	-0.00534969	0.158591	0.215552	0.220351	0.246883	0.0195071	-0.0293071	0.0656709	0.000507646	-0.0891506	-0.0550446
PF3D7_0631700	rifin,pseudogene	0	0	0	0	0	0	0	0	0	0	0	0
PF3D7_0631800	rifin(RIF)	0.78187	2.71951	2.49707	2.57179	2.59418	2.6899	1.14064	2.92813	0.292706	1.63794	0.123553	1.40422
PF3D7_0631900	stevor	0.975002	3.47518	3.25478	3.29469	3.43954	3.43214	1.58059	3.67582	0.0118301	2.13011	0.432336	1.89681
PF3D7_0632000	rifin(RIF)	1.06342	3.5544	3.32535	3.37203	3.59699	3.47887	1.47478	3.81639	0.0970981	2.70564	0.366172	2.42441
PF3D7_0632100	rifin(RIF)	0.454	1.67659	1.549	1.56224	1.6736	1.67295	0.619425	1.85406	-0.0998653	0.944087	-0.0177636	0.874767
PF3D7_0632200	rifin(RIF)	0.925174	3.10712	2.9447	2.9743	3.27423	3.16208	1.23432	3.42045	-0.0646636	1.98697	0.483039	1.74106
PF3D7_0632300	rifin(RIF)	0.817539	2.63018	2.38036	2.43877	2.65152	2.54894	1.02159	2.64771	0.0373056	0.142363	0.319802	0.240488
PF3D7_0632400	rifin(RIF)	0.266544	1.66807	1.33492	1.43186	1.69557	2.57676	0.468551	1.48184	0.0932365	0.295874	0.364891	0.158007
PF3D7_0632500	erythrocytemembraneprotein1,PfEMP1(VAR)	0.657445	2.76244	2.55097	2.68375	2.90064	3.28978	1.09188	2.91896	-0.0493117	0.7927	0.181578	0.455496
PF3D7_0632600	rifin,pseudogene(RIF)	0.651865	2.52888	2.27694	2.3442	2.36364	2.57598	0.98934	2.80001	-0.0176093	0.343876	0.0564515	0.256535
PF3D7_0632700	rifin(RIF)	0.145946	1.65055	1.40341	1.50079	1.39076	2.05959	0.515103	1.68094	0.121506	0.15566	0.132214	0.113043
PF3D7_0632800	erythrocytemembraneprotein1,PfEMP1(VAR)	0.490375	2.12598	1.9045	2.04093	2.29253	2.70079	0.740272	2.20096	-0.147821	0.612532	0.0318988	0.373628
PF3D7_0700100	erythrocytemembraneprotein1,PfEMP1(VAR)	0.884503	3.43198	3.2096	3.27004	3.33609	3.31317	1.38496	3.71435	-0.0434726	1.09657	0.0485745	0.763485
PF3D7_0700200	rifin(RIF)	0.784811	3.23165	3.02005	2.98649	3.0836	3.14248	1.3724	3.486	0.0994411	0.978691	-0.194527	0.78695
PF3D7_0700300	rifin(RIF)	0.350231	1.51143	1.36045	1.39215	1.42117	1.48153	0.475435	1.59678	-0.160677	0.962694	-0.103644	0.757082
PF3D7_0700400	stevor	0.977033	3.48111	3.12897	3.1575	3.23087	3.30977	1.56909	3.74211	0.520823	1.95849	0.22815	1.69228
PF3D7_0700500	rifin(RIF)	1.05869	3.50925	3.32528	3.3621	3.50813	3.47095	1.54316	3.85024	0.429623	2.23844	0.327166	1.96137
PF3D7_0700600	Plasmodiumexportedprotein,unknownfunction,pseudogene	0.237339	1.04805	0.977197	0.964208	1.24902	1.04737	0.349086	1.0724	0.0382628	0.686761	-0.0177076	0.566864
PF3D7_0700700	stevor,pseudogene	0.621828	3.07957	2.78684	2.86603	2.9562	3.11696	1.12841	3.31239	-0.0458036	0.340647	0.106384	0.250066
PF3D7_0700800	Pfmc-2TMMaurer'sclefttwotransmembraneprotein(MC-2TM)	0.635575	1.96053	1.82878	1.88594	1.74784	2.11678	0.512563	2.0928	-0.171715	0.0717265	0.184329	0.0355884
PF3D7_0700900	RESA-likeprotein,pseudogene	0.801556	2.79105	2.59455	2.63966	2.71511	2.71206	0.916136	2.88749	0.0501206	0.453011	0.0620322	0.581145
PF3D7_0701000	erythrocytemembraneprotein1(PfEMP1),pseudogene	-0.0203195	0.017649	0.0466182	0.0418953	0.0289878	0.0769112	-0.00641941	-0.00649159	-0.015497	0.00267198	0.0396348	0.00544681
PF3D7_0701100	rifin(RIF)	0.0443387	1.1162	1.31549	1.50522	1.34893	2.35706	0.24645	0.914166	0.0237465	0.168451	0.0446126	-0.000798286
PF3D7_0701200	rifin,pseudogene(RIF)	0.736184	2.57664	2.41161	2.42057	2.59098	2.65587	0.985146	2.7016	0.0426123	0.482893	-0.00757373	0.222847
PF3D7_0701300	rifin,pseudogene(RIF)	0	0	0	0	0	0	0	0	0	0	0	0
PF3D7_0701400	exportedproteinfamily4,pseudogene(EPF4)	0.200178	0.377781	0.384225	0.362347	0.384293	0.423117	0.012166	0.290992	-0.0426046	-0.0910778	0.0451826	0.00577459
PF3D7_0701500	exportedproteinfamily3(EPF3)	0	0.00924318	0	0.0296003	0	0	-0.00664001	0.00243148	-0.00537231	-0.00537231	0	0
PF3D7_0701600	Pfmc-2TMMaurer'sclefttwotransmembraneprotein(MC-2TM)	0.0247881	0.184427	2.55947	2.71354	2.61531	3.00487	-0.00336258	0.131839	0.251821	0.182212	-0.0211725	0.0825934
PF3D7_0701700	exportedproteinfamily1(EPF1)	0.0550161	0.235113	0.358974	0.37028	0.394893	0.448768	0.0385242	0.274116	0.0422788	0.0247801	-0.0646255	-0.0518969
PF3D7_0701800	rifin(RIF)	0.98325	3.53815	3.27192	3.30977	3.62745	3.46509	1.51439	3.6994	0.153687	2.53489	0.0879517	2.158
PF3D7_0701900	Plasmodiumexportedprotein,unknownfunction	0.345533	1.25692	1.44613	1.77552	2.07846	2.52784	0.345596	1.16505	0.0313983	0.33062	0.0945926	0.173442
PF3D7_0702000	Plasmodiumexportedprotein(hyp12),unknownfunction	-0.067855	-0.800919	-0.625779	-0.460623	-0.150635	0.465789	-0.281608	-1.13263	0.299819	0.165224	-0.0520227	-0.14679
PF3D7_0702100	Plasmodiumexportedprotein(PHISTb),unknownfunction,pseudogene	-0.0528429	-0.865523	-0.785075	-0.651678	0.0912637	-0.442549	-0.0980728	-1.07679	0.0451021	-0.214601	0.122274	-0.146167
PF3D7_0702200	lysophospholipase,putative	-0.0422555	-0.937722	-0.790886	-0.635371	0.441667	-0.625718	0.0304332	-1.18347	0.17726	-0.0445392	0.314125	-0.13157
PF3D7_0702300	sporozoitethreonineandasparagine-richprotein(STARP)	-0.0454988	-1.04692	-0.82585	-0.915692	0.147969	-0.834122	0.00283141	-1.14908	-0.00473922	-0.261023	-0.0030415	-0.19196
PF3D7_0702400	smallexportedmembraneprotein1(SEMP1)	0.11766	-0.938062	-0.722367	-0.73238	-1.01623	-0.965138	-0.0474726	-1.3517	0.00539026	-0.238214	0.0987579	0.0849173
PF3D7_0702500	Plasmodiumexportedprotein,unknownfunction	-0.119249	-0.932896	-0.9597	-1.02888	-0.964692	-1.03233	0.166416	-1.21618	0.281748	-0.0769932	-0.183291	-0.0269729
PF3D7_0702600	chitinaseprecursorfragment,truncated	0.119727	-0.793428	-0.763409	-0.605765	-0.784345	-0.419494	-0.152608	-0.998997	0.280864	0.432574	0.392018	0.300182
PF3D7_0702900	centrin,putative	-0.378033	-1.24691	-1.13993	-1.09551	-0.877321	-1.03774	-0.147052	-1.35186	-0.435289	-0.488371	-0.185283	-0.35543
PF3D7_0703000	conservedPlasmodiumprotein,unknownfunction	-0.111162	-1.19509	-0.990189	-0.981566	-1.33555	-1.20343	-0.154972	-1.55794	0.0252494	-0.159203	-0.140268	-0.100656
PF3D7_0703100	conservedPlasmodiumprotein,unknownfunction	-0.200502	-1.41548	-1.17342	-1.14809	-1.19738	-1.35709	-0.169434	-1.42526	-0.0998703	-0.105539	-0.157761	-0.304454
PF3D7_0703200	conservedPlasmodiumprotein,unknownfunction	-0.138127	-1.18343	-1.07585	-1.10099	-1.1745	-1.1812	-0.271161	-1.49949	-0.0079954	-0.186974	-0.107892	-0.304947
PF3D7_0703300	conservedPlasmodiumprotein,unknownfunction	-0.0428754	-1.10067	-0.811199	-1.02469	-0.94395	-1.09301	-0.106226	-1.48733	-0.0437388	-0.00481074	0.278983	-0.00685714
PF3D7_0703400	conservedPlasmodiumprotein,unknownfunction	0.0285857	-1.25936	-1.02972	-0.981873	-1.37953	-1.19609	-0.286951	-1.66935	-0.0757199	-0.313691	0.0142777	-0.263092
PF3D7_0703500	erythrocytemembrane-associatedantigen	-0.114829	-1.17113	-0.975106	-0.984422	-1.34167	-1.23371	-0.174797	-1.50252	0.0345201	-0.0880358	0.0339263	-0.165231
PF3D7_0703600	conservedPlasmodiumprotein,unknownfunction	-0.125534	-1.13605	-0.838102	-0.858571	-1.09371	-0.986409	-0.275738	-1.36233	-0.0707151	-0.253451	0.0178709	-0.110344
PF3D7_0703700	conservedPlasmodiumprotein,unknownfunction	-0.0805613	-1.18631	-1.0642	-0.916562	-1.21966	-1.09012	-0.362526	-1.43289	-0.406457	0.10092	0.105632	-0.236226
PF3D7_0703800	conservedPlasmodiumprotein,unknownfunction	-0.217329	-1.33898	-1.10565	-1.15783	-1.29811	-1.37507	-0.351447	-1.56137	-0.169405	-0.454156	-0.264261	-0.337617
PF3D7_0703900	conservedPlasmodiummembraneprotein,unknownfunction	-0.057978	-1.21759	-0.974394	-0.973644	-1.27078	-1.21523	-0.202104	-1.61437	-0.0257965	-0.160581	0.0370466	-0.119957
PF3D7_0704000	conservedPlasmodiummembraneprotein,unknownfunction	-0.10086	-1.24545	-1.04494	-1.02614	-1.25533	-1.27434	-0.320637	-1.65148	-0.0707349	-0.163742	-0.100075	-0.165673
PF3D7_0704100	conservedPlasmodiummembraneprotein,unknownfunction	-0.0621427	-1.20973	-0.956905	-0.987084	-1.28598	-1.1458	-0.255534	-1.62724	-0.0551424	-0.038738	0.0683686	-0.0859743
PF3D7_0704200	tRNAm5C-methyltransferase,putative	0.0187655	-1.18329	-1.00612	-0.967966	-1.23899	-1.13274	-0.167324	-1.56266	0.0968033	-0.0810917	0.0857316	-0.0516345
PF3D7_0704300	conservedPlasmodiummembraneprotein,unknownfunction	-0.0772396	-1.19033	-0.992559	-0.980687	-1.18419	-1.0653	-0.231739	-1.5785	0.13576	0.0238141	0.0508541	-0.179465
PF3D7_0704400	phosphoinositide-bindingprotein,putative	-0.282129	-1.25224	-1.14182	-1.14574	-1.47865	-1.32135	-0.233773	-1.55835	-0.0745011	-0.207771	0.0327274	-0.309266
PF3D7_0704500	serine/threonineproteinkinase,putative	-0.0441576	-1.171	-0.963034	-1.04767	-1.35331	-1.19077	-0.227913	-1.54832	0.0122231	-0.102684	0.124146	-0.0786252
PF3D7_0704600	E3ubiquitin-proteinligase(UT)	-0.0672282	-1.15798	-0.969	-0.984185	-1.23318	-1.21013	-0.326499	-1.53096	0.0673193	-0.11624	-0.0541651	-0.107872
PF3D7_0704700	phosphopantetheineadenylyltransferase,putative(PPAT)	-0.0758558	-1.1592	-0.959381	-0.946388	-1.29794	-1.27223	-0.278623	-1.6414	0.057132	-0.196194	0.148442	-0.113287
PF3D7_0704800	conservedPlasmodiumprotein,unknownfunction	-0.233223	-1.28486	-1.2585	-1.26954	-1.39438	-1.3067	-0.170243	-1.58898	-0.165097	-0.496641	-0.107538	-0.378545
PF3D7_0704900	peptidechainreleasefactor,putative	-0.120724	-1.21239	-1.09107	-1.00642	-1.33877	-1.21307	-0.224199	-1.52063	0.207282	0.0625656	0.123054	-0.19002
PF3D7_0705000	methyltransferase,putative	-0.153566	-1.27678	-1.10291	-1.12401	-1.40425	-1.22066	-0.353567	-1.66431	-0.1297	-0.304747	-0.0566244	-0.261478
PF3D7_0705100	conservedPlasmodiumprotein,unknownfunction	-0.10754	-1.21786	-1.02258	-1.19748	-1.39611	-1.2651	-0.395314	-1.57919	0.0769191	-0.122565	-0.041316	-0.262296
PF3D7_0705200	conservedPlasmodiumprotein,unknownfunction	-0.0277967	-1.30754	-1.02016	-1.00046	-1.30583	-1.28786	-0.272602	-1.69271	-0.0681436	-0.311661	-0.118198	-0.165951
PF3D7_0705300	originrecognitioncomplexsubunit2,putative(ORC2)	-0.0778593	-1.28956	-1.13134	-1.12567	-1.24316	-1.16926	-0.170158	-1.57933	0.0920333	-0.112822	-0.204869	-0.192111
PF3D7_0705400	DNAreplicationlicensingfactorMCM7(MCM7)	-0.0982324	-1.06358	-0.987	-1.03278	-1.36858	-1.27374	-0.0944094	-1.56673	-0.0459922	0.0729807	0.0873934	-0.156064
PF3D7_0705500	inositol-phosphatephosphatase,putative	-0.10159	-1.20314	-1.03848	-1.09084	-1.29606	-1.28293	-0.182427	-1.57619	-0.12708	-0.211493	0.10272	-0.251489
PF3D7_0705600	RNAhelicase,putative	0.00590955	-1.20357	-1.04436	-1.08673	-1.30457	-1.2054	-0.202338	-1.60526	0.0494351	-0.150515	0.0249839	-0.152788
PF3D7_0705700	40SribosomalproteinS29,putative	-0.313752	-1.18671	-0.785039	-0.979419	-1.12596	-1.15055	-0.540462	-1.42748	-0.115346	-0.393329	-0.042201	-0.186944
PF3D7_0705800	cysteine-richsecretoryprotein,putative	-0.0431185	-1.11219	-0.874727	-1.01902	-1.08718	-1.10533	-0.105964	-1.41885	-0.135898	-0.417457	-0.0443554	-0.164961
PF3D7_0705900	ATPsynthasesubunitC,putative	0.14703	-0.928661	-0.726218	-0.782523	-1.05692	-0.827996	-0.161818	-1.20218	-0.0240561	0.128058	0.116585	0.0616848
PF3D7_0706000	importin-7,putative	-0.147305	-1.27842	-1.10038	-1.21792	-1.41577	-1.33446	-0.264801	-1.67614	-0.126913	-0.296834	-0.103981	-0.284371
PF3D7_0706100	conservedPlasmodiumprotein,unknownfunction	-0.0731568	-1.24684	-1.02596	-1.05389	-1.33453	-1.17374	-0.200367	-1.62213	-0.0296004	-0.243207	-0.0713679	-0.15367
PF3D7_0706200	conservedPlasmodiumprotein,unknownfunction	-0.218371	-1.29343	-0.909682	-1.20566	-1.30474	-1.15785	-0.307346	-1.58935	-0.273257	-0.563745	-0.424675	-0.470727
PF3D7_0706300	conservedPlasmodiumprotein,unknownfunction	0.165139	-1.41481	-0.980375	-0.899586	-1.19992	-1.20551	0.0850537	-1.45471	-0.184352	-0.283092	-0.536152	-0.130893
PF3D7_0706400	60SribosomalproteinL37(RPL37)	-0.256919	-1.12365	-0.920233	-0.698093	-1.08738	-0.935637	0.160406	-1.37217	0.358034	0.326694	0.350221	0.175704
PF3D7_0706500	conservedPlasmodiumprotein,unknownfunction	-0.0430994	-1.18573	-1.05109	-1.0785	-1.23909	-1.16221	-0.244503	-1.56175	7.07e-05	-0.251596	0.0451407	-0.149605
PF3D7_0706600	conservedPlasmodiumprotein,unknownfunction	-0.06909	-1.23719	-1.08825	-1.13505	-1.43654	-1.36199	-0.272106	-1.5979	0.0664289	-0.203711	-0.0842342	-0.117055
PF3D7_0706700	DNAmismatchrepairproteinMSH2,putative(MSH2-2)	-0.126692	-1.21299	-1.043	-1.10943	-1.15786	-1.24647	-0.0449144	-1.51198	-0.00402691	-0.0399902	0.0861112	-0.171875
PF3D7_0707200	conservedPlasmodiumprotein,unknownfunction	-0.0250634	-1.24495	-1.00166	-1.00545	-1.30238	-1.19322	-0.295141	-1.64976	0.0978801	-0.354553	-0.0738403	-0.0985085
PF3D7_0707300	rhoptry-associatedmembraneantigen(RAMA)	-0.201803	-1.20081	-1.08618	-1.09129	-1.41533	-1.30324	-0.337122	-1.53464	0.156097	-0.147002	-0.138116	-0.174623
PF3D7_0707400	AAAfamilyATPase,putative	-0.236979	-1.19233	-1.01065	-1.2194	-1.33873	-1.1635	-0.273687	-1.63929	-0.314005	-0.155592	0.12966	-0.311026
PF3D7_0707500	conservedPlasmodiumprotein,unknownfunction	-0.154237	-1.28845	-1.17108	-1.09942	-1.41224	-1.39388	-0.265727	-1.69004	-0.138923	-0.319994	-0.0732609	-0.235281
PF3D7_0707600	conservedPlasmodiumprotein,unknownfunction	-0.187361	-1.19682	-1.08868	-0.802211	-1.62161	-1.37247	-0.21179	-1.67585	-0.111203	-0.606774	-0.0759127	-0.213167
PF3D7_0707700	E3ubiquitin-proteinligase,putative	-0.252207	-1.2154	-1.24108	-1.202	-1.28156	-1.37078	-0.292963	-1.53104	-0.0575128	-0.299411	-0.0807052	-0.355938
PF3D7_0707800	RAPprotein,putative	-0.141056	-1.22334	-1.05022	-1.05083	-1.17768	-1.20954	-0.0784157	-1.56169	-0.0984112	-0.164021	-0.207352	-0.122919
PF3D7_0707900	ribosomalproteinS8e,putative	0.0112292	-1.05813	-0.893922	-0.844136	-1.18946	-0.953317	-0.20628	-1.54757	-0.02225	0.115094	0.0301347	-0.0637719
PF3D7_0708000	cytoskeletonassociatedprotein,putative	-0.156474	-1.23888	-1.06781	-1.06401	-1.18184	-1.11182	-0.275529	-1.59402	0.0378804	-0.229156	-0.111723	-0.169833
PF3D7_0708100	DNA-directedRNApolymerase28.2kDapolypeptide,putative	-0.269393	-1.24836	-1.10748	-0.939103	-1.08265	-1.15469	-0.0711342	-1.49186	0.589443	0.965867	0.149769	-0.104658
PF3D7_0708200	conservedPlasmodiumprotein,unknownfunction	-0.0163739	-1.19702	-1.07031	-1.08594	-1.1097	-1.21269	-0.167515	-1.6089	-0.0991647	-0.378324	-0.331958	-0.180515
PF3D7_0708300	EKC/KEOPScomplexsubunitBUD32(BUD32)	0.0677444	-0.987762	-0.839636	-1.04199	-1.3492	-1.11149	-0.166402	-1.37827	-0.33816	-0.364867	-0.39507	-0.0924496
PF3D7_0708400	heatshockprotein90(HSP90)	-0.0956552	-1.09384	-1.05611	-0.98667	-1.26809	-1.06371	-0.0708557	-1.43191	-0.0123233	0.0147387	0.11613	-0.0160253
PF3D7_0708500	heatshockprotein86familyprotein	0.0259161	-1.13539	-0.9282	-0.908384	-1.08501	-1.00686	0.00420894	-1.44274	0.176953	0.063421	0.158107	-0.164946
PF3D7_0708600	innermembranecomplexprotein1d,putative(IMC1d)	-0.0587323	-1.15789	-0.767299	-1.07822	-1.22842	-1.08323	-0.0343905	-1.62471	0.143636	0.0299713	-0.151436	-0.188619
PF3D7_0708700	Cg8protein	-0.290303	-1.12714	-1.01708	-1.11729	-1.33969	-1.15347	-0.164789	-1.37601	0.0288135	0.29058	0.281412	0.00336687
PF3D7_0708800	heatshockprotein110(HSP110c)	-0.0292134	-1.09862	-1.02445	-0.92728	-1.06501	-1.13738	-0.110449	-1.51609	0.132488	-0.0629133	0.16849	-0.0871537
PF3D7_0708900	Cg3protein	-0.0438355	-1.13391	-1.09594	-0.863354	-1.36535	-1.03392	-0.209915	-1.46476	-0.0407295	-0.354548	0.128836	-0.145477
PF3D7_0709000	chloroquineresistancetransporter(CRT)	0.0160485	-1.02295	-0.857063	-0.813617	-1.12169	-0.906575	-0.244337	-1.39603	0.071283	-0.0229674	-0.143937	-0.0647136
PF3D7_0709100	Cg1protein	-0.0441899	-1.24634	-1.05058	-1.02214	-1.36526	-1.27679	-0.130398	-1.52935	0.114659	-0.0385196	0.150574	-0.131009
PF3D7_0709200	glutaredoxin-likeprotein(GLP3)	-0.376082	-1.33145	-1.21498	-1.09109	-1.24501	-1.17229	-0.0489183	-1.55893	-0.275112	-0.338173	-0.28693	-0.389436
PF3D7_0709300	Cg2protein(CG2)	-0.0979687	-1.16468	-1.04731	-0.980784	-1.28023	-1.19638	-0.19767	-1.54193	0.0351211	-0.09821	-0.0989489	-0.163357
PF3D7_0709400	Cg7protein	-0.0236373	-1.16016	-0.994158	-0.986673	-1.31017	-1.25593	-0.281806	-1.60682	0.00391611	-0.160359	0.116648	-0.135408
PF3D7_0709500	conservedPlasmodiumprotein,unknownfunction	-0.0103145	-1.0561	-1.05986	-0.812456	-0.894825	-1.15443	-0.236426	-1.30077	-0.208048	-0.332711	0.103013	0.00123234
PF3D7_0709600	ribonucleasesP/MRPproteinsubunitPOP1,putative(POP1)	0.0285949	-1.17525	-0.927883	-0.932868	-1.18324	-1.05139	-0.120805	-1.54531	0.0436048	-0.0384381	0.128759	-0.0387157
PF3D7_0709700	lysophospholipase,putative	-0.238954	-1.06702	-1.12771	-1.00976	-1.51785	-1.33065	-0.184494	-1.46794	0.162636	-0.062173	0.121395	-0.110666
PF3D7_0709800	conservedprotein,unknownfunction	-0.141705	-0.841012	-0.597981	-0.860781	-1.29658	-1.07908	-0.241683	-1.50061	-0.0812601	-0.139289	0.0481997	0.0916432
PF3D7_0709900	conservedPlasmodiummembraneprotein,unknownfunction	-0.0420158	-1.11419	-0.966938	-0.923684	-1.19669	-1.15419	-0.156154	-1.51443	0.0636675	-0.0875982	0.092797	-0.0892454
PF3D7_0710000	conservedPlasmodiumprotein,unknownfunction	0.0613391	-1.1582	-0.873041	-0.946375	-1.16187	-1.03303	-0.131199	-1.57974	0.0739366	-0.0442181	0.0264968	-0.0116697
PF3D7_0710100	conservedPlasmodiumprotein,unknownfunction	0.0734495	-1.13629	-0.944405	-0.743127	-1.17563	-1.1431	-0.268435	-1.52464	0.0347686	-0.153078	0.155901	-0.146623
PF3D7_0710200	conservedPlasmodiumprotein,unknownfunction	0.0175182	-1.15363	-0.856818	-0.840147	-1.09229	-0.986802	-0.16377	-1.58484	0.0830371	-0.0022272	-0.00315318	0.00131168
PF3D7_0710300	conservedPlasmodiummembraneprotein,unknownfunction	0.0307537	-1.22135	-0.921155	-0.944833	-1.28842	-1.07079	-0.016379	-1.33301	0.140291	-0.111811	0.0103434	-0.112679
PF3D7_0710400	DNArepairproteinRAD14,putative(RAD14)	-0.258976	-1.22356	-1.00827	-0.992896	-1.40138	-1.23657	-0.168844	-1.58676	0.0435635	-0.23882	0.337753	-0.0552197
PF3D7_0710500	conservedPlasmodiumprotein,unknownfunction	-0.0460661	-1.22947	-1.0891	-1.02527	-1.17988	-1.16689	-0.3767	-1.45634	-0.145527	-0.348406	-0.160457	-0.181847
PF3D7_0710600	60SribosomalproteinL34(RPL34)	0.0830903	-0.936081	-0.810968	-0.750064	-1.23154	-1.01301	-0.26799	-1.44755	0.307362	0.27801	0.1437	0.0857848
PF3D7_0710700	conservedPlasmodiumprotein,unknownfunction	-0.0190329	-1.17117	-0.841759	-0.941403	-0.631455	-0.895773	-0.100988	-1.34714	0.0422013	-0.294688	-0.0518908	-0.123502
PF3D7_0710800	conservedPlasmodiumprotein,unknownfunction	0.0555894	-1.01903	-0.881342	-0.807119	-0.999537	-1.01804	0.000893304	-1.39231	-0.0808145	0.11253	0.0270381	0.120826
PF3D7_0710900	50SribosomalproteinL1,mitochondrial,putative(RPL1)	-0.141476	-0.939647	-0.807124	-0.856662	-1.08431	-0.791367	-0.0299074	-1.35735	0.278588	0.17413	0.31911	0.0708627
PF3D7_0711000	AAAfamilyATPase,CDC48subfamily(Cdc48)	-0.135948	-1.03779	-0.923841	-0.960106	-1.03888	-1.08525	-0.15543	-1.40025	0.104346	0.146312	0.0950497	-0.0477911
PF3D7_0711100	conservedPlasmodiummembraneprotein,unknownfunction	-0.187179	-1.31879	-0.644599	-0.94397	-1.16411	-1.05492	-0.225681	-1.62528	-0.0333591	-0.180529	-0.118331	0.0402254
PF3D7_0711200	conservedPlasmodiumprotein,unknownfunction	-0.260254	-1.24952	-1.01345	-1.06642	-1.31861	-1.26549	-0.240627	-1.48397	-0.0746505	-0.550664	-0.190041	-0.356904
PF3D7_0711300	conservedPlasmodiumprotein,unknownfunction	0.0623814	-0.84227	-0.807458	-0.631196	-1.19638	-0.932659	-0.119119	-1.34007	0.199448	0.0261298	0.318678	0.14563
PF3D7_0711400	histonedeacetylasecomplexsubunitSAP18,putative(SAP18)	-0.316169	-0.955063	-0.783182	-0.800096	-0.922698	-0.954435	-0.212779	-1.2913	0.197487	0.022604	0.0917625	-0.086141
PF3D7_0711500	regulatorofchromosomecondensation,putative	-0.164095	-0.327881	-0.210056	-0.209459	-0.345	-0.284808	-0.176353	-0.574412	0.077905	-0.000464395	0.171878	-0.133115
PF3D7_0711700	erythrocytemembraneprotein1,PfEMP1(VAR)	0.888041	3.25959	3.09445	3.2138	3.33571	3.33183	1.41647	3.57329	-0.0144537	0.650072	0.0641637	0.481184
PF3D7_0711900	rifin,pseudogene(RIF)	0.45893	2.03815	1.87117	1.86939	1.94575	1.99729	0.889337	2.20015	-0.0941186	-0.0157936	0.0610611	-0.0720808
PF3D7_0712000	erythrocytemembraneprotein1,PfEMP1(VAR)	0.663868	2.74026	2.81274	3.03055	3.18796	3.40818	1.00461	2.99712	-0.0078092	0.850166	0.0652694	0.575901
PF3D7_0712200	rifin,pseudogene(RIF)	0.902576	3.4404	3.18273	3.2467	3.26658	3.3788	1.42379	3.7158	-0.173347	1.74753	0.221827	1.48003
PF3D7_0712300	erythrocytemembraneprotein1,PfEMP1(VAR)	0.911914	3.34647	3.13983	3.31708	3.4319	3.44265	1.40548	3.6698	-0.0676508	1.06225	0.183453	0.721823
PF3D7_0712400	erythrocytemembraneprotein1,PfEMP1(VAR)	0.905556	3.29274	3.10942	3.22823	3.30838	3.33868	1.41456	3.63602	0.0796342	0.845877	0.124846	0.669478
PF3D7_0712500	rifin,pseudogene(RIF)	1.09116	3.58679	3.35769	3.45041	3.52632	3.51433	1.57771	3.86042	0.234873	2.50025	0.479013	2.21929
PF3D7_0712600	erythrocytemembraneprotein1,PfEMP1(VAR)	0.912381	3.28009	3.11559	3.25047	3.25411	3.34542	1.40448	3.62072	-0.0260548	1.08052	0.0853145	0.858441
PF3D7_0712800	erythrocytemembraneprotein1,PfEMP1(VAR)	0.86	3.25275	3.05176	3.1312	3.26037	3.2411	1.34564	3.54071	0.0112879	0.86	0.147434	0.662132
PF3D7_0712900	erythrocytemembraneprotein1,PfEMP1(VAR)	0.913522	3.35753	3.13323	3.26207	3.36399	3.39302	1.43193	3.63715	0.0767511	1.16248	0.161457	0.809711
PF3D7_0713000	rifin(RIF)	0.943472	3.41694	3.30548	3.34896	3.39231	3.32424	1.35405	3.65806	0.0571482	1.31506	0.461899	0.97901
PF3D7_0713100	Pfmc-2TMMaurer'sclefttwotransmembraneprotein(MC-2TM)	1.13381	3.19746	3.00084	3.06998	3.18134	3.20872	1.25441	3.60329	0.189233	0.371675	0.269667	0.23074
PF3D7_0713200	RESA-likeprotein	0.880519	3.17475	2.79402	2.80599	2.87442	2.97406	1.33958	3.35764	0.193608	0.708476	-0.172719	0.298038
PF3D7_0713300	erythrocytemembraneprotein1(PfEMP1),pseudogene(VAR)	0.0250337	1.36431	1.20487	1.35089	1.33092	1.51908	0.194292	1.34681	0.363636	0.184483	0.238638	0.141351
PF3D7_0713400	serpentinereceptor,putative(SR25)	-0.0897666	-1.02911	-0.75566	-0.746434	-0.985543	-1.04556	-0.172138	-1.24117	0.0215133	-0.126755	-0.0915711	-0.118625
PF3D7_0713500	conservedPlasmodiumprotein,unknownfunction	-0.26886	-1.05226	-0.997384	-1.00243	-1.40462	-1.16668	-0.269524	-1.44398	-0.125811	-0.22123	-0.167657	-0.211896
PF3D7_0713600	mitochondrialribosomalproteinS5precursor,putative	-0.114269	-1.07119	-0.91953	-0.864355	-1.03049	-1.01179	-0.229155	-1.39644	0.0381871	-0.110084	-0.211107	-0.0490374
PF3D7_0713700	conservedPlasmodiumprotein,unknownfunction	-0.269172	-1.05357	-0.970444	-0.980812	-1.31393	-1.11903	-0.223087	-1.40702	-0.168127	-0.485849	-0.321025	-0.169577
PF3D7_0713800	negativeelongationfactorA,putative(NELFA)	-0.116409	-1.17829	-1.009	-0.953202	-1.49578	-1.15823	-0.403266	-1.6001	-0.382992	-0.543999	-0.566984	-0.353018
PF3D7_0713900	conservedPlasmodiumprotein,unknownfunction	-0.0771261	-1.17086	-1.01286	-1.02689	-1.2402	-1.23381	-0.355952	-1.52665	-0.0664875	-0.182197	-0.0843817	-0.0998635
PF3D7_0714000	histoneH2Bvariant(H2B.Z)	-0.0796197	-0.886455	-0.643445	-0.579024	-0.855038	-1.06536	0.0153208	-1.30693	0.425225	0.617489	0.333365	0.159748
PF3D7_0714100	conservedPlasmodiumprotein,unknownfunction	0.0227403	-1.17119	-0.968506	-1.03842	-1.01867	-1.13312	-0.0364235	-1.54653	0.325499	0.0965479	0.135673	-0.0691535
PF3D7_0714200	conservedPlasmodiumprotein,unknownfunction	-0.166911	-1.29162	-1.08449	-1.10778	-1.36846	-1.3352	-0.101613	-1.62193	-0.0732556	-0.22687	-0.029383	-0.228676
PF3D7_0714300	palmitoyltransferase,putative(DHHC4)	-0.038102	-1.11149	-0.926738	-0.905341	-1.22637	-1.10454	-0.082827	-1.40121	-0.0164019	-0.0189929	0.0428189	-0.049998
PF3D7_0714400	calmodulin,putative	0.0474108	-1.11831	-0.986517	-0.92098	-1.16331	-1.05194	-0.218909	-1.57881	0.151988	-0.137066	0.268857	-0.105108
PF3D7_0714500	transcriptionelongationfactors-II,putative	0.0957665	-1.13644	-0.864825	-0.774523	-1.18094	-1.13934	-0.334406	-1.66601	-0.0465356	0.153576	0.0620948	0.0370287
PF3D7_0714600	conservedPlasmodiumprotein,unknownfunction	-0.219167	-1.34788	-1.15371	-1.13191	-1.286	-1.11328	-0.275922	-1.61855	-0.0152046	-0.262732	-0.154146	-0.237021
PF3D7_0715000	4-nitrophenylphosphatase(PNPase)	0.0303354	-1.04225	-1.08684	-1.1061	-1.19407	-0.987934	-0.140823	-1.4085	0.064763	0.0666277	-0.0109828	-0.063549
PF3D7_0715100	C-Myc-bindingprotein,putative(MYCBP)	-0.0336252	-0.993046	-0.913323	-0.831785	-1.07781	-0.942107	-0.23874	-1.39611	-0.0535833	-0.383361	0.106479	-0.122867
PF3D7_0715200	conservedPlasmodiumprotein,unknownfunction	-0.0747608	-1.2325	-0.996704	-0.992715	-1.27341	-1.16077	-0.284907	-1.6238	0.0835176	-0.0298555	0.0967077	-0.155949
PF3D7_0715300	calcium/calmodulin-dependentproteinkinase,putative	-0.0834344	-1.23625	-0.976801	-1.072	-1.24377	-1.18787	-0.216365	-1.51471	0.168823	-0.0273218	-0.0437307	-0.170538
PF3D7_0715400	secretedookineteprotein,putative(PSOP20)	-0.0636607	-1.14246	-0.979331	-0.960629	-1.22508	-1.07675	-0.311805	-1.49212	-0.0241966	-0.200854	-0.0827182	-0.217938
PF3D7_0715500	mitochondrialATPsynthaseF1,epsilonsubunit,putative	0.0931744	-1.01672	-0.681338	-0.88045	-1.07299	-1.37043	0.10259	-1.38232	0.27401	-0.201843	-0.13196	0.00656187
PF3D7_0715600	GTP-bindingtranslationelongationfactortufamilyprotein,putative	-0.267838	-1.29107	-1.22787	-1.23395	-1.35204	-1.16334	-0.0904577	-1.70355	-0.106179	-0.0824357	0.0241477	-0.429614
PF3D7_0715700	conservedPlasmodiumprotein,unknownfunction	-0.377152	-1.1039	-1.12934	-0.986433	-1.46623	-1.55662	-0.130318	-1.44674	0.329932	-0.0829412	0.192393	-0.340035
PF3D7_0715800	drug/metaboliteexporter,drug/metabolitetransporter	-0.179184	-1.23725	-1.0083	-0.998111	-1.39163	-1.22031	-0.211258	-1.49651	0.122601	-0.0892216	0.15148	-0.160371
PF3D7_0715900	zinctransporter,putative	0.0980063	-1.10947	-0.923523	-0.922568	-1.18211	-1.11275	-0.00049076	-1.46605	0.209324	0.0859469	0.228946	-0.000828362
PF3D7_0716000	RNA-bindingprotein,putative	-0.0050803	-1.14474	-1.01196	-0.971482	-1.08789	-1.13592	-0.139443	-1.58569	0.327875	0.0958591	0.0718436	-0.0902862
PF3D7_0716100	proteinSDA1,putative(SDA1)	0.0110767	-1.32627	-0.928663	-0.955163	-1.2626	-1.1582	-0.146612	-1.53888	-0.0134731	-0.0539944	0.114228	-0.141109
PF3D7_0716200	conservedPlasmodiumprotein,unknownfunction	-0.0146489	-1.17183	-1.02584	-0.986839	-1.17667	-1.20042	-0.295712	-1.5614	0.0533461	0.0271041	0.315458	-0.100981
PF3D7_0716300	conservedPlasmodiumprotein,unknownfunction	-0.0602426	-1.16425	-0.843333	-1.04429	-1.29542	-1.24345	-0.0978457	-1.5708	0.0469874	0.0818929	0.0801589	-0.027204
PF3D7_0716400	transcriptioninitiationfactorIIAsubunit1,putative	-0.042582	-1.15098	-0.975726	-0.89534	-1.17034	-0.982737	-0.185407	-1.42913	0.190721	-0.11043	-0.0659849	-0.0572107
PF3D7_0716500	conservedPlasmodiumprotein,unknownfunction	-0.102367	-1.17776	-1.02381	-0.94047	-1.3678	-1.13855	-0.256136	-1.39966	0.0534624	-0.235186	-0.220595	-0.231921
PF3D7_0716600	cysteinedesulfurase(SufS)	-0.172648	-1.22811	-1.02468	-1.08835	-1.35734	-1.27032	-0.341367	-1.56187	0.00996849	-0.297753	-0.159416	-0.229172
PF3D7_0716700	conservedPlasmodiumprotein,unknownfunction	-0.0934319	-1.25196	-0.988631	-1.04609	-1.16256	-1.19166	-0.0663946	-1.58256	0.152155	0.0938875	0.0188994	-0.195787
PF3D7_0716800	eukaryotictranslationinitiationfactor3subunitI,putative(EIF3I)	-0.0803887	-1.08394	-1.06484	-0.99022	-1.24249	-1.21706	-0.041282	-1.54029	-0.133135	0.0180623	0.0278511	-0.099584
PF3D7_0716900	drugmetabolitetransporter,putative	0.0264621	-1.20108	-1.10432	-1.10841	-1.38697	-1.19053	-0.154192	-1.55794	0.336424	-0.0158907	0.315103	-0.284643
PF3D7_0717000	conservedPlasmodiummembraneprotein,unknownfunction	-0.0367722	-1.17033	-0.90902	-0.955671	-1.2216	-1.02227	-0.178131	-1.55863	-0.0458755	-0.438484	-0.131265	-0.151412
PF3D7_0717100	conservedPlasmodiumprotein,unknownfunction	-0.225164	-1.25365	-1.12133	-1.0537	-1.32187	-1.18967	-0.166083	-1.5828	-0.0107666	0.0106751	0.109803	-0.136289
PF3D7_0717200	conservedPlasmodiumprotein,unknownfunction	-0.0421555	-0.95269	-0.976144	-0.959032	-1.3388	-0.988311	-0.124924	-1.44293	0.0844276	0.111073	-0.0235697	-0.143742
PF3D7_0717300	transcriptioninitiationfactorIIE,alphasubunit,putative	-0.0311329	-1.14149	-0.981312	-0.955482	-0.94949	-1.01648	-0.182229	-1.52864	0.127314	-0.129819	0.140361	-0.131858
PF3D7_0717400	queuinetRNA-ribosyltransferase,putative	-0.0714284	-1.13292	-1.12855	-1.11741	-1.13392	-1.21561	-0.264868	-1.60633	0.242715	0.151691	-0.0555497	-0.137795
PF3D7_0717500	calcium-dependentproteinkinase4(CDPK4)	-0.112948	-1.2606	-1.22276	-1.24698	-1.33116	-1.20107	-0.0804048	-1.65628	-0.0626601	-0.13353	0.0376928	-0.202573
PF3D7_0717600	conservedPlasmodiumprotein,unknownfunction	-0.218838	-1.23375	-1.14652	-1.13491	-1.28799	-1.29425	-0.278903	-1.61933	-0.0463541	-0.299267	0.032504	-0.206679
PF3D7_0717700	serine--tRNAligase,putative	-0.105424	-1.19664	-1.07064	-1.03642	-1.45348	-1.22801	-0.137638	-1.63898	0.238976	0.0691657	-0.0587257	-0.0645895
PF3D7_0717800	conservedPlasmodiumprotein,unknownfunction	-0.0509507	-1.25858	-1.00781	-1.00245	-1.32466	-1.24629	-0.158828	-1.61808	-0.0995692	-0.0956922	0.038765	-0.0689661
PF3D7_0717900	thioredoxin-likeprotein	-0.15885	-1.1067	-1.02085	-0.865201	-1.09728	-1.02828	-0.0767779	-1.34213	-0.0453799	-0.294121	-0.131998	-0.0988185
PF3D7_0718000	dyneinheavychain,putative	0.0332198	-1.04899	-0.878702	-0.840508	-1.0887	-1.03533	-0.176375	-1.52061	1.39e-05	-0.0987206	0.0356219	-0.0834294
PF3D7_0718100	exportedserine/threonineproteinkinase(EST)	-0.307965	-1.30552	-1.07342	-1.19039	-1.39236	-1.33818	-0.323555	-1.66873	-0.131308	-0.227897	-0.180415	-0.277626
PF3D7_0718300	cysteinerepeatmodularprotein2(CRMP2)	-0.381656	-1.22613	-1.06407	-1.18835	-1.46286	-1.32604	-0.289179	-1.56492	-0.181881	-0.305762	-0.186535	-0.24272
PF3D7_0718400	mitochondrialribosomalproteinS8precursor,putative	-0.0647084	-0.981562	-1.06983	-0.96483	-1.43757	-1.24279	-0.262605	-1.23905	0.0111663	-0.221159	0.14426	-0.127703
PF3D7_0718500	prefoldinsubunit3,putative	-0.147762	-1.12111	-1.07464	-1.05319	-1.27753	-1.31319	-0.355123	-1.46796	-0.0216602	-0.255689	-0.121071	-0.154512
PF3D7_0718600	conservedPlasmodiumprotein,unknownfunction	-0.0477669	-1.2007	-0.979764	-1.03779	-1.4004	-1.19913	-0.28587	-1.61115	0.0323608	-0.270758	-0.0680934	-0.134616
PF3D7_0718700	conservedPlasmodiummembraneprotein,unknownfunction	-0.0821455	-1.3362	-1.10785	-0.960133	-1.33654	-1.21418	-0.211103	-1.68529	0.141659	-0.0513579	-0.0744983	-0.0259683
PF3D7_0718800	conservedPlasmodiumprotein,unknownfunction	0.103098	-1.06014	-0.958997	-0.847336	-1.41164	-1.19344	-0.167469	-1.47908	0.083038	-0.0831769	0.0963078	-0.0843829
PF3D7_0718900	conservedPlasmodiumprotein,unknownfunction	-0.0682595	-1.04868	-1.11271	-1.07166	-1.51099	-1.19603	0.129094	-1.55021	-0.0113331	0.418188	0.160162	-0.100839
PF3D7_0719000	conservedPlasmodiumprotein,unknownfunction	0.13781	-1.24835	-0.999918	-0.824276	-1.17669	-1.18427	-0.222652	-1.83594	-0.198293	-0.0276988	-0.0443461	-0.188381
PF3D7_0719100	conservedPlasmodiumprotein,unknownfunction	0.0275334	-1.1745	-0.897836	-0.901769	-1.28954	-1.04378	-0.371257	-1.45132	-0.0245438	-0.109203	-0.301742	-0.087406
PF3D7_0719200	NIMArelatedkinase4(NEK4)	0.123861	-0.997763	-0.865225	-0.817996	-1.1588	-0.977591	-0.0619589	-1.42823	0.1347	-0.136885	0.19416	0.104952
PF3D7_0719300	actin-relatedprotein,putative(ARP6)	-0.100065	-1.12355	-1.03317	-1.00403	-1.33161	-1.1538	-0.106666	-1.58573	0.121782	0.100997	0.250052	-0.0183786
PF3D7_0719400	conservedPlasmodiumprotein,unknownfunction	0.0144076	-1.2354	-1.04558	-1.05069	-1.31274	-1.17051	-0.327692	-1.72393	0.0604875	-0.0352756	-0.059873	-0.0952761
PF3D7_0719500	LEM3/CDC50familyprotein,putative	-0.0542832	-1.2796	-1.03179	-1.06077	-1.36665	-1.30579	-0.138472	-1.63668	-0.0230924	0.0849242	-0.130458	-0.21758
PF3D7_0719600	60SribosomalproteinL11a,putative	-0.0451751	-1.01614	-0.868256	-0.949337	-1.09712	-1.08832	-0.339163	-1.57025	0.225414	-0.0136675	-0.0249509	0.17715
PF3D7_0719700	40SribosomalproteinS10,putative	0.0454067	-1.0974	-0.875822	-0.731194	-1.16082	-0.910111	0.025113	-1.54115	-0.199091	-0.417851	0.120689	-0.0146025
PF3D7_0719800	conservedPlasmodiumprotein,unknownfunction	-0.0630168	-1.23677	-1.10346	-1.05185	-1.08967	-1.2846	-0.201862	-1.631	-0.0552793	-0.0975558	-0.00705445	-0.191395
PF3D7_0719900	conservedPlasmodiummembraneprotein,unknownfunction	-0.12721	-1.23775	-1.08903	-1.07587	-1.35841	-1.21098	-0.250845	-1.6204	0.0828477	-0.0395968	0.057406	-0.182129
PF3D7_0720000	exosomecomplexcomponentCSL4,putative(CSL4)	0.0715713	-1.29487	-1.03274	-1.01564	-1.48655	-1.20362	0.0640889	-1.62649	-0.0237239	0.193612	0.145861	0.0207746
PF3D7_0720100	smallsubunitrRNAprocessingprotein,putative	-0.0913847	-1.24412	-0.978355	-0.859028	-1.45542	-1.38295	-0.0807094	-1.74551	0.359471	0.153269	-0.0565385	-0.0409178
PF3D7_0720200	conservedPlasmodiumprotein,unknownfunction	0.221183	-1.22071	-0.772661	-0.925099	-1.09407	-1.13895	0.0517145	-1.45859	0.227216	-0.50295	-0.240395	0.110592
PF3D7_0720300	conservedPlasmodiumprotein,unknownfunction	0.0386018	-1.13508	-0.98204	-0.921936	-1.07888	-1.35555	-0.434346	-1.56631	0.391399	0.195398	0.164248	-0.438232
PF3D7_0720400	ferrodoxinreductase-likeprotein	-0.117877	-1.13051	-1.13486	-1.15482	-1.4557	-1.17154	-0.0709608	-1.50459	-0.00983172	-0.0803652	-0.126741	-0.136849
PF3D7_0720500	conservedPlasmodiumprotein,unknownfunction	-0.142292	-1.10768	-0.939615	-1.04124	-1.03429	-1.17707	0.0305496	-1.38249	-0.414962	-0.522845	-0.111712	-0.279716
PF3D7_0720600	conservedPlasmodiumprotein,unknownfunction	0.104984	-1.03582	-0.844172	-0.817821	-0.930713	-0.988093	0.0721992	-1.36274	0.11834	-0.180713	-0.0013211	0.0920015
PF3D7_0720700	phosphoinositide-bindingprotein,putative	-0.135893	-1.25231	-1.11511	-1.10001	-1.29902	-1.26144	-0.250965	-1.6287	-0.0555102	-0.140611	-0.0781188	-0.262234
PF3D7_0720800	Ham1-likeprotein,putative	-0.253713	-1.15181	-1.08813	-1.18016	-1.47471	-1.27005	-0.20141	-1.29686	0.0229885	-0.254705	-0.14213	-0.261077
PF3D7_0720900	conservedPlasmodiumprotein,unknownfunction	-0.0784642	-1.16544	-0.885271	-1.08997	-1.14188	-1.16527	-0.11687	-1.48548	0.0580795	-0.0878515	-0.384465	-0.166128
PF3D7_0721000	conservedPlasmodiummembraneprotein,unknownfunction	-0.0651196	-1.24774	-1.05464	-1.07362	-1.40078	-1.17552	-0.195844	-1.622	0.0521889	-0.0340244	-0.0494432	-0.0668375
PF3D7_0721100	conservedPlasmodiumprotein,unknownfunction	0.023809	-1.42551	-1.0258	-0.982391	-1.42233	-1.21816	-0.465526	-1.79619	-0.139002	-0.0241133	-0.0248979	-0.241714
PF3D7_0721200	conservedPlasmodiumprotein,unknownfunction	-0.00360247	-1.32	-1.11944	-1.05754	-1.44318	-1.28786	-0.192467	-1.59411	0.0803793	-0.141511	0.217234	-0.228445
PF3D7_0721300	DEAD/DEAHboxATP-dependentRNAhelicase,putative	-0.0889371	-1.29801	-1.01851	-1.00646	-1.49662	-1.14037	-0.325676	-1.59113	0.0867715	0.213193	0.126043	-0.0664301
PF3D7_0721400	conservedPlasmodiumprotein,unknownfunction	-0.161084	-1.21315	-1.09484	-1.05152	-1.37668	-1.16968	0.156904	-1.41833	-0.117893	-0.191029	0.0799435	-0.0410047
PF3D7_0721500	conservedPlasmodiummembraneprotein,unknownfunction	-0.130419	-1.36069	-1.13674	-1.08243	-1.4414	-1.2662	-0.212804	-1.78383	-0.00657602	-0.128111	-0.175349	-0.159073
PF3D7_0721600	40SribosomalproteinS5,putative	0.0783602	-0.854646	-0.823776	-0.859216	-0.839338	-1.17593	0.23462	-1.29336	0.065392	0.170751	0.30237	0.0292888
PF3D7_0721700	secretedookineteprotein,putative(PSOP1)	0.0130389	-1.13288	-0.953587	-1.07671	-1.0899	-1.20067	-0.126658	-1.54254	-0.00776919	0.0361246	0.239161	0.0182596
PF3D7_0721800	conservedPlasmodiumprotein,unknownfunction	-0.0482583	-1.10766	-0.892111	-0.89875	-0.914932	-0.887327	-0.0423776	-1.4707	0.017455	-0.253658	-0.365681	0.0617226
PF3D7_0721900	V-typeATPaseV0subunite,putative	0.199542	-1.20088	-0.992095	-1.10271	-0.86601	-0.966195	0.190453	-1.35395	0.127568	0.0738471	-0.0743197	-0.276557
PF3D7_0722000	conservedPlasmodiumprotein,unknownfunction	-0.254261	-1.27	-0.983063	-1.07463	-1.07792	-1.12582	-0.0200925	-1.56985	0.00431296	0.0585313	-0.0980857	-0.0156772
PF3D7_0722100	PelOtaproteinhomologue,putative	-0.35148	-1.28676	-1.32404	-1.12624	-1.70604	-1.43103	-0.220232	-1.70227	0.0528545	-0.0755891	-0.0880517	-0.26591
PF3D7_0722200	rhoptry-associatedleucinezipper-likeprotein1(RALP1)	-0.306397	-1.22799	-1.135	-1.24586	-1.46059	-1.29914	-0.301017	-1.72864	-0.26826	-0.225094	-0.382809	-0.41494
PF3D7_0722300	ubiquitincarboxyl-terminalhydrolase,putative	-0.14354	-1.2125	-1.12831	-1.15435	-1.39977	-1.31042	-0.154646	-1.61207	-0.128028	-0.280413	-0.103817	-0.19732
PF3D7_0722400	GTP-bindingprotein,putative	-0.21441	-1.2165	-1.0413	-1.14461	-1.18321	-1.0834	-0.0311623	-1.47099	0.00917685	-0.00893333	0.00686668	-0.0487751
PF3D7_0722500	cellcyclecontrolproteincwf15,putative	-0.158933	-1.23379	-1.0553	-1.17758	-1.55022	-1.22998	-0.21764	-1.58078	-0.0592853	-0.0701734	0.0223348	-0.177014
PF3D7_0722600	U3smallnucleolarRNA-associatedprotein7,putative(UTP7)	-0.20702	-1.24186	-1.2232	-1.33592	-1.44636	-1.28772	-0.239348	-1.71451	-0.141001	-0.193536	-0.031825	-0.342458
PF3D7_0722700	conservedPlasmodiumprotein,unknownfunction	-0.0037714	-1.193	-0.87613	-0.819072	-0.713539	-1.14949	0.19247	-1.46917	0.0667485	-0.19187	0.469768	0.00872686
PF3D7_0722800	conservedPlasmodiumprotein,unknownfunction	-0.0119744	-1.22196	-0.996447	-0.859637	-1.2985	-1.15098	-0.0800407	-1.54462	0.185391	0.0766134	0.289118	0.0095561
PF3D7_0722900	conservedPlasmodiumprotein,unknownfunction	0.0872411	-0.948337	-0.895504	-0.864307	-1.20726	-0.9179	-0.310334	-1.39621	0.218258	0.0452115	0.123434	0.0147388
PF3D7_0723000	tRNAHisguanylyltransferase,putative	-0.0172652	-1.30124	-0.989066	-0.920207	-1.23683	-1.07601	-0.0916852	-1.75948	-0.00434466	-0.172353	0.224502	-0.0271912
PF3D7_0723100	conservedPlasmodiumprotein,unknownfunction	-0.113521	-1.3436	-1.38151	-1.22924	-1.3455	-1.29318	-0.222859	-1.71869	0.0568716	-0.117791	-0.279174	-0.199541
PF3D7_0723200	conservedPlasmodiumprotein,unknownfunction	-0.308256	-1.43736	-1.25559	-1.24209	-1.53093	-1.48269	-0.327494	-1.77961	-0.140806	-0.246536	-0.19746	-0.389885
PF3D7_0723300	conservedPlasmodiumprotein,unknownfunction	-0.0682817	-0.943477	-0.939909	-0.914455	-1.19159	-1.04536	-0.0964212	-1.39872	0.0607484	0.387108	0.0829946	-0.0673522
PF3D7_0723400	conservedPlasmodiumprotein,unknownfunction	-0.161901	-1.3036	-1.20699	-1.2033	-1.39505	-1.25419	-0.375396	-1.64866	-0.0476449	-0.243255	-0.00838157	-0.189927
PF3D7_0723500	dynactinsubunit5,putative	0.0111428	-1.21267	-0.938287	-1.0551	-1.49511	-1.12363	-0.276557	-1.59636	0.208916	-0.117592	0.321832	0.083454
PF3D7_0723600	conservedPlasmodiumprotein,unknownfunction	-0.0149362	-1.16934	-0.897708	-0.978579	-1.03676	-1.13785	-0.214044	-1.43678	-0.0887111	-0.236761	0.0317853	-0.15055
PF3D7_0723700	metallo-hydrolase/oxidoreductase,putative	-0.0383144	-1.26214	-1.09679	-0.969781	-1.27231	-1.15718	-0.155285	-1.57746	0.135332	-0.0919658	0.000564578	-0.241072
PF3D7_0723800	conservedPlasmodiumprotein,unknownfunction	-0.196803	-1.30648	-1.11052	-1.11894	-1.32066	-1.27427	-0.213485	-1.59775	-0.00520205	-0.162807	-0.0718391	-0.129501
PF3D7_0723900	conservedPlasmodiumprotein,unknownfunction	-0.124679	-1.23766	-1.01194	-1.03664	-1.30553	-1.26646	-0.25812	-1.58551	0.0317824	-0.0621202	-0.111051	-0.131263
PF3D7_0724000	RabGTPaseactivatorandproteinkinase,putative	-0.0995545	-1.24824	-1.08352	-1.00938	-1.34219	-1.21687	-0.357746	-1.71834	0.0371466	-0.121548	-0.152899	-0.135414
PF3D7_0724100	conservedPlasmodiumprotein,unknownfunction	-0.00319232	-1.10947	-0.871294	-0.811242	-1.16846	-1.08675	-0.335677	-1.57689	0.229939	0.09041	0.0634582	-0.0447134
PF3D7_0724200	type2Aphosphatase-associatedprotein42,putative(TAP42)	-0.0427029	-1.18184	-1.20862	-1.17632	-1.28885	-1.1635	-0.270455	-1.7158	-0.108067	0.00160042	0.0874558	-0.224356
PF3D7_0724300	3-demethylubiquinone-93-methyltransferase,putative(COQ3)	-0.378542	-1.3201	-1.24379	-1.25735	-1.54276	-1.36396	-0.0807871	-1.64579	-0.154191	-0.499876	-0.383787	-0.401998
PF3D7_0724400	mitochondrialimportinnermembranetranslocasesubunitTIM14,putative(PAM18)	0.0312587	-1.24808	-1.0215	-0.792679	-1.27373	-1.02487	-0.446233	-1.67156	0.0673956	-0.173165	0.326974	-0.0393142
PF3D7_0724500	conservedPlasmodiumprotein,unknownfunction	-0.0310833	-1.24949	-0.924779	-0.927258	-1.19055	-1.06961	-0.134333	-1.48263	-0.0894553	0.0725497	-0.228245	-0.0457669
PF3D7_0724600	proteinkinase,putative	-0.091075	-1.25255	-1.12314	-1.03966	-1.4264	-1.30066	-0.30339	-1.67569	-0.0145535	-0.0876741	-0.0468979	-0.136338
PF3D7_0724700	conservedPlasmodiumprotein,unknownfunction	-0.0591478	-1.24529	-1.02596	-1.0856	-1.32388	-1.24031	-0.213275	-1.61113	-0.0640822	-0.122815	0.0323247	-0.189813
PF3D7_0724800	kelchprotein,putative	-0.00230402	-1.30367	-1.12535	-1.10425	-1.31885	-1.26576	-0.196695	-1.53	-0.0677016	-0.443815	-0.13524	-0.128933
PF3D7_0724900	kinesin-19,putative	-0.144362	-1.13171	-1.06953	-0.980133	-1.22622	-1.16614	-0.259198	-1.5665	0.170395	-0.0781263	0.0813893	-0.150046
PF3D7_0725000	exonucleaseI,putative	-0.192089	-1.25077	-1.18028	-1.1661	-1.20579	-1.27804	-0.203789	-1.72204	0.0738335	-0.0271383	-0.0999319	-0.211183
PF3D7_0725100	conservedPlasmodiummembraneprotein,unknownfunction	-0.195851	-1.38915	-1.20858	-1.09671	-1.42334	-1.37614	-0.254864	-1.73441	-0.0798934	-0.23071	-0.293674	-0.259839
PF3D7_0725200	magonashiproteinhomologue,putative	-0.174281	-1.37662	-1.13544	-1.23698	-1.57059	-1.33996	-0.279062	-1.73956	-0.0650765	-0.423978	-0.143275	-0.218464
PF3D7_0725300	conservedPlasmodiumprotein,unknownfunction	-0.199665	-1.26156	-1.1575	-1.17495	-1.43639	-1.30769	-0.144181	-1.5889	-0.0517321	-0.212762	0.0326127	-0.205215
PF3D7_0725400	conservedPlasmodiumprotein,unknownfunction	0.021882	-1.12146	-0.884983	-1.02864	-1.43333	-0.912156	-0.410787	-1.52343	-0.115999	-0.571106	-0.0276026	-0.00552408
PF3D7_0725500	unspecifiedproduct	-0.206249	-1.09191	-0.943747	-0.965256	-1.27025	-1.17537	-0.26387	-1.46376	-0.270892	-0.288379	-0.379258	-0.135028
PF3D7_0726100	Plasmodiumexportedprotein,unknownfunction	-0.0715797	-0.979389	-0.829927	-0.754156	-1.13713	-1.04334	-0.180102	-1.40512	0.0930701	-0.149452	-0.0670542	-0.12776
PF3D7_0726200	serine/threonineproteinkinase,FIKKfamily(FIKK7.1)	-0.158582	-1.08801	-1.08279	-1.05127	-1.15479	-1.19729	-0.165225	-1.45992	0.0466942	-0.0853963	-0.0125548	-0.173496
PF3D7_0726300	DNAmismatchrepairproteinPMS1,putative(PMS1)	-0.172293	-1.19252	-0.931812	-0.992949	-1.22939	-1.24152	-0.24482	-1.47137	-0.0137678	-0.0531682	-0.0862346	-0.0362442
PF3D7_0726400	conservedPlasmodiummembraneprotein,unknownfunction	-0.0232501	-1.22247	-1.01502	-0.9971	-1.30242	-1.15758	-0.146486	-1.6679	-0.00231349	-0.157869	-0.0800766	-0.0754889
PF3D7_0726500	ubiquitincarboxyl-terminalhydrolase,putative	0.0135022	-1.18342	-0.998913	-0.964733	-1.19361	-1.18348	-0.185375	-1.58058	0.0724614	-0.107725	0.048011	-0.0845607
PF3D7_0726600	conservedPlasmodiumprotein,unknownfunction	-0.166538	-1.2406	-1.07826	-1.10589	-1.30509	-1.30964	-0.226994	-1.59408	0.15879	-0.225137	-0.235612	-0.179409
PF3D7_0726700	conservedPlasmodiumprotein,unknownfunction	-0.0287585	-1.12476	-1.09311	-1.2535	-1.02625	-1.1475	-0.089199	-1.69529	0.152132	-0.00841228	0.141737	-0.274864
PF3D7_0726800	dolichyl-diphosphooligosaccharide--proteinglycosyltransferasesubunitDAD1,putative(DAD1)	-0.19741	-0.966402	-0.957263	-0.968265	-1.39227	-1.17475	-0.255164	-1.38448	-0.239354	-0.316728	-0.524409	-0.15928
PF3D7_0726900	mitochondrialimportinnermembranetranslocasesubunitTIM50,putative(TIM50)	0.0213418	-1.21067	-1.06364	-1.09409	-1.19324	-1.30506	0.00566507	-1.6133	0.149802	-0.341434	0.0153867	-0.260998
PF3D7_0727000	vacuolarproteinsorting-associatedprotein53,putative(VPS53)	0.0352376	-1.16499	-0.934625	-0.934034	-1.27618	-1.20073	-0.297326	-1.4959	0.186255	-0.0327421	-0.004803	-0.0769071
PF3D7_0727100	conservedPlasmodiumprotein,unknownfunction	-0.10219	-1.1284	-1.0831	-1.03568	-1.36942	-1.16304	-0.16683	-1.54247	0.0896809	-0.417786	-0.0490401	-0.174198
PF3D7_0727200	cysteinedesulfurase,putative(NFS)	-0.194989	-1.23096	-1.20746	-1.18377	-1.15721	-1.2724	-0.103519	-1.5755	-0.0286042	-0.172599	-0.0333805	-0.273048
PF3D7_0727300	DNA(cytosine-5)-methyltransferase(DNMT)	-0.111348	-1.1886	-1.16889	-1.09178	-1.41179	-1.33138	-0.322929	-1.60715	0.0486393	-0.318709	-0.0629496	-0.336911
PF3D7_0727400	proteasomesubunitalphatype-5,putative	-0.216435	-1.10798	-0.99495	-1.06857	-1.19777	-1.15178	0.0516952	-1.44748	0.0047669	-0.0846458	0.116331	-0.188211
PF3D7_0727500	conservedPlasmodiumprotein,unknownfunction	-0.131351	-1.2215	-1.03149	-1.0156	-1.16378	-1.22809	-0.265125	-1.65888	-0.024638	-0.0838318	-0.0441261	-0.215591
PF3D7_0727600	conservedPlasmodiumprotein,unknownfunction	-0.0134032	-1.16556	-0.984601	-1.01741	-1.24715	-1.18666	-0.149627	-1.66867	-0.0813734	-0.153189	0.106673	-0.172711
PF3D7_0727700	conservedPlasmodiumprotein,unknownfunction	-0.101263	-1.31513	-1.09564	-1.15708	-1.27989	-1.23614	-0.308806	-1.61596	-0.0047815	-0.287396	-0.025262	-0.223064
PF3D7_0727800	cationtransportingATPase,putative	-0.184265	-1.1854	-1.07919	-1.11996	-1.39259	-1.2585	-0.261018	-1.58466	-0.0314395	-0.277387	-0.084809	-0.198911
PF3D7_0727900	conservedPlasmodiumprotein,unknownfunction	-0.172464	-1.29343	-1.13836	-1.17432	-1.37172	-1.24793	-0.209271	-1.68878	-0.106154	-0.291598	-0.139467	-0.245696
PF3D7_0728000	eukaryotictranslationinitiationfactor2alphasubunit,putative	0.119172	-1.163	-0.903769	-0.908464	-1.22503	-1.16918	-0.212592	-1.4092	0.0487544	0.195031	-0.0934717	-0.072738
PF3D7_0728100	conservedPlasmodiummembraneprotein,unknownfunction	-0.0585601	-1.26122	-1.02126	-1.06961	-1.27089	-1.1922	-0.259882	-1.63995	-0.00776289	-0.129184	-0.0195514	-0.129116
PF3D7_0728200	actin-likeprotein,putative(ALP3)	-0.0971288	-1.17175	-0.94594	-1.00735	-1.40133	-1.07129	-0.196114	-1.58694	-0.0740108	-0.182531	-0.229832	-0.0917899
PF3D7_0728300	conservedPlasmodiumprotein,unknownfunction	0.0558645	-1.11465	-0.907588	-0.86548	-1.46851	-1.0096	-0.143251	-1.53094	0.0938298	0.0604935	0.205911	-0.00902709
PF3D7_0728400	.1conservedPlasmodiumprotein,unknownfunction	-0.146962	-1.25965	-0.876376	-0.954936	-1.3096	-1.07466	-0.0865598	-1.45186	-0.258189	-0.257615	-0.415569	-0.373654
PF3D7_0728400	.2conservedPlasmodiumprotein,unknownfunction	-0.146962	-1.25965	-0.876376	-0.954936	-1.3096	-1.07466	-0.0865598	-1.45186	-0.258189	-0.257615	-0.415569	-0.373654
PF3D7_0728500	conservedPlasmodiumprotein,unknownfunction	-0.170911	-1.19161	-1.05268	-0.911351	-1.20049	-1.02352	0.0088154	-1.37081	-0.00801894	-0.192854	0.068258	-0.171481
PF3D7_0728600	zincfinger,C3HC4type,putative	-0.127973	-1.12486	-0.929464	-0.992515	-1.27726	-1.16076	-0.122603	-1.49987	-0.00290964	-0.167885	0.013723	-0.145711
PF3D7_0728700	alpha/betahydrolase,putative	-0.131932	-1.28572	-1.03831	-1.08077	-1.34248	-1.28426	-0.262532	-1.56356	-0.164391	-0.336341	-0.00586203	-0.234255
PF3D7_0728800	conservedPlasmodiumprotein,unknownfunction	-0.161952	-1.19906	-1.08194	-1.13214	-1.19027	-1.18198	-0.315094	-1.39477	-0.13304	-0.306662	-0.0715642	-0.229627
PF3D7_0728900	RNA-bindingprotein,putative	-0.149919	-1.16176	-1.00676	-1.07227	-1.10156	-1.18361	-0.196874	-1.50541	0.0572881	-0.176388	-0.136985	-0.261997
PF3D7_0729000	signalrecognitionparticlesubunitSRP9(SRP9)	-0.0610812	-1.18196	-0.918693	-0.872852	-1.15539	-1.11205	-0.146961	-1.45704	-0.140103	-0.263583	-0.28808	-0.000322835
PF3D7_0729100	conservedPlasmodiumprotein,unknownfunction	-0.0571359	-1.18267	-0.95945	-0.968628	-1.25484	-1.22395	-0.229845	-1.59102	0.0961764	-0.204022	0.040757	-0.189198
PF3D7_0729200	1-cysperoxiredoxin(AOP)	-0.2154	-1.30376	-1.04316	-1.00566	-1.33738	-1.37962	-0.209653	-1.37471	-0.0128751	-0.295467	0.0928404	-0.196033
PF3D7_0729300	60SribosomalexportproteinNMD3,putative(NMD3)	-0.192819	-1.15434	-1.14669	-1.07754	-1.11321	-1.22006	-0.264741	-1.64274	0.12488	-0.13857	-0.0108957	-0.190664
PF3D7_0729400	ribosomebiogenesisproteinBRX1homolog,putative	-0.139968	-1.15421	-0.932433	-0.989905	-1.06946	-1.12928	-0.158094	-1.39313	-0.226511	-0.142061	0.0826428	-0.143004
PF3D7_0729500	mRNA(N6-adenosine)-methyltransferase,putative	-0.0264125	-1.17174	-0.997024	-0.931077	-1.2242	-1.20195	-0.211569	-1.61435	-0.0843961	-0.241586	-0.0306359	-0.191247
PF3D7_0729600	conservedPlasmodiumprotein,unknownfunction	-0.0591829	-1.19797	-0.75806	-0.847172	-1.18091	-1.14649	-0.282602	-1.47098	0.314944	-0.145597	-0.183293	-0.264695
PF3D7_0729700	conservedPlasmodiumprotein,unknownfunction	-0.231316	-1.29188	-1.05085	-1.00439	-1.52151	-1.37217	-0.386172	-1.63908	-0.0947417	-0.279925	-0.128087	-0.395517
PF3D7_0729800	dyneinlightchain,putative	0.194498	-1.04521	-0.634566	-0.904031	-1.39253	-0.784442	-0.41181	-1.68972	-0.0250774	0.284234	-0.419515	-0.0710673
PF3D7_0729900	dyneinheavychain,putative	0.191026	1.11122	2.33779	2.414	0.653868	-0.130758	0.0622911	0.319086	0.0571043	-0.0552559	0.0947117	-0.178273
PF3D7_0730000	conservedPlasmodiumprotein,unknownfunction	-0.130111	-1.03143	-0.566817	-0.669248	-0.844283	-1.19117	-0.0803444	-1.49289	-0.071433	-0.110063	0.152313	-0.184339
PF3D7_0730100	tRNApseudouridinesynthaseD,putative	0.0197049	-1.1661	-0.871316	-0.895163	-1.38573	-1.16856	-0.279179	-1.55114	-0.105231	-0.271002	0.0429397	-0.120972
PF3D7_0730200	AP-4complexsubunitbeta,putative	-0.0679454	-1.06043	-0.85795	-0.86246	-1.22113	-1.18192	-0.218906	-1.45589	-0.0137394	-0.0192886	-0.0645831	-0.12277
PF3D7_0730300	transcriptionfactorwithAP2domain(s)(AP2-L)	-0.0792293	-1.059	-1.00321	-0.936237	-1.25681	-1.17002	-0.211575	-1.48665	0.0717117	-0.140076	0.013049	-0.157448
PF3D7_0730400	conservedPlasmodiumprotein,unknownfunction	0.0156601	-1.13734	-0.852427	-0.940111	-1.43806	-0.939479	-0.0609017	-1.38328	0.118703	0.0318443	0.0500629	-0.144918
PF3D7_0730500	conservedPlasmodiumprotein,unknownfunction	-0.118018	-1.19179	-0.931399	-0.95952	-1.19441	-1.13991	-0.242791	-1.55313	-0.00692845	-0.0641278	-0.0287276	-0.186935
PF3D7_0730800	.1Plasmodiumexportedprotein,unknownfunction	0.04497	-1.01634	-0.777494	-0.88228	-0.857148	-1.00747	0.0160524	-1.48493	-0.168574	-0.20171	0.101413	-0.0442393
PF3D7_0730800	.2Plasmodiumexportedprotein,unknownfunction	0.04497	-1.01634	-0.777494	-0.88228	-0.857148	-1.00747	0.0160524	-1.48493	-0.168574	-0.20171	0.101413	-0.0442393
PF3D7_0730900	EMP1-traffickingprotein(PTP4)	-0.0291909	-0.719826	-0.569702	-0.594125	-0.68148	-0.689283	-0.125609	-0.889904	0.059391	-0.0506524	0.0916425	-0.106934
PF3D7_0731100	EMP1-traffickingprotein(PTP2)	-0.00578538	-1.02227	-0.919691	-0.98603	-1.21225	-1.04745	-0.144052	-1.33511	0.0834501	-0.0518224	0.0345341	-0.140081
PF3D7_0731200	Plasmodiumexportedprotein,unknownfunction	-0.0331764	-0.971363	-1.02749	-0.938668	-1.34038	-0.969685	-0.261077	-1.50094	0.00465371	-0.281994	0.168816	-0.166344
PF3D7_0731300	Plasmodiumexportedprotein(PHISTb),unknownfunction(PfG174)	-0.137987	-1.02222	-0.778423	-0.842427	-1.27419	-1.05164	-0.460385	-1.30855	-0.316106	-0.20319	0.0843578	-0.180309
PF3D7_0731400	serine/threonineproteinkinase,FIKKfamily,pseudogene(FIKK7.2)	-0.163324	-1.15732	-0.972878	-1.0832	-1.27126	-1.14024	-0.304665	-1.48996	-0.0254896	-0.16594	-0.435465	-0.204573
PF3D7_0731500	erythrocytebindingantigen-175(EBA175)	-0.210719	-0.87141	-0.752692	-0.802884	-1.06798	-1.03663	-0.218852	-1.20197	0.0226272	0.0287656	-0.00549853	-0.0960255
PF3D7_0731600	acyl-CoAsynthetase(ACS5)	-0.120514	-0.935275	-0.832245	-0.764037	-0.863193	-1.01236	-0.224638	-1.29108	-0.0181993	0.0881089	-0.00714151	-0.0557173
PF3D7_0731700	Plasmodiumexportedprotein(hyp9),unknownfunction	-0.0606163	-0.925725	-0.862035	-0.773454	-1.12656	-0.865563	0.184475	-1.35408	-0.224375	-0.178438	-0.277667	-0.123517
PF3D7_0731800	alpha/betahydrolase,putative(GEXP08)	0.206568	0.896486	1.04716	1.07503	0.959004	1.28528	0.0390974	0.753435	0.026566	-0.155864	-0.127189	-0.0693231
PF3D7_0731900	rifin,pseudogene(RIF)	1.05177	3.365	3.08605	3.0728	3.03355	3.2091	1.23806	3.3936	0.0626484	0.525349	0.1534	0.369399
PF3D7_0732000	stevor	0.636329	2.25437	1.98265	2.07488	2.10595	2.0968	0.82103	2.39615	0.00568604	1.13333	0.0291422	0.825363
PF3D7_0732100	erythrocytemembraneprotein1(PfEMP1),pseudogene(VAR)	0.275352	0.945812	0.883941	0.911267	0.945669	0.913565	0.271294	1.02545	0.118838	0.527477	0.144891	0.429598
PF3D7_0732200	rifin(RIF)	0.731312	2.5157	2.38031	2.41637	2.52729	2.63067	1.10543	2.79271	0.0390267	1.66227	0.474252	1.35964
PF3D7_0732300	rifin(RIF)	1.23424	3.58519	3.31443	3.34895	3.5885	3.54498	1.59771	3.78736	-0.0221323	2.12913	0.43882	2.04386
PF3D7_0732400	rifin(RIF)	1.05828	3.54672	3.35714	3.41854	3.4247	3.58967	1.61258	3.84326	0.0877491	2.67815	0.441562	2.22348
PF3D7_0732500	rifin(RIF)	0.958672	3.43372	3.14676	3.1875	3.48925	3.40039	1.43287	3.70877	0.34428	2.44738	0.148911	2.07838
PF3D7_0732600	Plasmodiumexportedprotein,unknownfunction,fragment	0.231029	1.00087	0.826305	0.850887	1.08345	0.864239	0.481001	0.965218	-0.100326	0.192723	-0.138706	0.150499
PF3D7_0732700	rifin(RIF)	0.598145	2.69149	2.48506	2.48417	2.81407	2.71546	1.03527	2.67823	-0.170374	0.548139	0.203269	0.307264
PF3D7_0732800	erythrocytemembraneprotein1(PfEMP1),exon2	0.600127	1.82157	1.66536	1.65777	1.71617	1.73431	0.583644	1.64651	-0.124623	0.550152	-0.045388	0.471385
PF3D7_0732900	rifin(RIF)	0.150745	1.07115	1.80051	1.97495	1.99519	2.69731	0.0904722	0.70632	0.114008	0.290391	-0.0447358	0.205997
PF3D7_0733000	erythrocytemembraneprotein1,PfEMP1(VAR)	0.468244	2.11442	2.46351	2.63587	2.76604	3.16739	0.822899	2.24779	-0.0866214	0.802766	-0.0324838	0.488533
PF3D7_0800100	erythrocytemembraneprotein1,PfEMP1(VAR)	0.504611	1.94975	1.84738	1.86188	2.04348	1.89799	0.85418	2.10193	-0.0773967	0.866402	0.130303	0.50156
PF3D7_0800200	erythrocytemembraneprotein1,PfEMP1(VAR)	0.537564	2.02691	1.85589	1.9174	2.1887	2.04375	0.919013	2.26117	0.0161598	0.702832	0.103559	0.375723
PF3D7_0800300	erythrocytemembraneprotein1,PfEMP1(VAR)	0.691344	2.27433	2.22055	2.26845	2.91189	3.43536	1.1098	2.50236	-0.0299875	0.903682	0.02211	0.586813
PF3D7_0800400	rifin(RIF)	0.0149341	-0.220548	0.726123	0.899164	1.50954	2.32481	-0.00854067	-0.476805	0.262288	0.236282	-0.12048	-0.125935
PF3D7_0800500	rifin(RIF)	0.0471722	0.515304	3.27378	3.27024	3.6085	3.50429	0.108562	-0.121401	-0.0741099	-0.030054	0.0739006	-0.0627119
PF3D7_0800600	Plasmodiumexportedprotein(PHISTa),unknownfunction	0.012289	-0.0520879	0.572358	0.681982	0.656837	0.993811	-0.179671	-0.20529	0.0427305	-0.147839	-0.0194551	-0.0224736
PF3D7_0800700	surface-associatedinterspersedprotein8.3(SURFIN8.3)(SURF8.3)	0.0971573	0.630847	0.31328	0.325972	0.905999	1.51669	-0.105666	-0.551641	0.115417	-0.0378778	0.101693	-0.047829
PF3D7_0800800	Plasmodiumexportedprotein(hyp7),unknownfunction	0.0412599	-0.785258	-0.484291	-0.326097	1.15174	2.22712	0.0816921	-1.2326	-0.122117	-0.0390324	-0.0385559	-0.0857727
PF3D7_0800900	Plasmodiumexportedprotein(hyp7),unknownfunction,pseudogene	-0.133891	-0.809937	-0.349937	-0.257953	1.9701	2.11475	-0.0698773	-1.32622	0.511926	-0.287482	0.0175894	-0.224499
PF3D7_0801000	Plasmodiumexportedprotein(PHISTc),unknownfunction	-0.106045	-0.968581	-0.91711	-0.866885	-0.297425	0.0248947	-0.102951	-1.28471	-0.0339457	0.0202811	0.142775	-0.169574
PF3D7_0801300	vonWillebrandfactorAdomain-relatedprotein(WARP)	0.074943	-0.833154	-0.772512	-0.542837	-0.617147	-0.538226	0.216497	-1.31697	0.367636	0.187342	0.317962	0.0284407
PF3D7_0801400	probableprotein,unknownfunction	-0.175443	-1.20789	-0.891765	-1.01761	-0.812184	-0.912888	-0.143405	-1.65464	0.064644	-0.145631	0.182852	-0.139904
PF3D7_0801500	nucleolarprotein10,putative(NOL10)	-0.2463	-1.11509	-1.11263	-1.04488	-1.24244	-1.12144	-0.107313	-1.62735	-0.149956	0.0246956	0.214794	-0.0499054
PF3D7_0801600	conservedPlasmodiumprotein,unknownfunction	-0.173858	-1.16438	-1.08746	-1.12706	-1.05942	-1.30841	-0.513033	-1.61361	0.328371	-0.163887	0.215314	-0.210288
PF3D7_0801700	sentrin-specificprotease2,putative(SENP2)	-0.0934624	-1.17162	-1.00011	-1.02075	-1.16398	-1.11276	-0.172421	-1.59749	0.0863212	-0.088199	0.0923877	-0.136785
PF3D7_0801800	mannose-6-phosphateisomerase,putative	-0.0564571	-1.10324	-1.00938	-0.920171	-1.37128	-1.14543	-0.27904	-1.54362	0.034851	0.159524	0.241544	-0.0252208
PF3D7_0801900	conservedPlasmodiumprotein,unknownfunction	-0.0150179	-1.04768	-0.841028	-0.850902	-1.06323	-1.01276	-0.168284	-1.52407	-0.0175085	-0.0777177	0.0952376	-0.124989
PF3D7_0802000	glutamatedehydrogenase,putative(GDH3)	-0.148869	-1.20658	-1.02991	-1.10726	-1.42831	-1.16578	-0.134614	-1.52955	0.0593197	-0.00236624	0.115214	-0.134384
PF3D7_0802100	transcriptionfactorwithAP2domain(s)(ApiAP2)	-0.106108	-1.19338	-1.08958	-1.05036	-1.30538	-1.21812	-0.279875	-1.57593	0.0273333	-0.062549	-0.0892541	-0.159689
PF3D7_0802200	1-cysperoxiredoxin(1-CysPxn)	0.232206	-1.10157	-0.703004	-0.693771	-1.02076	-0.936816	0.196797	-1.3475	0.440355	0.5224	0.535378	0.19581
PF3D7_0802300	periodictryptophanprotein2,putative(PWP2)	-0.0931338	-1.19436	-1.1759	-1.10923	-1.45846	-1.29989	-0.170142	-1.67798	0.077268	-0.109885	0.111438	-0.190528
PF3D7_0802400	conservedPlasmodiumprotein,unknownfunction	-0.0945863	-1.19157	-1.00705	-0.992883	-1.27082	-1.21261	-0.111472	-1.54033	0.00688338	-0.174231	-0.0338346	-0.119669
PF3D7_0802500	inositol5-phosphatase,putative	-0.147135	-1.23744	-1.11087	-1.12225	-1.34176	-1.18342	-0.264702	-1.61272	-0.10182	-0.0857579	-0.0880099	-0.220726
PF3D7_0802600	adenylylcyclasebeta(ACbeta)	-0.194538	-1.23213	-1.15955	-1.10074	-1.34478	-1.18779	-0.278121	-1.52561	-0.12418	-0.114089	-0.0527705	-0.230335
PF3D7_0802700	conservedPlasmodiumprotein,unknownfunction	-0.101204	-1.14173	-0.980354	-1.02036	-1.24139	-1.07226	0.00233014	-1.4689	-0.116	-0.0304579	0.0276208	-0.0484538
PF3D7_0802800	serine/threonineproteinphosphatase2BcatalyticsubunitA(CNA)	-0.193252	-1.21771	-1.12901	-1.12728	-1.40314	-1.27763	-0.0607703	-1.59859	-0.237403	-0.133929	0.105245	-0.204504
PF3D7_0802900	conservedPlasmodiumprotein,unknownfunction	0.00194077	-1.18859	-1.14053	-1.19403	-1.37552	-1.35254	-0.0500393	-1.76936	0.180632	-0.542628	-0.320657	-0.133981
PF3D7_0803000	peptidyl-prolylcis-transisomerase(CYP81)	-0.126986	-1.21538	-1.13935	-1.04635	-1.38964	-1.25616	-0.364125	-1.62514	0.109105	-0.0163666	-0.0965678	-0.183224
PF3D7_0803100	U3smallnucleolarRNA-associatedprotein14,putative(UTP14)	-0.149148	-1.21093	-0.989665	-1.05037	-1.31831	-1.15641	-0.126738	-1.54677	-0.103245	-0.11668	-0.0264608	-0.250715
PF3D7_0803200	filamentassemblingprotein,putative	-0.142855	-1.21862	-1.01909	-1.026	-1.34446	-1.15359	-0.141926	-1.53356	0.160897	-0.0165227	0.00490481	-0.214976
PF3D7_0803300	mitogen-activatedproteinkinaseorganizer1,putative(MORG1)	0.0394134	-1.13372	-0.881732	-0.952467	-1.39145	-1.13544	-0.136128	-1.45252	0.153573	0.122125	-0.0389936	-0.0732914
PF3D7_0803400	DNArepairandrecombinationproteinRAD54,putative(RAD54)	-0.0992221	-1.19411	-1.09933	-1.07809	-1.2587	-1.24186	-0.178277	-1.54277	0.146651	0.0461867	0.133103	-0.151757
PF3D7_0803500	AAAfamilyATPase,putative	-0.12214	-1.31892	-1.09811	-1.14874	-1.49937	-1.23384	-0.252006	-1.60647	-0.14522	-0.336504	-0.0518652	-0.242207
PF3D7_0803600	conservedPlasmodiumprotein,unknownfunction	-0.090319	-1.23805	-1.02894	-0.953223	-1.21656	-1.20392	-0.266818	-1.60244	-0.13044	-0.0719552	-0.109291	-0.171479
PF3D7_0803700	tubulingammachain(g-tub)	-0.028763	-1.03118	-1.00877	-1.00804	-1.05322	-1.13183	-0.30213	-1.62238	0.0692177	0.166147	0.366557	-0.0258212
PF3D7_0803800	proteasomesubunitbetatype-4	-0.0657743	-1.15594	-0.942648	-1.0033	-1.31143	-1.2877	-0.209151	-1.54922	-0.0781461	-0.0836991	0.12515	-0.0548291
PF3D7_0804000	cactinhomolog,putative	-0.022633	-1.23546	-1.04386	-1.02527	-1.37691	-1.19773	-0.285597	-1.75487	0.0515893	-0.162836	0.0532651	-0.131928
PF3D7_0804300	conservedPlasmodiumprotein,unknownfunction	-0.134471	-1.26975	-0.975825	-0.970732	-1.43254	-1.06056	-0.105255	-1.53274	0.17138	-0.22031	0.121845	-0.148935
PF3D7_0804400	methionineaminopeptidase1c,putative(METAP1c)	-0.0834941	-1.10395	-1.02298	-1.02257	-1.5616	-1.17197	-0.310391	-1.66854	0.132781	0.140511	-0.08173	-0.0743612
PF3D7_0804500	conservedPlasmodiummembraneprotein,unknownfunction	-0.0471435	-1.2094	-1.00645	-1.02709	-1.32249	-1.19932	-0.253434	-1.61525	0.0553326	-0.0196897	0.0646601	-0.0463241
PF3D7_0804600	U2snRNA/tRNApseudouridinesynthase,putative	-0.136393	-1.2195	-1.00813	-1.05902	-1.25944	-1.14973	-0.227682	-1.62247	-0.176466	-0.0981169	0.0394362	-0.232177
PF3D7_0804700	conservedPlasmodiumprotein,unknownfunction	0.0803938	-1.15943	-0.884047	-0.798996	-1.18651	-1.00174	-0.104315	-1.63771	0.127005	0.0854761	0.110194	0.0424909
PF3D7_0804800	peptidyl-prolylcis-transisomerase(CYP24)	-0.148627	-1.38222	-1.15081	-0.998463	-1.11897	-1.30841	0.154245	-1.59861	-0.178036	-0.0964082	-0.0371194	-0.208057
PF3D7_0804900	GTPase-activatingprotein,putative	-0.274645	-1.19867	-1.26863	-1.15916	-1.59568	-1.24897	-0.219602	-1.68056	0.0607021	0.020931	-0.118276	-0.219683
PF3D7_0805000	alpha/betahydrolase,putative	-0.15182	-1.29159	-1.03267	-1.026	-1.3648	-1.18831	-0.186876	-1.58475	-0.0100718	-0.298213	-0.233448	-0.122826
PF3D7_0805100	conservedPlasmodiumprotein,unknownfunction	-0.099095	-1.1867	-1.05118	-0.867134	-1.05781	-1.21608	-0.113259	-1.59962	-0.0514613	-0.0241482	-0.206861	-0.0832012
PF3D7_0805200	gametereleaseprotein,putative(GAMER)	0.356176	-1.03392	-0.507445	-0.489338	-1.36139	-0.792071	0.200718	-1.35154	0.338969	0.388901	0.637554	0.272281
PF3D7_0805300	conservedPlasmodiumprotein,unknownfunction	-0.488967	-1.28415	-1.1157	-1.23836	-1.47457	-1.38518	-0.503168	-1.61317	-0.461157	-0.482468	-0.355159	-0.323418
PF3D7_0805400	acetyltransferase,putative	-0.372119	-1.35976	-0.95327	-1.20853	-1.52575	-1.57513	-0.478593	-1.63508	-0.287001	-0.531349	-0.739186	-0.118076
PF3D7_0805500	conservedPlasmodiumprotein,unknownfunction	-0.2549	-1.30066	-1.1438	-1.19853	-1.24779	-1.38285	-0.333421	-1.60055	-0.162338	-0.323366	-0.0860073	-0.214314
PF3D7_0805600	PAP2-likeprotein,putative	-0.166695	-1.28347	-0.987598	-1.08203	-1.47648	-1.23088	-0.275049	-1.68233	0.0272212	-0.270581	-0.119259	-0.190846
PF3D7_0805700	serine/threonineproteinkinase,FIKKfamily(FIKK8)	-0.165446	-1.25355	-1.18706	-1.13329	-1.37065	-1.29877	-0.3299	-1.61691	0.00152513	-0.0256509	-0.0777718	-0.168201
PF3D7_0805800	conservedPlasmodiumprotein,unknownfunction	0.0144165	-1.15191	-0.917209	-0.83818	-1.14307	-1.08673	-0.235837	-1.67587	-0.0576397	-0.15216	0.213173	0.038313
PF3D7_0805900	conservedprotein,unknownfunction	-0.0292945	-1.00046	-0.856428	-0.929362	-1.1016	-0.930975	-0.0594036	-1.38468	0.159343	-0.144025	0.170078	-0.197551
PF3D7_0806000	AAAfamilyATPase,putative	0.00570527	-1.23723	-0.953965	-0.897756	-1.04751	-1.1288	-0.256195	-1.66348	0.106654	-0.00305888	0.0894408	-0.047389
PF3D7_0806100	conservedPlasmodiumprotein,unknownfunction	-0.0597712	-1.36438	-1.08814	-1.08604	-1.27879	-1.13063	-0.257955	-1.73826	-0.0311365	-0.226295	0.165958	-0.126861
PF3D7_0806200	conservedPlasmodiummembraneprotein,unknownfunction	-0.0474837	-1.25611	-1.1015	-1.0899	-1.33419	-1.20742	-0.195354	-1.56671	-0.0369697	-0.0430659	-0.00584884	-0.187694
PF3D7_0806300	ferlin,putative	-0.0872333	-1.20271	-1.12313	-1.06574	-1.32013	-1.21452	-0.251809	-1.60862	0.017559	0.0356144	0.11679	-0.15561
PF3D7_0806400	glycosyltransferasefamily28protein,putative	-0.0927582	-1.29445	-1.22303	-1.09723	-1.22762	-1.42622	-0.158797	-1.62723	0.0800775	0.0357834	-0.0755209	-0.338388
PF3D7_0806500	DnaJprotein,putative	-0.00874382	-1.16505	-1.16594	-1.03979	-1.15906	-1.15432	-0.126027	-1.58223	0.0866988	0.106352	0.0838446	-0.135528
PF3D7_0806600	kinesin-likeprotein,putative	-0.00173414	-1.2333	-0.953286	-0.887312	-1.30444	-1.18837	-0.210189	-1.57026	0.131435	-0.0159265	0.163656	-0.121249
PF3D7_0806700	conservedPlasmodiummembraneprotein,unknownfunction	-0.0474193	-1.19744	-0.985289	-0.984349	-1.23779	-1.17806	-0.254563	-1.59742	0.0184587	-0.111474	0.0615249	-0.103992
PF3D7_0806800	vacuolarprotontranslocatingATPasesubunitA,putative	-0.292019	-1.20823	-1.12811	-1.26272	-1.44882	-1.36665	-0.293294	-1.62761	0.0352355	-0.145266	-0.196488	-0.17579
PF3D7_0806900	conservedPlasmodiumprotein,unknownfunction	-0.105141	-1.20388	-1.00182	-1.04552	-1.259	-1.2208	-0.267402	-1.6006	-0.152585	0.0395417	0.152372	-0.0101487
PF3D7_0807000	gas41homologue,putative	-0.0621145	-1.03079	-0.883334	-0.894749	-0.910491	-0.866659	-0.156412	-1.31282	-0.000834886	-0.0842551	0.0747872	-0.24791
PF3D7_0807100	RNAhelicase,putative	-0.059639	-1.25358	-0.917414	-0.931684	-1.21892	-1.18977	-0.258481	-1.6736	-0.00913145	-0.0272325	0.0274753	-0.0506757
PF3D7_0807200	conservedPlasmodiummembraneprotein,unknownfunction	-0.0289901	-1.27744	-1.14853	-0.936413	-1.21065	-1.10019	-0.0979808	-1.60534	0.158593	0.026097	0.159878	-0.198444
PF3D7_0807300	ras-relatedproteinRab-18(RAB18)	-0.218896	-0.906574	-0.705828	-0.815021	-1.16423	-0.93584	0.0262528	-1.22245	-0.100975	-0.0978004	-0.290038	-0.0075356
PF3D7_0807400	conservedPlasmodiumprotein,unknownfunction	-0.29469	-1.42254	-1.23982	-1.11801	-1.44821	-1.43851	-0.210753	-1.65545	-0.296408	-0.510023	-0.205546	-0.379711
PF3D7_0807500	proteasomesubunitalphatype-6,putative	-0.216498	-1.18779	-1.13842	-1.01985	-1.50703	-1.28245	-0.109732	-1.55052	0.125985	-0.0655802	0.0277858	-0.243292
PF3D7_0807600	conservedPlasmodiumprotein,unknownfunction	-0.101615	-1.20225	-1.13905	-1.12612	-1.2541	-1.24091	-0.129673	-1.49071	0.0282244	-0.0766236	-0.0971273	-0.137962
PF3D7_0807700	serineproteaseDegP(DegP)	-0.14668	-1.16629	-1.05747	-1.16148	-1.30369	-1.11102	-0.0794826	-1.44518	-0.100414	-0.258499	-0.157071	-0.260892
PF3D7_0807800	26SproteasomeregulatorysubunitRPN10,putative(RPN10)	-0.197828	-1.01981	-1.1389	-1.04851	-1.40282	-1.23828	-0.175509	-1.51378	0.0164562	-0.170822	-0.00430938	-0.186781
PF3D7_0807900	tyrosine--tRNAligase(TyrRS)	-0.210412	-1.10135	-0.952964	-1.01856	-1.34916	-0.990577	-0.289235	-1.41854	-0.0147152	-0.0896155	0.175135	-0.194633
PF3D7_0808000	conservedPlasmodiumprotein,unknownfunction	-0.032246	-1.24346	-1.09036	-1.13033	-1.32225	-1.32898	-0.29794	-1.66572	-0.0213586	-0.158582	-0.0110124	-0.140231
PF3D7_0808100	AP-3complexsubunitdelta,putative	-0.0792432	-1.2023	-1.04192	-1.01259	-1.34549	-1.17486	-0.303904	-1.63419	0.0174988	-0.245157	0.0715309	-0.176306
PF3D7_0808200	plasmepsinX	-0.0750744	-1.04678	-0.96163	-0.89573	-1.16518	-1.05017	-0.213439	-1.44707	-0.141692	-0.108958	0.186953	-0.0537151
PF3D7_0808300	ubiquitinregulatoryprotein,putative	-0.176668	-0.968932	-0.807497	-0.753728	-0.722765	-0.927632	-0.190739	-1.05814	-0.289483	-0.217154	-0.0993189	-0.220945
PF3D7_0808400	coatomersubunitepsilon,putative(SEC28)	-0.0925289	-1.07018	-0.850103	-0.859672	-1.32167	-1.26638	-0.293901	-1.38389	-0.139118	-0.659023	-0.27581	-0.151555
PF3D7_0808600	erythrocytemembraneprotein1,PfEMP1(VAR)	1.30724	3.43019	3.17865	3.27484	3.34223	3.38483	1.72753	3.75953	-0.131339	0.535186	0.030235	0.354354
PF3D7_0808700	erythrocytemembraneprotein1,PfEMP1(VAR)	1.06075	3.27081	2.94648	3.20088	3.28665	3.42189	1.6993	3.69123	-0.0505853	0.472812	0.0368494	0.268944
PF3D7_0808800	rifin(RIF)	0.525531	2.36814	3.34677	3.41062	3.61703	3.59934	1.16366	2.99678	0.00370909	0.0138401	0.0927394	-0.0211909
PF3D7_0808900	rifin(RIF)	0.445436	2.09861	3.27801	3.3844	3.51039	3.53628	1.2703	2.77738	0.235248	0.247558	0.232465	-0.107776
PF3D7_0809100	erythrocytemembraneprotein1,PfEMP1(VAR)	0.515665	1.89069	1.69661	1.80048	1.97049	1.92038	0.978918	2.06499	0.00376884	0.0581537	0.0486215	-0.0799995
PF3D7_0809200	asparagine-richantigenPfa55-14(pfa55-14)	-0.088117	-1.09916	-0.919879	-0.869277	-1.17814	-1.07603	-0.181006	-1.45362	0.124032	-0.154772	-0.137777	-0.178476
PF3D7_0809400	conservedPlasmodiumprotein,unknownfunction	-0.173316	-1.18669	-1.12286	-1.00685	-1.40923	-1.16371	-0.212343	-1.55274	-0.0798469	-0.379735	-0.138442	-0.162091
PF3D7_0809500	histoneacetyltransferasesubunitNuA4,putative	0.157146	-1.16183	-1.18158	-1.22291	-0.935441	-0.925827	0.172372	-1.21885	0.442287	0.142425	-0.0161713	-0.203121
PF3D7_0809600	peptidasefamilyC50,putative	-0.060939	-1.23057	-0.997582	-1.03865	-1.32437	-1.16361	-0.215391	-1.5965	0.0264375	-0.18224	0.000339736	-0.116301
PF3D7_0809700	RuvB-likehelicase1(RUVB1)	-0.129272	-1.14634	-1.06894	-1.08702	-1.30278	-1.11372	-0.354383	-1.46328	0.0786376	-0.255414	-0.0284484	-0.172261
PF3D7_0809800	conservedPlasmodiumprotein,unknownfunction	-0.132831	-1.24295	-1.05677	-1.13489	-1.23418	-1.23393	-0.304707	-1.56943	-0.0360962	-0.372724	-0.233008	-0.187972
PF3D7_0809900	JmjCdomaincontainingprotein(JmjC1)	-0.106882	-1.20091	-0.993684	-0.985165	-1.19575	-1.13346	-0.231196	-1.54359	-0.0426321	-0.233157	0.0817881	-0.101303
PF3D7_0810000	acyl-CoAbindingprotein,putative	0.327412	-1.05112	-0.55078	-0.579475	-1.08842	-0.66803	-0.21001	-1.54054	0.142579	0.554045	0.106673	0.125664
PF3D7_0810100	apicoplastribosomalproteinL33precursor,putative	-0.110483	-1.25397	-0.995547	-0.87729	-1.31163	-1.03232	-0.310758	-1.57814	0.0321222	0.0033431	-0.114629	-0.0150367
PF3D7_0810200	ABC1family,putative(ABCK1)	-0.0218179	-1.15287	-1.0699	-1.044	-1.34653	-1.2729	-0.170655	-1.58798	0.0811994	-0.0345143	-0.0101393	-0.163833
PF3D7_0810300	proteinphosphatasePPM5,putative(PPM5)	-0.0858728	-1.09403	-0.967243	-1.06226	-1.28627	-1.09781	-0.136448	-1.46419	-0.0320925	-0.285992	0.0185547	-0.19737
PF3D7_0810400	aquaporin,putative(AQP2)	-0.143475	-1.37924	-1.10907	-1.14207	-1.36533	-1.425	-0.211686	-1.70814	-0.220272	-0.313363	-0.22707	-0.248397
PF3D7_0810500	proteinphosphatasePPM7,putative(PPM7)	-0.0744088	-1.16887	-0.983581	-0.903241	-1.0235	-1.14777	-0.251239	-1.44338	-0.123444	-0.383331	0.0620432	-0.0980397
PF3D7_0810600	RNAhelicase,putative	-0.0373413	-1.22106	-1.04261	-1.04603	-1.02697	-1.25564	-0.220616	-1.55515	-0.0490754	-0.0503558	0.060057	-0.163568
PF3D7_0810700	conservedPlasmodiumprotein,unknownfunction	-0.0106075	-1.05731	-0.821892	-0.986057	-1.08337	-1.20238	-0.0198392	-1.5915	-0.0133991	-0.226557	-0.157491	-0.124259
PF3D7_0810800	hydroxymethyldihydropterinpyrophosphokinase-dihydropteroatesynthase(PPPK-DHPS)	-0.0655323	-1.1232	-1.08197	-1.01846	-1.17208	-1.16219	-0.163084	-1.52314	-0.0345916	0.0437048	0.258412	-0.141534
PF3D7_0810900	.1conservedPlasmodiumprotein,unknownfunction	-0.146379	-1.14544	-1.11022	-1.10785	-1.3669	-1.19555	-0.134168	-1.57145	-0.180121	-0.391069	-0.596928	-0.366509
PF3D7_0810900	.2conservedPlasmodiumprotein,unknownfunction	-0.146379	-1.14544	-1.11022	-1.10785	-1.3669	-1.19555	-0.134168	-1.57145	-0.180121	-0.391069	-0.596928	-0.366509
PF3D7_0811000	cullin-1,putative(CUL1)	0.00469681	-1.19266	-1.02273	-0.979822	-1.30518	-1.19661	-0.116453	-1.68149	0.0592604	-0.0646069	-0.112909	-0.0215221
PF3D7_0811100	mitochondrialcarrierprotein,putative	-0.132	-1.29974	-1.06726	-1.05893	-1.08727	-1.30369	-0.214055	-1.69242	0.0698266	-0.274142	-0.0255348	-0.281519
PF3D7_0811200	ERmembraneproteincomplexsubunit1,putative(EMC1)	-0.0402135	-1.25954	-0.97073	-1.0598	-1.15745	-1.20749	-0.283223	-1.71103	0.0203527	-0.272892	0.0452298	-0.0786038
PF3D7_0811300	CCR4-associatedfactor1(CAF1)	-0.145842	-1.21914	-1.11163	-1.10569	-1.27037	-1.28515	-0.253303	-1.60275	0.0013165	-0.218182	-0.0320792	-0.200237
PF3D7_0811400	conservedprotein,unknownfunction	-0.176643	-1.19779	-1.12048	-1.17866	-1.16016	-1.33832	-0.409107	-1.5574	0.0130511	-0.144206	0.0164193	-0.364687
PF3D7_0811500	histone-argininemethyltransferaseCARM1,putative(CARM1)	-0.1869	-1.24059	-1.0875	-1.08472	-1.22185	-1.25567	-0.103223	-1.65849	0.0518069	-0.155311	0.0112173	-0.105707
PF3D7_0811600	conservedPlasmodiumprotein,unknownfunction	-0.133597	-1.27143	-1.18669	-1.21449	-1.45921	-1.31283	-0.223994	-1.6847	-0.154893	-0.172023	-0.164778	-0.242481
PF3D7_0811700	conservedPlasmodiumprotein,unknownfunction	-0.25988	-1.32768	-1.13615	-1.20817	-1.46796	-1.44778	-0.426422	-1.64469	-0.1598	-0.252101	-0.350171	-0.206851
PF3D7_0811800	conservedPlasmodiumprotein,unknownfunction	-0.0996472	-1.35011	-0.939084	-1.0165	-1.6581	-1.12316	-0.213552	-1.84061	-0.0373888	-0.232336	-0.0319974	-0.151168
PF3D7_0811900	RNA-bindingprotein,putative	-0.065483	-1.23025	-0.968646	-1.07608	-1.19859	-1.12692	-0.229622	-1.58836	0.0992753	-0.181492	0.0491954	-0.0818981
PF3D7_0812000	conservedPlasmodiumprotein,unknownfunction	-0.0747224	-1.29408	-1.12376	-0.922772	-1.42469	-1.07911	-0.181664	-1.59319	0.0437126	-0.227469	0.212142	-0.202131
PF3D7_0812100	conservedPlasmodiumprotein,unknownfunction	-0.108736	-1.24737	-1.0594	-1.08936	-1.44792	-1.21573	-0.200566	-1.61442	-0.0179226	-0.0210214	0.166769	-0.122483
PF3D7_0812220	GTPase,putative	-0.14058	-1.25001	-1.0054	-0.965874	-1.53703	-1.25877	-0.224067	-1.55678	-0.0318964	-0.35199	-0.258568	-0.190462
PF3D7_0812200	trypsin-likeserineprotease,putative	-0.215413	-1.18998	-1.15599	-1.04215	-1.21209	-1.173	-0.256826	-1.4626	-0.0240441	-0.475496	-0.192681	-0.130802
PF3D7_0812300	sporozoitesurfaceprotein3,putative(SSP3)	-0.14074	-1.22894	-1.13625	-0.989167	-1.21769	-1.16961	-0.215634	-1.64722	-0.0876254	-0.236136	0.012311	-0.254656
PF3D7_0812400	karyopherinalpha(KARalpha)	-0.281218	-1.09876	-1.09754	-1.15235	-1.38424	-1.23552	-0.2377	-1.54063	0.0666589	-0.12652	0.156189	-0.240417
PF3D7_0812500	RNA-bindingprotein,putative	-0.0360377	-1.1884	-0.905747	-0.865233	-1.22063	-1.11168	-0.222682	-1.6627	0.134654	-0.0260636	0.142985	-0.0491634
PF3D7_0812600	ubiquitin-conjugatingenzyme,putative	0.014186	-0.932913	-1.02449	-0.997109	-1.24021	-1.0215	0.0111724	-1.35983	0.107288	-0.0449781	0.262649	-0.131318
PF3D7_0812700	RNA-bindingprotein(U1snRNP-like),putative	-0.00898753	-1.1574	-0.823471	-0.990768	-1.53473	-1.37973	-0.532881	-1.58566	-0.169987	-0.163445	0.0923722	-0.0513606
PF3D7_0812800	conservedPlasmodiumprotein,unknownfunction	-0.481253	-0.963869	-0.809582	-0.714968	-0.458252	-0.962264	0.445007	-1.49185	0.448421	-0.194188	0.0498512	-0.121578
PF3D7_0812900	probableprotein,unknownfunction	-0.0350291	-1.01336	-0.857461	-0.80615	-1.13971	-1.09897	-0.0678282	-1.46524	-0.0339624	-0.153839	-0.0209433	-0.088907
PF3D7_0813000	conservedPlasmodiumprotein,unknownfunction	-0.174942	-1.17054	-1.04776	-1.14393	-1.24458	-1.22695	-0.189211	-1.69453	-0.237957	-0.218781	-0.199193	-0.257897
PF3D7_0813100	conservedPlasmodiumprotein,unknownfunction	-0.020181	-1.21877	-0.916282	-0.941492	-1.37592	-1.27943	-0.191519	-1.62077	0.138227	-0.075518	0.20444	-0.149909
PF3D7_0813200	CSdomainprotein,putative	0.0212904	-1.20396	-0.827603	-0.883203	-1.50134	-0.985944	0.0091326	-1.45693	-0.0391087	-0.218456	-0.311641	-0.11298
PF3D7_0813300	conservedPlasmodiumprotein,unknownfunction	-0.0101813	-1.20679	-1.05461	-0.910875	-1.08664	-1.23407	-0.00200297	-1.52007	-0.118659	-0.267846	0.20954	-0.19564
PF3D7_0813400	conservedPlasmodiumprotein,unknownfunction	-0.175276	-1.21242	-1.11526	-1.14984	-1.34817	-1.22035	-0.147818	-1.45716	-0.117901	-0.553033	-0.155424	-0.279058
PF3D7_0813500	conservedPlasmodiumprotein,unknownfunction	0.0740034	-1.32346	-1.06245	-0.986111	-1.33101	-1.16546	-0.24378	-1.66362	0.0315397	-0.00104021	-0.0143838	0.0863836
PF3D7_0813600	translationinitiationfactorSUI1,putative	-0.0999299	-1.14466	-1.07166	-1.10215	-1.17066	-1.28163	0.0257113	-1.48555	0.0152054	-0.343296	-0.0620714	-0.254224
PF3D7_0813700	ABCtransporterFfamilymember1,putative(ABCF1)	-0.0487822	-1.30614	-1.04733	-0.992363	-1.31984	-1.21894	-0.13746	-1.68343	0.0053065	-0.260494	-0.00650126	-0.177569
PF3D7_0813800	GDP-mannose4,6-dehydratase(GMD)	-0.22563	-1.17313	-1.00539	-1.13675	-1.37675	-1.25375	-0.116228	-1.57952	0.260813	0.0658509	-0.309399	-0.359643
PF3D7_0813900	40SribosomalproteinS16,putative	-0.127752	-1.08609	-0.974101	-1.03286	-1.2778	-1.0064	-0.115004	-1.3847	-0.0275059	-0.108919	0.328585	-0.105567
PF3D7_0814000	60SribosomalproteinL13-2,putative	0.112465	-1.00709	-0.794443	-0.735343	-1.12037	-0.974974	0.154675	-1.47255	0.140534	0.0821523	0.0742151	-0.157608
PF3D7_0814100	conservedPlasmodiumprotein,unknownfunction	-0.126404	-1.19641	-1.05874	-1.07987	-1.41268	-1.1948	-0.0799754	-1.44176	-0.165596	-0.651222	-0.286279	-0.335838
PF3D7_0814200	DNA/RNA-bindingproteinAlba1(ALBA1)	-0.169245	-0.875611	-0.953096	-0.812877	-1.13465	-1.24105	0.181173	-1.38462	0.119484	0.36422	-0.258486	0.144718
PF3D7_0814300	ATPase,putative	-0.166739	-1.29945	-1.22451	-1.18949	-1.36397	-1.35227	-0.335141	-1.64752	-0.155484	-0.289134	-0.0438502	-0.34824
PF3D7_0814400	phospholipaseDDHD1,putative	-0.101492	-1.23302	-1.09004	-1.07297	-1.24882	-1.20516	-0.176039	-1.62868	0.156601	-0.0725238	0.0264679	-0.0501481
PF3D7_0814500	conservedPlasmodiumprotein,unknownfunction	-0.0410259	-1.31319	-1.06434	-0.999404	-1.44101	-1.18541	-0.117918	-1.5928	0.107561	-0.3319	-0.194546	-0.211028
PF3D7_0814600	conservedPlasmodiumprotein,unknownfunction	0.104848	-0.960491	-1.03662	-0.913268	-1.31058	-0.916204	0.00061556	-1.41124	0.215385	0.162635	0.219033	-0.0355611
PF3D7_0814700	conservedPlasmodiumprotein,unknownfunction	-0.273084	-1.18709	-1.04311	-1.18567	-1.10678	-1.09183	-0.035377	-1.49021	0.0241493	0.0623543	-0.565299	-0.324351
PF3D7_0814900	superoxidedismutase[Fe](FeSOD)	-0.0541514	-1.03312	-1.02072	-1.27553	-1.32121	-1.31783	-0.244411	-1.63957	-0.000703286	-0.0512521	0.151201	-0.329795
PF3D7_0815000	selenoprotein(Sel3)	-0.376214	-1.19001	-1.14931	-1.26028	-1.47209	-1.42882	-0.414965	-1.58047	-0.246711	-0.430587	-0.225031	-0.481225
PF3D7_0815100	RAPprotein,putative	-0.14821	-1.19164	-1.09217	-1.09046	-1.20146	-1.08246	-0.170104	-1.54377	0.0870726	0.032822	0.0885379	-0.187276
PF3D7_0815200	importinbeta,putative	-0.153606	-1.20878	-1.07627	-1.12971	-1.05469	-1.28078	-0.216688	-1.60284	0.175519	-0.0221151	0.148578	-0.195981
PF3D7_0815300	FAD-dependentmonooxygenase,putative	-0.00140736	-1.22488	-1.02474	-0.988098	-1.43065	-1.23988	-0.319745	-1.66164	0.0853604	-0.129868	0.226044	-0.117782
PF3D7_0815400	conservedPlasmodiumprotein,unknownfunction	-0.253867	-1.07779	-0.914111	-0.915458	-1.25989	-1.23491	-0.0645614	-1.57317	-0.0531995	0.167825	-0.364879	-0.271754
PF3D7_0815500	conservedPlasmodiumprotein,unknownfunction	-0.108696	-1.16733	-1.04576	-1.05728	-1.44248	-1.25421	-0.28672	-1.52437	-0.0496544	-0.182709	0.209705	-0.115212
PF3D7_0815600	eukaryotictranslationinitiationfactor3subunitG,putative(EIF3G)	0.048668	-1.14801	-0.805198	-0.842554	-1.1161	-1.08986	-0.135192	-1.48858	0.133234	-0.185428	-0.00153289	0.0447803
PF3D7_0815700	ubiquitin(Ub)	-0.112071	-1.20125	-0.975746	-1.22043	-1.19508	-1.05016	-0.297522	-1.54343	-0.0371366	-0.358996	-0.287799	-0.277036
PF3D7_0815800	vacuolarproteinsorting-associatedprotein9,putative(VPS9)	-0.148131	-1.23225	-0.987024	-1.05547	-1.28391	-1.2015	-0.249423	-1.57465	0.0582727	-0.0930722	0.00711287	-0.140273
PF3D7_0815900	dihydrolipoyldehydrogenase,apicoplast(aLipDH)	-0.228688	-1.32215	-1.17922	-1.26954	-1.53045	-1.36048	-0.242984	-1.67751	-0.170145	-0.191859	-0.059146	-0.238133
PF3D7_0816000	ribosomeassemblyproteinRRB1,putative(RRB1)	-0.229817	-1.22353	-1.06076	-1.16607	-1.36843	-1.30195	-0.160771	-1.52202	0.0767158	-0.0253596	-0.0618066	-0.230449
PF3D7_0816100	phosphopantothenoylcysteinedecarboxylase,putative	-0.217678	-1.12914	-0.765425	-1.08571	-1.42187	-1.29513	-0.225391	-1.59053	-0.0297407	-0.301934	-0.241323	-0.0195646
PF3D7_0816200	vacuolarproteinsorting-associatedprotein2,putative(VPS2)	-0.0496631	-1.22996	-1.18941	-1.14191	-1.34286	-1.12694	-0.0571638	-1.46692	-0.078481	-0.00707639	0.103124	-0.112266
PF3D7_0816300	conservedPlasmodiumprotein,unknownfunction	-0.0669425	-1.19706	-0.976672	-1.004	-1.21935	-1.20124	-0.217773	-1.60692	0.0278911	-0.408521	0.0654051	-0.163217
PF3D7_0816400	conservedPlasmodiumprotein,unknownfunction	-0.17019	-1.20763	-0.961334	-0.989462	-0.858096	-1.20288	-0.259841	-1.52121	-0.396046	-0.200061	-0.00446656	-0.255292
PF3D7_0816500	smallheatshockproteinHSP20,putative(HSP20)	0.0555171	-1.08291	-0.935928	-0.898768	-1.07475	-1.02611	-0.0494233	-1.38488	-0.121947	-0.446118	-0.292437	-0.0143211
[truncated: 3,510 more rows]
