# Supplementary material for: The ApiAP2 factor PfAP2-HC is an integral component of heterochromatin in the malaria parasite Plasmodium falciparum
Source: iScience. 2021 Apr 16;24(5):102444. doi: 10.1016/j.isci.2021.102444 (PMC8105651; doi:10.1016/j.isci.2021.102444)
Supplement: Data S2. Processed microarray data obtained from 3D7/DDGFP-PfAP2-HC parasites, related to figure 3 — Columns A-B: Gene ID and gene annotation. Column C: HP1 target genes (Flueck et al., 2009; Fraschka et al., 2018). Columns D-H: Cy5/Cy3 log2 ratios for all transcripts and five TPs (8–16 hpi, 16–24 hpi, 24–32 hpi, 32–40 hpi, 40–48 hpi) harvested from 3D7/DDGFP-PfAP2-HC parasites cultured in presence of Shield-1 (ON). Columns I-M: Cy5/Cy3 log2 ratios for all transcripts and five TPs harvested from 3D7/DDGFP-PfAP2-HC parasites cultured in absence of Shield-1 (OFF). Columns N-R: fold change in gene expression (log2) in 3D7/DDGFP-PfAP2-HC parasites cultured in absence Shield-1 (OFF) compared with 3D7/DDGFP-PfAP2-HC parasites cultured in presence of Shield-1 (ON) for each of the five paired TPs. Column S: mean fold change in gene expression across all five TPs. Column T: p-value (paired two-tailed Student's t-test). Column U: negative log10 of the p-value. [file mmc3.xlsx]

## Sheet: Supplementary Dataset 2
	Description	HP1-enriched (Fraschka et al., 2018; Flueck et al., 2009)	AP2-HC TP1 ON	AP2-HC TP2 ON	AP2-HC TP3 ON	AP2-HC TP4 ON	AP2-HC TP5 ON	AP2-HC TP1 OFF	AP2-HC TP2 OFF	AP2-HC TP3 OFF	AP2-HC TP4 OFF	AP2-HC TP5 OFF	log2 FC TP1	log2 FC TP2	log2 FC TP3	log2 FC TP4	log2 FC TP5	avg log2 FC	p-value	-log10(P)
PF3D7_0220900	Plasmodium exported protein, unknown function, pseudogene	1	0.184	-0.044	0.034	-0.019	NA	0.192	0.131	-0.118	0.049	0.325	0.008	0.175	-0.152	0.068		0.02475	0.741072	0.13014
PF3D7_1477400	Plasmodium exported protein (PHIST), unknown function	1	1.515	0.92	-0.022	-0.69	-0.874	0.73	-0.188	-0.085	-0.901	-1.026	-0.785	-1.108	-0.063	-0.211	-0.152	-0.4638	0.0863737	1.06362
PF3D7_1477300	Plasmodium exported protein (PHIST), unknown function	1	1.274	0.279	0.101	-1.42	-0.955	-0.217	-0.362	-0.451	-1.276	-0.965	-1.491	-0.641	-0.552	0.144	-0.01	-0.51	0.151304	0.82015
PF3D7_1476600	Plasmodium exported protein, unknown function	1	1.649	1.581	0.411	-0.632	-0.515	1.583	0.928	-0.016	-0.663	-0.477	-0.066	-0.653	-0.427	-0.031	0.038	-0.2278	0.162946	0.787957
PF3D7_0621400	Pf77 protein	1	2.44	0.904	-1.554	-1.595	-1.026	2.504	1.041	-1.847	NA	-1.163	0.064	0.137	-0.293		-0.137	-0.05725	0.598801	0.222717
PF3D7_1222600	AP2 domain transcription factor AP2-G	1	1.205	0.85	-1.009	-1.477	0.263	0.439	-0.228	-1.314	-1.186	0.284	-0.766	-1.078	-0.305	0.291	0.021	-0.3674	0.215919	0.665709
PF3D7_1478000	Plasmodium exported protein (PHISTa), unknown function	1	2.364	1.857	-1.405	-3.918	-3.808	2.564	1.441	-1.991	-4.382	-3.528	0.2	-0.416	-0.586	-0.464	0.28	-0.1972	0.337332	0.471943
PF3D7_1476500	probable protein, unknown function	1	1.878	1.355	-0.323	-0.511	-0.194	1.423	0.644	0.004	-0.723	-0.096	-0.455	-0.711	0.327	-0.212	0.098	-0.1906	0.363557	0.439427
PF3D7_1477700	Plasmodium exported protein (PHISTa), unknown function	1	0.417	0.548	-0.507	-0.543	-0.475	0.609	0.062	-0.533	-0.561	-0.429	0.192	-0.486	-0.026	-0.018	0.046	-0.0584	0.63494	0.197267
PF3D7_1038400	gametocyte-specific protein	1	0.351	0.622	-0.166	-0.312	-0.09	0.221	0.307	-0.199	-0.474	-0.224	-0.13	-0.315	-0.033	-0.162	-0.134	-0.1548	0.0274219	1.5619
PF3D7_1253000	gametocyte erythrocyte cytosolic protein	1	2.024	0.777	0.149	0.813	-0.119	1.782	0.464	0.2	0.324	-0.245	-0.242	-0.313	0.051	-0.489	-0.126	-0.2238	0.0686713	1.16322
PF3D7_1146800	conserved Plasmodium protein, unknown function	1	1.076	1.212	-0.014	-0.04	0.026	0.769	0.43	0.037	-0.224	-0.004	-0.307	-0.782	0.051	-0.184	-0.03	-0.2504	0.162736	0.788517
PF3D7_0936600	gametocyte exported protein 5	1	2.429	2.438	-0.1	-2.154	-2.712	2.648	1.872	-0.531	-2.778	-2.55	0.219	-0.566	-0.431	-0.624	0.162	-0.248	0.244581	0.611578
PF3D7_0209000	6-cysteine protein	1	0.67	1.288	-0.159	0.089	-0.048	0.809	0.441	-0.01	-0.094	-0.173	0.139	-0.847	0.149	-0.183	-0.125	-0.1734	0.39312	0.405474
PF3D7_1423400	conserved Plasmodium membrane protein, unknown function	1	-0.296	0.099	NA	-0.396	0.265	0.097	-0.058	-0.156	NA	0.152	0.393	-0.157			-0.113	0.041	0.837877	0.0768197
PF3D7_1036300	duffy binding-like merozoite surface protein 2	1	1.189	0.863	-0.681	-0.7	0.102	1.149	0.54	-0.843	-0.749	-0.122	-0.04	-0.323	-0.162	-0.049	-0.224	-0.1596	0.040762	1.38974
PF3D7_0115600	rifin	1	0.475	1.718	1.247	-0.44	-0.599	0.677	2.49	1.575	-0.643	-0.583	0.202	0.772	0.328	-0.203	0.016	0.223	0.245238	0.610413
PF3D7_0113800	DBL containing protein, unknown function	1	0.924	0.945	-0.158	-0.585	1.066	1.264	0.695	-0.331	-0.353	0.648	0.34	-0.25	-0.173	0.232	-0.418	-0.0538	0.729914	0.136728
PF3D7_1240400	erythrocyte membrane protein 1, PfEMP1	1	2.244	2.29	-0.743	-1.302	-0.435	2.94	1.837	-0.941	-1.019	-0.422	0.696	-0.453	-0.198	0.283	0.013	0.0682	0.748127	0.126025
PF3D7_0425200	Plasmodium exported protein (hyp15), unknown function	1	1.754	1.386	-1.497	-1.955	-2.199	2.126	0.772	-1.962	-1.706	-1.995	0.372	-0.614	-0.465	0.249	0.204	-0.0508	0.81452	0.0890982
PF3D7_0712300	erythrocyte membrane protein 1, PfEMP1	1	1.335	1.424	-0.186	-0.54	0.12	1.794	1.365	-0.429	-0.452	0.016	0.459	-0.059	-0.243	0.088	-0.104	0.0282	0.825688	0.083184
PF3D7_0937200	lysophospholipase, putative	1	1.283	0.829	0.135	-0.547	-0.321	1.186	0.683	-0.153	-0.206	-0.053	-0.097	-0.146	-0.288	0.341	0.268	0.0156	0.904879	0.0434094
PF3D7_1200600	erythrocyte membrane protein 1, PfEMP1	1	2.477	2.275	0.312	-0.884	-0.541	2.932	1.998	-0.207	-0.71	-0.355	0.455	-0.277	-0.519	0.174	0.186	0.0038	0.983787	0.00709875
PF3D7_0729900	dynein heavy chain, putative	1	0.191	0.495	0.008	-0.166	0.092	0.776	0.422	-0.033	0.031	0.108	0.585	-0.073	-0.041	0.197	0.016	0.1368	0.322806	0.491058
PF3D7_0831100	surface-associated interspersed protein 8.1 (SURFIN 8.1)	1	0.336	3.039	0.942	-0.26	-0.202	1.982	3.245	0.432	-0.013	-0.075	1.646	0.206	-0.51	0.247	0.127	0.3432	0.386663	0.412667
PF3D7_1372100	Plasmodium exported protein (PHISTb), unknown function	1	2.38	0.65	-1.083	-1.129	-0.807	2.099	-0.169	-1.13	-0.869	-0.768	-0.281	-0.819	-0.047	0.26	0.039	-0.1696	0.408863	0.388423
PF3D7_1372500	stevor, pseudogene	1	NA	1.771	1.885	-0.426	-1.343	NA	2.375	1.311	-1.13	-1.744		0.604	-0.574	-0.704	-0.401	-0.26875	0.432869	0.363644
PF3D7_1425600	zinc finger protein, putative	1	0.619	0.419	0.431	0.293	0.499	0.983	0.055	NA	0.24	0.578	0.364	-0.364		-0.053	0.079	0.0065	0.968384	0.0139522
PF3D7_0632400	rifin	1	0.259	1.015	0.698	-0.672	0.295	1.675	2.532	1.336	0.046	0.236	1.416	1.517	0.638	0.718	-0.059	0.846	0.042305	1.37361
PF3D7_1400200	rifin	1	-0.072	0.45	-0.032	-1.278	-0.168	0.186	1.577	0.31	-0.718	0.13	0.258	1.127	0.342	0.56	0.298	0.517	0.0326671	1.48589
PF3D7_1200200	rifin	1	0.259	0.186	0.009	-0.298	0.319	0.764	1.02	0.057	0.246	0.547	0.505	0.834	0.048	0.544	0.228	0.4318	0.0335063	1.47487
PF3D7_0732300	rifin	1	-0.155	0.417	0.185	0.206	-0.235	0.575	0.996	0.458	0.529	-0.22	0.73	0.579	0.273	0.323	0.015	0.384	0.0367653	1.43456
PF3D7_0100900	rifin	1	1	1.016	0.486	-0.359	-0.098	1.436	1.31	0.645	-0.156	0.179	0.436	0.294	0.159	0.203	0.277	0.2738	0.00445754	2.35091
PF3D7_0701900	Plasmodium exported protein, unknown function	1	0.916	-1.173	-3.378	-4.112	-4.027	0.142	-1.932	-3.716	-4.565	-4.042	-0.774	-0.759	-0.338	-0.453	-0.015	-0.4678	0.0297891	1.52594
PF3D7_0701800	rifin	1	1.555	1.38	-0.137	-0.204	0.354	2.099	1.649	0.113	-0.21	0.466	0.544	0.269	0.25	-0.006	0.112	0.2338	0.0642921	1.19184
PF3D7_0401200	rifin	1	-0.09	0.337	0.753	-0.038	NA	0.225	1.165	1.028	0.157	0.069	0.315	0.828	0.275	0.195		0.40325	0.0675751	1.17021
PF3D7_0401300	rifin	1	0.28	1.202	0.845	-0.836	-0.646	1.042	1.535	0.889	-0.783	-0.387	0.762	0.333	0.044	0.053	0.259	0.2902	0.0907826	1.042
PF3D7_1479500	stevor	1	-0.49	0.171	0.498	-0.235	-1.118	0.212	1.627	1.083	-0.566	-0.672	0.702	1.456	0.585	-0.331	0.446	0.5716	0.115806	0.936269
PF3D7_1036400	liver stage antigen 1	1	1.71	0.723	-0.382	-0.092	0.087	0.559	0.232	NA	-0.388	0.014	-1.151	-0.491		-0.296	-0.073	-0.50275	0.119145	0.923923
PF3D7_1255100	rifin	1	0.836	1.97	1.297	0.172	NA	1.68	3.075	1.515	0.167	1.483	0.844	1.105	0.218	-0.005		0.5405	0.129327	0.888312
PF3D7_1300500	rifin	1	0.505	0.497	0.286	-0.233	-0.112	-0.072	0.226	-0.216	-0.334	0.062	-0.577	-0.271	-0.502	-0.101	0.174	-0.2554	0.134689	0.870668
PF3D7_0200900	stevor, pseudogene	1	-0.483	0.494	0.565	0.179	0.366	1.206	1.158	NA	0.649	0.373	1.689	0.664		0.47	0.007	0.7075	0.140284	0.852991
PF3D7_1478200	Plasmodium exported protein, unknown function, pseudogene	1	1.528	0.307	0.205	0.065	0.288	1.754	0.952	0.245	0.061	0.436	0.226	0.645	0.04	-0.004	0.148	0.211	0.142428	0.846403
PF3D7_1000700	Plasmodium exported protein (PHISTa), unknown function, pseudogene	1	0.548	1.068	0.488	0.127	0.138	1.331	0.932	0.55	0.365	0.438	0.783	-0.136	0.062	0.238	0.3	0.2494	0.179476	0.745994
PF3D7_1478500	Plasmodium exported protein (PHISTa), unknown function, pseudogene	1	-0.8	-0.837	-0.486	-0.527	-0.34	-1.24	-0.837	-0.798	-0.387	-0.578	-0.44	0	-0.312	0.14	-0.238	-0.17	0.182454	0.738847
PF3D7_1200100	erythrocyte membrane protein 1, PfEMP1	1	0.53	0.604	0.066	-0.484	0.007	1.293	0.89	-0.05	-0.389	0.124	0.763	0.286	-0.116	0.095	0.117	0.229	0.196639	0.70633
PF3D7_1252400	reticulocyte binding protein homologue 3, pseudogene	1	2.842	0.468	-0.825	-1.092	-0.075	1.735	-0.163	-0.74	-0.987	-0.301	-1.107	-0.631	0.085	0.105	-0.226	-0.3548	0.198731	0.701735
PF3D7_0800100	erythrocyte membrane protein 1, PfEMP1	1	0.624	0.852	-0.003	-0.329	0.04	1.342	0.935	-0.105	-0.189	0.175	0.718	0.083	-0.102	0.14	0.135	0.1948	0.230927	0.636525
PF3D7_1041200	rifin	1	-1.117	0.091	0.206	NA	-0.361	-0.707	1.319	0.124	-0.496	-0.222	0.41	1.228	-0.082		0.139	0.42375	0.235466	0.628072
PF3D7_1000200	rifin	1	-0.56	0.223	-0.128	-1.422	-1.238	-0.475	1.172	-0.189	NA	-0.906	0.085	0.949	-0.061		0.332	0.32625	0.239429	0.620823
PF3D7_0402800	erythrocyte membrane protein 1 (PfEMP1), pseudogene	1	0.75	1.084	NA	-0.896	0.427	1.895	0.925	-0.365	0.046	0.41	1.145	-0.159		0.942	-0.017	0.47775	0.244102	0.612429
PF3D7_1100200	erythrocyte membrane protein 1, PfEMP1	1	0.552	0.982	-0.727	-0.73	-0.408	1.755	1.262	-0.691	-0.595	-0.5	1.203	0.28	0.036	0.135	-0.092	0.3124	0.247358	0.606675
PF3D7_0200700	rifin	1	0.614	0.811	0.592	-0.131	0.236	1.166	1.196	0.27	-0.041	0.545	0.552	0.385	-0.322	0.09	0.309	0.2028	0.24976	0.602476
PF3D7_1400600	rifin	1	-0.409	0.43	0.947	-0.059	NA	1.411	1.197	0.985	-0.2	-0.518	1.82	0.767	0.038	-0.141		0.621	0.257469	0.589275
PF3D7_1400100	erythrocyte membrane protein 1 (PfEMP1), pseudogene	1	1.287	0.983	0.037	-0.303	0.285	1.455	1.183	-0.077	-0.081	0.244	0.168	0.2	-0.114	0.222	-0.041	0.087	0.273987	0.56227
PF3D7_1254700	rifin	1	0.01	0.831	0.882	-0.163	-0.596	0.09	2.106	0.828	-0.149	-0.381	0.08	1.275	-0.054	0.014	0.215	0.306	0.281938	0.549846
PF3D7_0425100	Plasmodium exported protein (hyp6), unknown function	1	1.398	0.747	-2.61	-3.201	-3.528	1.655	-0.017	-3.06	-3.347	NA	0.257	-0.764	-0.45	-0.146		-0.27575	0.294925	0.530289
PF3D7_0600100	erythrocyte membrane protein 1 (PfEMP1), pseudogene	1	0.003	0.48	0.378	-0.098	0.196	0.472	1.046	0.023	0.11	0.284	0.469	0.566	-0.355	0.208	0.088	0.1952	0.295414	0.529569
PF3D7_0114900	Plasmodium exported protein, unknown function, pseudogene	1	0.761	0.842	-0.017	-0.689	-0.093	0.907	0.624	-0.837	-0.78	-0.099	0.146	-0.218	-0.82	-0.091	-0.006	-0.1978	0.300362	0.522354
PF3D7_1300600	rifin	1	-0.962	0.15	-0.103	-0.683	-0.802	0.528	0.683	-0.307	-0.652	-0.83	1.49	0.533	-0.204	0.031	-0.028	0.3644	0.300763	0.521776
PF3D7_0808700	erythrocyte membrane protein 1, PfEMP1	1	1.046	1.21	-0.086	-0.26	0.272	1.366	1.224	-0.186	-0.084	0.287	0.32	0.014	-0.1	0.176	0.015	0.085	0.311128	0.507061
PF3D7_1219400	erythrocyte membrane protein 1 (PfEMP1), pseudogene	1	1.33	1.35	-1.416	-2.532	-2.493	1.55	1.037	-1.761	-2.75	-2.437	0.22	-0.313	-0.345	-0.218	0.056	-0.12	0.338426	0.470537
PF3D7_0400400	erythrocyte membrane protein 1, PfEMP1	1	1.184	1.639	-0.054	-0.538	-0.236	2.142	1.588	-0.092	-0.321	-0.271	0.958	-0.051	-0.038	0.217	-0.035	0.2102	0.338529	0.470404
PF3D7_1000800	stevor, pseudogene	1	-0.306	1.474	0.67	NA	-0.645	1.159	1.81	0.646	-0.447	-0.772	1.465	0.336	-0.024		-0.127	0.4125	0.340162	0.468314
PF3D7_0400100	erythrocyte membrane protein 1, PfEMP1	1	0.95	1.179	-0.094	-0.529	-0.119	1.355	1.029	0.042	-0.313	-0.188	0.405	-0.15	0.136	0.216	-0.069	0.1076	0.340943	0.467318
PF3D7_0300200	rifin	1	-0.016	0.489	0.239	NA	-1.133	-0.373	1.986	0.54	-1.29	-0.845	-0.357	1.497	0.301		0.288	0.43225	0.345126	0.462022
PF3D7_0115700	erythrocyte membrane protein 1, PfEMP1	1	0.654	0.548	0.091	-0.208	0.148	1.434	0.932	-0.181	-0.195	0.199	0.78	0.384	-0.272	0.013	0.051	0.1912	0.348612	0.457657
PF3D7_1219200	rifin, pseudogene	1	1.241	0.401	-0.312	-0.644	0.187	1.725	0.846	-0.638	-0.41	0.129	0.484	0.445	-0.326	0.234	-0.058	0.1558	0.369359	0.432551
PF3D7_1100100	erythrocyte membrane protein 1, PfEMP1	1	0.141	0.579	-0.314	0.16	0.372	0.726	0.538	-0.294	0.233	0.323	0.585	-0.041	0.02	0.073	-0.049	0.1176	0.378729	0.421671
PF3D7_0712800	erythrocyte membrane protein 1, PfEMP1	1	1.007	1.325	-0.153	-0.359	-0.104	2.031	1.521	-0.417	-0.244	-0.106	1.024	0.196	-0.264	0.115	-0.002	0.2138	0.380184	0.420006
PF3D7_1200400	erythrocyte membrane protein 1, PfEMP1	1	1.342	1.559	-0.365	-0.744	-0.564	2.299	1.535	-0.612	-0.532	-0.463	0.957	-0.024	-0.247	0.212	0.101	0.1998	0.383001	0.4168
PF3D7_0421600	erythrocyte membrane protein 1 (PfEMP1)-like pseudogene	1	0.588	0.474	-0.252	-0.462	0.442	1.35	0.289	-0.288	NA	0.702	0.762	-0.185	-0.036		0.26	0.20025	0.40836	0.388957
PF3D7_1478300	Plasmodium exported protein, unknown function, pseudogene	1	0.734	0.863	0.318	-0.174	0.245	1.059	1.115	0.02	0.031	0.27	0.325	0.252	-0.298	0.205	0.025	0.1018	0.412996	0.384054
PF3D7_0100400	rifin	1	-0.14	0.104	-0.271	-1.245	-0.499	0.534	0.709	-0.366	-0.718	-1.107	0.674	0.605	-0.095	0.527	-0.608	0.2206	0.424561	0.37206
PF3D7_1477200	Plasmodium exported protein (hyp15), unknown function	1	0.636	1.316	0.876	-0.4	-0.376	0.713	1.632	0.175	-0.683	-0.528	0.077	0.316	-0.701	-0.283	-0.152	-0.1486	0.435731	0.360781
PF3D7_1400400	rifin	1	0.832	0.802	0.601	-0.084	0.174	1.38	0.904	0.296	-0.028	0.35	0.548	0.102	-0.305	0.056	0.176	0.1154	0.444698	0.351935
PF3D7_0100600	rifin	1	0.208	0.077	0.243	-0.242	0.343	0.343	1.275	-0.046	-0.068	0.206	0.135	1.198	-0.289	0.174	-0.137	0.2162	0.452471	0.344409
PF3D7_1150400	erythrocyte membrane protein 1, PfEMP1	1	1.157	1.525	-0.087	-0.44	0.065	1.702	1.439	-0.175	-0.345	0.082	0.545	-0.086	-0.088	0.095	0.017	0.0966	0.456197	0.340847
PF3D7_1240300	erythrocyte membrane protein 1, PfEMP1	1	2.324	2.325	-0.349	-0.515	-0.308	3.135	2.118	-0.306	-0.591	-0.154	0.811	-0.207	0.043	-0.076	0.154	0.145	0.458737	0.338436
PF3D7_0300100	erythrocyte membrane protein 1, PfEMP1	1	0.801	0.938	0.137	-0.261	0.159	1.425	1.071	-0.007	-0.087	-0.035	0.624	0.133	-0.144	0.174	-0.194	0.1186	0.461723	0.335618
PF3D7_0324900	erythrocyte membrane protein 1, PfEMP1	1	0.726	0.913	0.143	-0.113	0.271	1.438	0.823	0.102	0.015	0.175	0.712	-0.09	-0.041	0.128	-0.096	0.1226	0.467404	0.330307
PF3D7_0113200	Plasmodium exported protein, unknown function	1	-0.26	0.806	0.849	0.001	-0.176	0.323	1.074	0.624	-0.179	-0.023	0.583	0.268	-0.225	-0.18	0.153	0.1198	0.467549	0.330173
PF3D7_0732500	rifin	1	0.095	0.933	0.427	-0.015	0.161	0.372	1.465	0.366	0.027	-0.09	0.277	0.532	-0.061	0.042	-0.251	0.1078	0.472464	0.325631
PF3D7_0901200	Plasmodium exported protein, unknown function, fragment	1	0.082	0.941	0.667	-0.159	NA	-0.287	1.006	-0.047	0.129	-0.285	-0.369	0.065	-0.714	0.288		-0.1825	0.474152	0.324083
PF3D7_0600200	erythrocyte membrane protein 1, PfEMP1	1	1.712	1.89	0.057	-0.296	-0.147	2.663	1.844	-0.299	-0.147	-0.003	0.951	-0.046	-0.356	0.149	0.144	0.1684	0.479442	0.319264
PF3D7_0412400	erythrocyte membrane protein 1, PfEMP1	1	3.187	3.131	0.566	-0.697	-0.81	3.411	2.838	0.157	-0.735	-0.745	0.224	-0.293	-0.409	-0.038	0.065	-0.0902	0.479608	0.319113
PF3D7_1300300	erythrocyte membrane protein 1, PfEMP1	1	0.571	0.843	-0.002	-0.497	-0.403	1.507	1.046	-0.563	-0.366	-0.202	0.936	0.203	-0.561	0.131	0.201	0.182	0.485458	0.313848
PF3D7_0712400	erythrocyte membrane protein 1, PfEMP1	1	2.533	2.826	-0.824	-1.157	-1.076	3.38	2.557	-1.033	-0.751	-1.064	0.847	-0.269	-0.209	0.406	0.012	0.1574	0.4935	0.306713
PF3D7_0421100	erythrocyte membrane protein 1, PfEMP1	1	1.477	1.864	-0.305	-0.553	-0.063	2.412	1.755	-0.15	-0.294	-0.47	0.935	-0.109	0.155	0.259	-0.407	0.1666	0.498455	0.302374
PF3D7_0114500	Plasmodium exported protein (hyp10), unknown function	1	-3.412	1.788	1.632	-2.629	-2.934	NA	1.953	0.798	-2.671	-2.906		0.165	-0.834	-0.042	0.028	-0.17075	0.503488	0.298011
PF3D7_0800300	erythrocyte membrane protein 1, PfEMP1	1	0.691	1.026	0.149	-0.187	0.277	1.291	0.923	-0.038	0.016	0.276	0.6	-0.103	-0.187	0.203	-0.001	0.1024	0.506262	0.295625
PF3D7_1478700	Plasmodium exported protein, unknown function, pseudogene	1	-1.401	-0.486	1.829	0.135	NA	0.279	0.371	1.506	-0.482	NA	1.68	0.857	-0.323	-0.617		0.39925	0.507928	0.294198
PF3D7_0937800	erythrocyte membrane protein 1, PfEMP1	1	0.929	1.264	0.038	-0.566	-0.045	2.081	1.321	-0.421	-0.38	-0.044	1.152	0.057	-0.459	0.186	0.001	0.1874	0.517854	0.285792
PF3D7_0800200	erythrocyte membrane protein 1, PfEMP1	1	0.3	0.966	0.343	-0.158	0.485	0.74	0.742	0.477	0.059	0.341	0.44	-0.224	0.134	0.217	-0.144	0.0846	0.523602	0.280999
PF3D7_0533100	erythrocyte membrane protein 1 (PfEMP1), pseudogene	1	0.095	1.148	0.74	-0.245	0.4	0.655	1.116	0.444	-0.115	0.523	0.56	-0.032	-0.296	0.13	0.123	0.097	0.524122	0.280568
PF3D7_1240900	erythrocyte membrane protein 1, PfEMP1	1	2.663	3.134	0.853	-0.314	0.123	2.899	2.74	0.474	-0.297	0.205	0.236	-0.394	-0.379	0.017	0.082	-0.0876	0.528659	0.276824
PF3D7_0632500	erythrocyte membrane protein 1, PfEMP1	1	2.747	2.529	-0.998	-1.859	-1.689	3.132	2.316	-1.403	-1.147	-1.497	0.385	-0.213	-0.405	0.712	0.192	0.1342	0.541694	0.266246
PF3D7_1149500	ring-infected erythrocyte surface antigen 2, pseudogene	1	2.291	1.13	-0.998	-1.558	-1.091	2.75	0.781	-1.856	-1.421	-1.212	0.459	-0.349	-0.858	0.137	-0.121	-0.1464	0.54741	0.261688
PF3D7_0221400	stevor	1	1.065	1.239	0.468	0.071	0.274	1.074	1.332	0.295	-0.293	0.409	0.009	0.093	-0.173	-0.364	0.135	-0.06	0.552206	0.257899
PF3D7_0600300	rifin	1	0.048	1.031	0.453	-0.888	-0.233	-0.098	1.858	0.517	-0.988	-0.301	-0.146	0.827	0.064	-0.1	-0.068	0.1154	0.559039	0.252558
PF3D7_0100200	rifin	1	-0.452	-0.226	-0.568	-0.751	-0.724	-0.555	-0.216	-0.961	-0.694	-0.583	-0.103	0.01	-0.393	0.057	0.141	-0.0576	0.567842	0.245772
PF3D7_0808800	rifin	1	1.188	1.349	0.066	-0.061	0.311	0.571	0.653	0.489	0.118	0.372	-0.617	-0.696	0.423	0.179	0.061	-0.13	0.591333	0.228168
PF3D7_1373500	erythrocyte membrane protein 1, PfEMP1	1	1.554	1.789	-0.029	-0.211	-0.095	2.473	1.573	NA	-0.26	-0.142	0.919	-0.216		-0.049	-0.047	0.15175	0.59883	0.222696
PF3D7_0300900	stevor-like	1	0.422	1.167	0.654	-0.687	-0.441	0.896	1.083	0.171	-0.433	-0.128	0.474	-0.084	-0.483	0.254	0.313	0.0948	0.608183	0.215966
PF3D7_0200200	rifin	1	0.726	0.816	0.707	-0.049	0.068	0.725	1.022	-0.018	-0.119	0.2	-0.001	0.206	-0.725	-0.07	0.132	-0.0916	0.609615	0.214944
PF3D7_0412700	erythrocyte membrane protein 1, PfEMP1	1	2.356	2.928	0.676	-0.291	-0.132	3.482	2.946	0.281	-0.416	-0.04	1.126	0.018	-0.395	-0.125	0.092	0.1432	0.610312	0.214448
PF3D7_0500400	rifin	1	1.655	1.502	0.307	-0.236	0.384	2.222	1.437	-0.058	0.105	0.343	0.567	-0.065	-0.365	0.341	-0.041	0.0874	0.622562	0.205817
PF3D7_0900100	erythrocyte membrane protein 1, PfEMP1	1	0.809	0.311	0.162	0.164	0.064	0.935	0.691	-0.024	0.119	0.043	0.126	0.38	-0.186	-0.045	-0.021	0.0508	0.624799	0.20426
PF3D7_0901500	rifin	1	0.365	0.543	1.142	-0.743	-0.252	0.282	1.941	0.775	-0.714	-0.4	-0.083	1.398	-0.367	0.029	-0.148	0.1658	0.626209	0.203281
PF3D7_0101300	Pfmc-2TM Maurer's cleft two transmembrane protein	1	-0.921	0.912	1.786	-1.568	-2.88	-0.57	1.688	1.207	-2.04	-2.229	0.351	0.776	-0.579	-0.472	0.651	0.1454	0.634455	0.197599
PF3D7_0223500	erythrocyte membrane protein 1, PfEMP1	1	1.41	1.678	-0.329	-0.61	-0.13	1.959	1.396	-0.556	-0.464	0.063	0.549	-0.282	-0.227	0.146	0.193	0.0758	0.644252	0.190944
PF3D7_0413400	erythrocyte membrane protein 1 (PfEMP1), exon 1, pseudogene	1	0.611	0.842	0.192	0.199	-0.201	1.743	0.865	-0.28	-0.079	0.074	1.132	0.023	-0.472	-0.278	0.275	0.136	0.65229	0.185559
PF3D7_0937400	rifin	1	0.956	NA	0.2	0.054	0.46	1.65	0.95	-0.034	0.142	0.322	0.694		-0.234	0.088	-0.138	0.1025	0.656567	0.182721
PF3D7_0733000	erythrocyte membrane protein 1, PfEMP1	1	1.134	1.661	-0.207	-0.2	-0.212	2.263	1.404	-0.311	-0.339	-0.259	1.129	-0.257	-0.104	-0.139	-0.047	0.1164	0.672293	0.172442
PF3D7_1000600	rifin	1	-0.175	1.695	1.434	-0.665	-1.684	0.58	2.037	1.01	-1.155	-1.32	0.755	0.342	-0.424	-0.49	0.364	0.1094	0.675699	0.170247
PF3D7_1000100	erythrocyte membrane protein 1, PfEMP1	1	1.117	0.638	-0.3	-0.601	-0.296	1.033	0.575	-0.386	-0.524	-0.223	-0.084	-0.063	-0.086	0.077	0.073	-0.0166	0.68181	0.166337
PF3D7_0900200	rifin	1	-0.607	-0.204	-1.387	-1.757	-1.396	0.13	-0.185	-1.704	-1.401	-1.752	0.737	0.019	-0.317	0.356	-0.356	0.0878	0.693597	0.158893
PF3D7_0936900	Plasmodium exported protein (PHISTb), unknown function, pseudogene	1	0.729	0.776	2.321	0.432	-0.643	1.293	1.703	1.623	-0.016	-0.363	0.564	0.927	-0.698	-0.448	0.28	0.125	0.703305	0.152856
PF3D7_0421300	erythrocyte membrane protein 1, PfEMP1	1	2.228	2.876	0.13	-0.817	-0.443	3.443	2.651	-0.109	-0.757	-0.681	1.215	-0.225	-0.239	0.06	-0.238	0.1146	0.704225	0.152288
PF3D7_1100800	Pfmc-2TM Maurer's cleft two transmembrane protein	1	-2.013	0.793	2.083	-0.72	-2.932	-2.162	1.56	1.663	-1.891	-2.618	-0.149	0.767	-0.42	-1.171	0.314	-0.1318	0.709501	0.149047
PF3D7_0401900	acyl-CoA synthetase	1	-1.085	-2.025	-3.024	-3.481	-2.93	-1.212	-2.323	-3.506	-3.21	-2.6	-0.127	-0.298	-0.482	0.271	0.33	-0.0612	0.718651	0.143482
PF3D7_0808600	erythrocyte membrane protein 1, PfEMP1	1	2.772	3.258	0.462	-0.322	-0.23	3.428	2.858	0.373	-0.207	-0.18	0.656	-0.4	-0.089	0.115	0.05	0.0664	0.719174	0.143166
PF3D7_1041300	erythrocyte membrane protein 1, PfEMP1	1	1.366	1.287	-0.196	-0.196	-0.003	2.045	1.116	-0.39	-0.258	0.053	0.679	-0.171	-0.194	-0.062	0.056	0.0616	0.720838	0.142162
PF3D7_0712000	erythrocyte membrane protein 1, PfEMP1	1	2.032	2.58	0.539	-0.243	0.057	2.892	2.374	0.159	-0.136	0.08	0.86	-0.206	-0.38	0.107	0.023	0.0808	0.723481	0.140573
PF3D7_0809100	erythrocyte membrane protein 1, PfEMP1	1	2.643	2.775	-0.231	-0.768	-0.641	3.158	2.514	-0.55	-0.632	-0.417	0.515	-0.261	-0.319	0.136	0.224	0.059	0.724401	0.140021
PF3D7_1475500	LCCL domain-containing protein	1	0.579	0.449	0.188	-0.056	0.076	0.131	0.344	0.165	0.028	0.344	-0.448	-0.105	-0.023	0.084	0.268	-0.0448	0.724713	0.139834
PF3D7_0632800	erythrocyte membrane protein 1, PfEMP1	1	0.071	-0.379	-1.524	-1.61	-1.16	0.394	-0.483	-1.717	-1.518	-1.111	0.323	-0.104	-0.193	0.092	0.049	0.0334	0.725899	0.139124
PF3D7_0102100	stevor, pseudogene	1	0.586	0.683	0.358	0.03	NA	0.667	0.701	-0.205	0.24	NA	0.081	0.018	-0.563	0.21		-0.0635	0.735387	0.133484
PF3D7_0712500	rifin, pseudogene	1	0.559	0.153	0.628	0.411	NA	0.873	0.467	0.285	0.354	0.733	0.314	0.314	-0.343	-0.057		0.057	0.744404	0.128191
PF3D7_0617400	erythrocyte membrane protein 1, PfEMP1	1	2.356	2.504	-0.383	-0.904	0.157	3.254	2.414	-0.655	-0.725	-0.198	0.898	-0.09	-0.272	0.179	-0.355	0.072	0.765886	0.115836
PF3D7_0937600	erythrocyte membrane protein 1, PfEMP1	1	1.04	1.2	-0.1	-0.572	-0.098	1.489	1.047	-0.376	-0.533	0.029	0.449	-0.153	-0.276	0.039	0.127	0.0372	0.780627	0.107556
PF3D7_0401700	Plasmodium exported protein, unknown function, pseudogene	1	-0.176	0.748	1.249	-0.35	-1.313	-0.033	1.051	0.805	-0.812	-1.098	0.143	0.303	-0.444	-0.462	0.215	-0.049	0.783665	0.10587
PF3D7_1219300	erythrocyte membrane protein 1, PfEMP1	1	1.556	1.4	-0.238	-0.394	-0.115	2.087	1.307	-0.495	-0.244	-0.245	0.531	-0.093	-0.257	0.15	-0.13	0.0402	0.787206	0.103911
PF3D7_1301300	Plasmodium exported protein (PHISTa-like), unknown function, pseudogene	1	2.89	3.104	0.663	-0.308	-1.082	2.979	2.977	0.249	-0.447	-0.682	0.089	-0.127	-0.414	-0.139	0.4	-0.0382	0.792063	0.10124
PF3D7_1040300	rifin	1	-0.297	1.056	1.502	-0.627	NA	-0.151	1.683	1.048	-0.711	NA	0.146	0.627	-0.454	-0.084		0.05875	0.811852	0.0905233
PF3D7_0711700	erythrocyte membrane protein 1, PfEMP1	1	2.437	2.427	0.08	-0.893	-0.677	2.868	2.287	-0.288	-0.792	-0.537	0.431	-0.14	-0.368	0.101	0.14	0.0328	0.820155	0.0861042
PF3D7_0713300	erythrocyte membrane protein 1 (PfEMP1), pseudogene	1	2.392	1.923	-1.256	-3.25	-3.175	2.452	1.816	-1.632	-3.103	-3.018	0.06	-0.107	-0.376	0.147	0.157	-0.0238	0.823511	0.0843304
PF3D7_0302300	erythrocyte membrane protein 1 (PfEMP1), pseudogene	1	1.758	1.742	-0.298	-2.769	-3.374	2.187	1.574	-0.772	-3.15	-3	0.429	-0.168	-0.474	-0.381	0.374	-0.044	0.827089	0.0824476
PF3D7_1101300	rifin	1	-0.093	0.941	0.792	-1.284	-1.393	-0.061	1.569	0.035	-1.268	-1.046	0.032	0.628	-0.757	0.016	0.347	0.0532	0.829759	0.0810481
PF3D7_0100100	erythrocyte membrane protein 1, PfEMP1	1	2.296	2.081	0.024	-0.309	0.053	3.277	1.608	-0.25	-0.166	-0.078	0.981	-0.473	-0.274	0.143	-0.131	0.0492	0.855648	0.0677049
PF3D7_1041100	rifin	1	0.245	0.575	0.469	0.116	0.434	0.734	1.023	0.172	NA	-0.017	0.489	0.448	-0.297		-0.451	0.04725	0.8596	0.0657037
PF3D7_0937000	Plasmodium exported protein (PHISTb), unknown function	1	1.031	0.726	0.3	-0.241	-0.235	0.534	0.172	0.338	0.341	0.005	-0.497	-0.554	0.038	0.582	0.24	-0.0382	0.868997	0.0609815
PF3D7_1240600	erythrocyte membrane protein 1, PfEMP1	1	1.793	2.006	0.017	-0.888	-0.805	2.168	1.727	-0.325	-0.901	-0.658	0.375	-0.279	-0.342	-0.013	0.147	-0.0224	0.874586	0.0581974
PF3D7_1300900	stevor	1	-0.236	-0.054	0.96	-0.405	NA	-0.759	1.62	0.262	-0.565	-0.514	-0.523	1.674	-0.698	-0.16		0.07325	0.901633	0.0449704
PF3D7_0114100	Pfmc-2TM Maurer's cleft two transmembrane protein	1	-0.932	0.848	1.518	-1.229	-2.621	-0.936	1.439	0.993	-1.635	-2.409	-0.004	0.591	-0.525	-0.406	0.212	-0.0264	0.903215	0.044209
PF3D7_0200100	erythrocyte membrane protein 1, PfEMP1	1	1.215	1.455	-0.915	-0.704	0.274	2.299	1.134	-0.733	-0.667	-0.945	1.084	-0.321	0.182	0.037	-1.219	-0.0474	0.905091	0.0433077
PF3D7_1255200	erythrocyte membrane protein 1, PfEMP1	1	2.029	1.956	-0.281	-0.385	-0.162	2.457	1.733	-0.11	-0.406	-0.435	0.428	-0.223	0.171	-0.021	-0.273	0.0164	0.905388	0.0431654
PF3D7_1475400	cysteine repeat modular protein 4	1	0.757	0.889	0.036	-0.09	0.415	1.287	1.12	-0.552	0.024	0.235	0.53	0.231	-0.588	0.114	-0.18	0.0214	0.915813	0.0381931
PF3D7_0426000	erythrocyte membrane protein 1, PfEMP1	1	0.778	0.838	-0.244	-0.332	0.278	1.225	0.907	-0.364	-0.487	0.095	0.447	0.069	-0.12	-0.155	-0.183	0.0116	0.926066	0.0333583
PF3D7_0712600	erythrocyte membrane protein 1, PfEMP1	1	1.812	2.388	-0.373	-0.99	-1.126	2.518	2.076	-0.578	-1.153	-1.24	0.706	-0.312	-0.205	-0.163	-0.114	-0.0176	0.928329	0.0322982
PF3D7_0617700	rifin	1	0.428	1.118	0.768	0.153	NA	0.745	NA	0.328	0.347	0.466	0.317		-0.44	0.194		0.0236667	0.928828	0.0320647
PF3D7_0500600	stevor, pseudogene	1	-0.138	0.639	-0.055	-0.751	0.237	0.406	0.285	-0.402	-0.615	0.182	0.544	-0.354	-0.347	0.136	-0.055	-0.0152	0.932111	0.0305323
PF3D7_0301000	acyl-CoA synthetase	1	1.268	1.055	0.044	-0.367	0.667	1.496	0.962	-0.194	-0.092	0.451	0.228	-0.093	-0.238	0.275	-0.216	-0.0088	0.939727	0.0269981
PF3D7_0713100	Pfmc-2TM Maurer's cleft two transmembrane protein	1	0.443	1.898	1.522	-0.338	-0.586	0.426	2.177	1.348	-0.722	-0.24	-0.017	0.279	-0.174	-0.384	0.346	0.01	0.945294	0.024433
PF3D7_0712900	erythrocyte membrane protein 1, PfEMP1	1	1.874	1.672	-0.032	-0.271	-0.061	2.295	1.463	-0.114	-0.31	-0.115	0.421	-0.209	-0.082	-0.039	-0.054	0.0074	0.948499	0.0229631
PF3D7_1039700	Pfmc-2TM Maurer's cleft two transmembrane protein	1	-1.478	2.335	2.155	-1.242	NA	-1.431	2.936	1.766	-1.546	NA	0.047	0.601	-0.389	-0.304		-0.01125	0.963239	0.0162659
PF3D7_1041000	rifin	1	0.494	NA	0.635	0.587	0.431	1.271	1.252	0.282	0.238	0.318	0.777		-0.353	-0.349	-0.113	-0.0095	0.973959	0.0114592
PF3D7_0701600	Pfmc-2TM Maurer's cleft two transmembrane protein	1	-1.692	0.343	1.506	-1.93	-3.45	-1.848	1.298	1.022	-2.718	-2.954	-0.156	0.955	-0.484	-0.788	0.496	0.0046	0.989191	0.00471967
PF3D7_0713200	RESA-like protein	1	2.415	1.249	-1.103	-2.176	-1.155	2.388	0.893	-1.705	-1.153	-1.184	-0.027	-0.356	-0.602	1.023	-0.029	0.0018	0.995131	0.00211992
PF3D7_0221500	Pfmc-2TM Maurer's cleft two transmembrane protein, pseudogene	1	0.002	1.817	1.766	-0.215	-1.178	0.28	2.463	1.108	-1.521	-0.128	0.278	0.646	-0.658	-1.306	1.05	0.002	0.996529	0.00150994
PF3D7_0730700	tRNA Threonine	1	0.519	-0.141	NA	0.089	-0.092	0.937	0.818	0.079	0.415	0.67	0.418	0.959		0.326	0.762	0.61625	0.0251285	1.59983
PF3D7_0100500	erythrocyte membrane protein 1 (PfEMP1), exon 1, pseudogene	1	0.476	0.362	0.24	0.1	0.356	1.155	0.658	0.676	0.148	0.689	0.679	0.296	0.436	0.048	0.333	0.3584	0.024892	1.60394
PF3D7_0402100	Plasmodium exported protein (PHISTb), unknown function	1	-1.772	-2.256	-3.888	-5.127	-5.061	-2.023	-2.539	-4.297	-5.15	-5.252	-0.251	-0.283	-0.409	-0.023	-0.191	-0.2314	0.0214523	1.66853
PF3D7_0700200	rifin	1	-0.26	1.203	0.96	-0.619	-0.24	0.775	2.466	1.238	-0.299	-0.281	1.035	1.263	0.278	0.32	-0.041	0.571	0.0816519	1.08803
PF3D7_0402300	reticulocyte binding protein homologue 1	1	-1.062	-3.148	-4.549	-4.541	-3.79	-2.52	-4.036	-4.963	-4.551	-3.949	-1.458	-0.888	-0.414	-0.01	-0.159	-0.5858	0.0908281	1.04178
PF3D7_0114000	exported protein family 1	1	0.92	0.658	-0.051	-0.477	-0.115	0.848	0.354	-0.188	-0.585	-0.082	-0.072	-0.304	-0.137	-0.108	0.033	-0.1176	0.0982511	1.00766
PF3D7_1149600	DnaJ protein, putative	1	0.705	0.206	-0.973	-2.219	-2.458	0.714	-0.051	-1.409	-2.312	-2.508	0.009	-0.257	-0.436	-0.093	-0.05	-0.1654	0.110077	0.958303
PF3D7_0112600	unspecified product	1	-1.149	-1.491	-0.021	0.737	0.752	-1.407	-0.893	0.833	1.165	0.912	-0.258	0.598	0.854	0.428	0.16	0.3564	0.134969	0.869767
PF3D7_1200700	acyl-CoA synthetase	1	0.946	-0.782	-3.625	-4.177	-4.914	1.039	-1.398	-4.24	-4.616	-4.827	0.093	-0.616	-0.615	-0.439	0.087	-0.298	0.139031	0.856889
PF3D7_1478600	EMP1-trafficking protein	1	0.619	1.677	0.468	-1.163	-2.134	0.12	1.309	0.209	-1.583	-1.847	-0.499	-0.368	-0.259	-0.42	0.287	-0.2518	0.146974	0.832761
PF3D7_0937700	rifin	1	-0.586	0.981	0.535	-1.26	-0.217	0.23	2.358	0.738	NA	-0.206	0.816	1.377	0.203		0.011	0.60175	0.147755	0.830456
PF3D7_0501400	interspersed repeat antigen	1	1.847	0.485	-2.986	-3.55	-3.088	1.546	-0.227	-3.55	-3.585	-2.905	-0.301	-0.712	-0.564	-0.035	0.183	-0.2858	0.157537	0.802618
PF3D7_0402200	surface-associated interspersed protein 4.1 (SURFIN 4.1), pseudogene	1	-0.822	-2.532	-4.07	-3.957	-2.942	-2.234	-3.408	-4.439	-3.84	-2.834	-1.412	-0.876	-0.369	0.117	0.108	-0.4864	0.174454	0.758319
PF3D7_0911300	cysteine repeat modular protein 1	1	1.017	0.931	0.135	0.275	0.256	1.403	0.892	0.101	0.443	0.402	0.386	-0.039	-0.034	0.168	0.146	0.1254	0.184472	0.734069
PF3D7_0833500	erythrocyte membrane protein 1, PfEMP1	1	1.364	1.729	-0.515	-1.343	-0.902	2.238	1.656	-0.421	-0.979	-0.847	0.874	-0.073	0.094	0.364	0.055	0.2628	0.193981	0.712241
PF3D7_0112700	28S ribosomal RNA	1	-1.424	-1.74	-0.63	0.054	1.321	-1.761	-1.328	-0.252	1	1.508	-0.337	0.412	0.378	0.946	0.187	0.3172	0.199357	0.700369
PF3D7_1200500	rifin	1	0.294	0.405	-0.473	-1.228	-0.081	0.37	0.46	-0.323	-0.738	-0.139	0.076	0.055	0.15	0.49	-0.058	0.1426	0.200086	0.698783
PF3D7_0424300	erythrocyte binding antigen-165, pseudogene	1	-0.657	-1.969	-2.78	-3.184	-3.113	-1.666	-2.371	-2.888	-3.275	-2.985	-1.009	-0.402	-0.108	-0.091	0.128	-0.2964	0.207015	0.683998
PF3D7_1401100	DnaJ protein, putative	1	0.587	-1.387	-2.844	-4.569	-5.556	0.789	-1.675	-3.267	-5.29	-5.487	0.202	-0.288	-0.423	-0.721	0.069	-0.2322	0.236737	0.625733
PF3D7_0302100	serine/threonine protein kinase	1	0.876	0.942	0.607	-0.032	-1.154	0.747	0.815	0.463	-0.462	-0.979	-0.129	-0.127	-0.144	-0.43	0.175	-0.131	0.242938	0.614505
PF3D7_0833100	rifin	1	1.096	1.413	0.184	0.137	-0.277	1.933	1.614	0.181	-0.083	0.088	0.837	0.201	-0.003	-0.22	0.365	0.236	0.258815	0.587011
PF3D7_0425800	erythrocyte membrane protein 1, PfEMP1	1	0.953	1.607	-0.159	-0.513	-0.336	2.212	1.639	-0.159	-0.15	-0.401	1.259	0.032	0	0.363	-0.065	0.3178	0.267125	0.573286
PF3D7_1475900	KELT protein	1	0.78	0.893	-0.129	-0.226	0.117	0.753	0.577	-0.627	-0.086	0.091	-0.027	-0.316	-0.498	0.14	-0.026	-0.1454	0.27372	0.562694
PF3D7_0420700	erythrocyte membrane protein 1, PfEMP1	1	2.722	3.5	0.362	-0.949	-0.995	4.12	3.45	0.156	-0.416	-0.915	1.398	-0.05	-0.206	0.533	0.08	0.351	0.291762	0.534972
PF3D7_0732200	rifin	1	0.42	0.704	1.095	-0.425	-0.011	1.742	1.774	0.655	-0.345	-0.076	1.322	1.07	-0.44	0.08	-0.065	0.3934	0.31264	0.504956
PF3D7_0424400	surface-associated interspersed protein 4.2 (SURFIN 4.2)	1	1.431	0.664	-0.173	-0.372	-0.131	1.257	0.644	-0.328	-0.532	0.028	-0.174	-0.02	-0.155	-0.16	0.159	-0.07	0.333321	0.477137
PF3D7_1102300	Plasmodium exported protein, unknown function	1	4.342	2.655	0.103	NA	-0.654	3.854	2.129	0.136	-0.438	-0.476	-0.488	-0.526	0.033		0.178	-0.20075	0.344753	0.462492
PF3D7_0731800	alpha/beta hydrolase, putative	1	2.454	1.336	-1.101	-1.316	-1.011	2.178	0.575	-1.41	-1.302	-0.652	-0.276	-0.761	-0.309	0.014	0.359	-0.1946	0.354069	0.450912
PF3D7_0601700	Plasmodium exported protein (PHISTa), unknown function, pseudogene	1	1.312	1.952	0.535	-0.676	-0.358	1.275	1.593	-0.318	-0.448	-0.326	-0.037	-0.359	-0.853	0.228	0.032	-0.1978	0.35462	0.450236
PF3D7_1477900	acyl-CoA synthetase, pseudogene	1	1.402	1.07	0.048	-0.278	0.136	0.923	0.244	0.074	-0.22	0.376	-0.479	-0.826	0.026	0.058	0.24	-0.1962	0.376945	0.423722
PF3D7_1478800	Plasmodium exported protein, unknown function	1	1.214	0.98	-0.727	-2.412	-2.122	1.147	0.758	-1.512	-2.485	-1.827	-0.067	-0.222	-0.785	-0.073	0.295	-0.1704	0.386965	0.412329
PF3D7_0113100	surface-associated interspersed protein 1.1 (SURFIN 1.1)	1	0.329	0.644	0.207	-0.177	0.27	0.923	0.731	0.145	-0.238	0.304	0.594	0.087	-0.062	-0.061	0.034	0.1184	0.38773	0.411471
PF3D7_0202100	liver stage associated protein 2	1	-1.63	-2.637	-4.093	-3.783	-4.038	-2.045	-3.171	-4.096	-3.648	-3.892	-0.415	-0.534	-0.003	0.135	0.146	-0.1342	0.40004	0.397897
PF3D7_1477600	surface-associated interspersed protein 14.1 (SURFIN 14.1)	1	0.904	1.036	0.362	-0.06	0.156	1.258	1.226	0.167	0.003	0.154	0.354	0.19	-0.195	0.063	-0.002	0.082	0.423779	0.37286
PF3D7_0425900	rifin	1	0.063	0.241	-0.871	NA	-1.857	0.211	0.673	-1.019	NA	-1.837	0.148	0.432	-0.148		0.02	0.113	0.423963	0.372672
PF3D7_0936800	Plasmodium exported protein (PHISTc), unknown function	1	1.686	2.051	-0.117	-2.134	-3.773	1.788	1.854	-0.351	-2.673	-3.479	0.102	-0.197	-0.234	-0.539	0.294	-0.1148	0.470121	0.32779
PF3D7_0700100	erythrocyte membrane protein 1, PfEMP1	1	0.763	0.905	0.071	0.082	0.342	1.533	1.114	0.026	-0.193	0.354	0.77	0.209	-0.045	-0.275	0.012	0.1342	0.48982	0.309963
PF3D7_0113600	surface-associated interspersed protein 1.2 (SURFIN 1.2), pseudogene	1	2.248	0.697	-0.231	-0.48	-0.37	2.397	0.505	-0.393	-0.527	-0.327	0.149	-0.192	-0.162	-0.047	0.043	-0.0418	0.546292	0.262575
PF3D7_1355400	tRNA Threonine	1	0.497	0.79	0.979	0.842	-0.234	1.29	1.366	0.91	0.341	-0.263	0.793	0.576	-0.069	-0.501	-0.029	0.154	0.547025	0.261993
PF3D7_0700800	Pfmc-2TM Maurer's cleft two transmembrane protein	1	-2.076	0.723	2.053	-0.62	-3.152	-1.965	1.495	1.38	-1.778	-3.143	0.111	0.772	-0.673	-1.158	0.009	-0.1878	0.603538	0.219295
PF3D7_1300100	erythrocyte membrane protein 1, PfEMP1	1	1.429	1.401	-0.407	-0.678	0.016	2.083	1.051	-0.429	-0.27	-0.155	0.654	-0.35	-0.022	0.408	-0.171	0.1038	0.606713	0.217017
PF3D7_0930300	merozoite surface protein 1	1	-2.329	-4.586	-5.697	-2.441	1.137	-4.656	-6.073	-5.144	-0.689	0.882	-2.327	-1.487	0.553	1.752	-0.255	-0.3528	0.650954	0.18645
PF3D7_1039000	serine/threonine protein kinase, FIKK family	1	0.234	0.95	0.984	-1.702	-3.467	0.254	1.32	0.713	-2.568	-3.172	0.02	0.37	-0.271	-0.866	0.295	-0.0904	0.707626	0.150196
PF3D7_0320400	oocyst capsule protein Cap380, putative	1	0.845	0.533	0.102	-0.106	0.19	0.838	0.518	-0.027	0.043	0.277	-0.007	-0.015	-0.129	0.149	0.087	0.017	0.738824	0.131459
PF3D7_0500100	erythrocyte membrane protein 1, PfEMP1	1	0.996	1.446	-0.201	-0.505	0.358	1.768	1.389	-0.311	-0.422	0.001	0.772	-0.057	-0.11	0.083	-0.357	0.0662	0.745384	0.12762
PF3D7_0800800	Plasmodium exported protein (hyp7), unknown function	1	0.358	1.524	0.331	-2.239	-1.919	0.451	1.553	-0.075	NA	-1.796	0.093	0.029	-0.406		0.123	-0.04025	0.76587	0.115845
PF3D7_1367800	secreted ookinete protein, putative	1	0.81	0.622	0.01	-0.468	-0.095	0.657	0.443	-0.108	-0.414	0.172	-0.153	-0.179	-0.118	0.054	0.267	-0.0258	0.773389	0.111602
PF3D7_1479000	acyl-CoA synthetase	1	-0.497	-2.268	-4.482	-4.583	-4.592	-0.758	-2.874	-4.6	-4.061	-4.396	-0.261	-0.606	-0.118	0.522	0.196	-0.0534	0.795857	0.0991652
PF3D7_0301200	serine/threonine protein kinase, FIKK family	1	0.936	-0.197	-1.62	-1.729	-1.31	0.864	-0.466	-1.731	-1.599	-1.095	-0.072	-0.269	-0.111	0.13	0.215	-0.0214	0.817407	0.0875618
PF3D7_0220800	cytoadherence linked asexual protein 2	1	-2.155	-3.014	-4.183	-3.912	0.681	-3.023	-3.455	-4.144	-2.511	0.854	-0.868	-0.441	0.039	1.401	0.173	0.0608	0.881359	0.0548474
PF3D7_0222100	Pfmc-2TM Maurer's cleft two transmembrane protein	1	-1.554	0.641	1.683	-1.184	-3.14	-1.453	1.44	1.458	-2.107	-3.094	0.101	0.799	-0.225	-0.923	0.046	-0.0404	0.891464	0.049896
PF3D7_1372600	rifin	1	-1.521	1.213	1.512	-0.284	-0.765	NA	2.141	0.898	-0.509	-1		0.928	-0.614	-0.225	-0.235	-0.0365	0.91988	0.0362688
PF3D7_0702800	tRNA Tyrosine	1	0.115	0.648	0.574	0.421	-0.076	0.436	1.077	0.1	0.325	-0.336	0.321	0.429	-0.474	-0.096	-0.26	-0.016	0.930099	0.0314706
PF3D7_0402000	Plasmodium exported protein (PHISTa), unknown function	1	-5.204	-2.325	-0.4	-1.613	-4.507	-5.689	-1.295	-0.569	-2.575	-4.066	-0.485	1.03	-0.169	-0.962	0.441	-0.029	0.937824	0.0278785
PF3D7_0424900	Plasmodium exported protein (PHISTa), unknown function	1	1.886	1.101	-2.384	-4.525	-4.105	2.014	0.591	-2.609	-4.201	-3.761	0.128	-0.51	-0.225	0.324	0.344	0.0122	0.944869	0.0246282
PF3D7_0905300	dynein heavy chain, putative	1	0.571	0.69	-0.018	-0.228	0.165	0.634	0.484	-0.019	-0.128	0.206	0.063	-0.206	-0.001	0.1	0.041	-0.0006	0.99165	0.00364156
PF3D7_1253300	Plasmodium exported protein (PHISTa), unknown function, pseudogene		1.921	0.871	-1.464	-2.173	-2.853	1.682	0.695	-1.455	-2.371	-2.907	-0.239	-0.176	0.009	-0.198	-0.054	-0.1316	0.0480636	1.31818
PF3D7_0720900	conserved Plasmodium protein, unknown function		0.629	0.738	-0.126	0.031	0.205	0.066	-0.216	-0.003	-0.062	-0.076	-0.563	-0.954	0.123	-0.093	-0.281	-0.3536	0.132695	0.877144
PF3D7_1039400	erythrocyte membrane protein 1 (PfEMP1), pseudogene		0.635	0.851	0.02	-0.456	0.145	1.422	1.232	-0.299	-0.101	0.249	0.787	0.381	-0.319	0.355	0.104	0.2616	0.223547	0.65063
PF3D7_0907500	conserved Plasmodium protein, unknown function		0.752	0.121	-1.53	-1.497	0.661	0.532	-0.689	-1.577	-1.57	0.78	-0.22	-0.81	-0.047	-0.073	0.119	-0.2062	0.267606	0.572504
PF3D7_1213100	U1 spliceosomal RNA		0.343	1.081	0.478	-0.088	0.199	1.398	0.481	NA	0.043	0.614	1.055	-0.6		0.131	0.415	0.25025	0.518461	0.285284
PF3D7_0107200	carbon catabolite repressor protein 4, putative		-1.506	NA	1.177	0.84	-0.276	NA	-0.891	1.394	0.592	0.213			0.217	-0.248	0.489	0.152667	0.551571	0.258399
PF3D7_1203800	unspecified product		1.651	1.351	0.186	0.091	-0.026	2.345	0.95	-0.217	0.119	-0.456	0.694	-0.401	-0.403	0.028	-0.43	-0.1024	0.660991	0.179805
PF3D7_0628400	conserved Plasmodium membrane protein, unknown function		1.51	0.301	-0.021	-0.437	-0.26	1.534	0.066	-0.52	-0.259	0.15	0.024	-0.235	-0.499	0.178	0.41	-0.0244	0.885014	0.0530497
PF3D7_0731000	unspecified product		0.93	1.01	0.05	-0.6	0.117	0.7	0.882	-0.111	-0.117	0.211	-0.23	-0.128	-0.161	0.483	0.094	0.0116	0.933055	0.0300927
PF3D7_0406200	sexual stage-specific protein precursor		0.531	1.113	0.019	-0.651	-0.933	-0.486	0.204	-0.254	-0.991	-1.136	-1.017	-0.909	-0.273	-0.34	-0.203	-0.5484	0.0329698	1.48188
PF3D7_0920000	long chain fatty acid elongation enzyme, putative		1.001	0.796	0.203	0.539	0.382	0.205	-0.117	0.139	0.424	0.285	-0.796	-0.913	-0.064	-0.115	-0.097	-0.397	0.10212	0.990889
PF3D7_0422000	steroid dehydrogenase, putative		1.255	2.295	0.706	0.435	0.081	0.691	1.886	0.304	0.687	0.129	-0.564	-0.409	-0.402	0.252	0.048	-0.215	0.238171	0.623112
PF3D7_1134600	zinc finger protein, putative		1.239	1.538	0.316	0.137	0.002	1.237	1.271	0.085	-0.059	-0.076	-0.002	-0.267	-0.231	-0.196	-0.078	-0.1548	0.035641	1.44805
PF3D7_1472900	dihydroorotase, putative		1.77	1.582	0.627	-0.007	-0.577	1.583	1.224	0.448	-0.148	-0.764	-0.187	-0.358	-0.179	-0.141	-0.187	-0.2104	0.00513734	2.28926
PF3D7_1102500	Plasmodium exported protein (PHISTb), unknown function		0.315	0.463	-0.201	-0.778	-1.729	-0.156	-0.109	-0.776	-1.303	-1.823	-0.471	-0.572	-0.575	-0.525	-0.094	-0.4474	0.00775219	2.11058
PF3D7_0303900	phosphatidylethanolamine-binding protein, putative		0.534	0.373	-0.208	-0.254	0.3	0.379	0.061	-1.001	-0.4	0.131	-0.155	-0.312	-0.793	-0.146	-0.169	-0.315	0.0629632	1.20091
PF3D7_0603600	conserved Plasmodium protein, unknown function		1.003	1.225	0.276	-0.091	0.081	0.646	0.626	0.065	-0.033	0.046	-0.357	-0.599	-0.211	0.058	-0.035	-0.2288	0.122092	0.913312
PF3D7_1421800	conserved Plasmodium protein, unknown function		0.358	0.156	0.507	-0.182	-0.332	-0.069	-0.763	0.304	-0.437	-0.064	-0.427	-0.919	-0.203	-0.255	0.268	-0.3072	0.183857	0.735519
PF3D7_0418800	MOLO1 domain-containing protein, putative		0.757	0.533	-0.12	-0.152	-0.206	1.592	0.61	-0.12	-0.133	0.039	0.835	0.077	0	0.019	0.245	0.2352	0.206203	0.685705
PF3D7_1141900	inner membrane complex protein 1b, putative		0.201	0.231	-0.678	-0.527	-0.553	1.019	0.038	-0.184	-0.349	-0.551	0.818	-0.193	0.494	0.178	0.002	0.2598	0.221417	0.65479
PF3D7_1431100	conserved Plasmodium protein, unknown function		1.172	1.411	-0.186	0.073	-0.07	1.12	0.691	-0.34	-0.051	0.003	-0.052	-0.72	-0.154	-0.124	0.073	-0.1954	0.226551	0.644833
PF3D7_1216500	male development gene 1		1.248	1.08	-0.358	-0.554	-0.094	0.56	0.543	-0.174	-0.485	-0.306	-0.688	-0.537	0.184	0.069	-0.212	-0.2368	0.231624	0.635216
PF3D7_0514500	conserved Plasmodium membrane protein, unknown function		0.903	1.308	0.405	-0.021	0.714	1.072	0.994	0.134	-0.076	0.589	0.169	-0.314	-0.271	-0.055	-0.125	-0.1192	0.238369	0.62275
PF3D7_0930000	procollagen lysine 5-dioxygenase, putative		0.078	-0.186	-0.031	-0.233	-0.008	0.712	0.586	-0.106	-0.165	-0.165	0.634	0.772	-0.075	0.068	-0.157	0.2484	0.261819	0.581998
PF3D7_1467600	conserved Plasmodium protein, unknown function		0.935	1.549	0.298	-0.458	-0.455	1.2	1.134	-0.221	-0.564	-0.534	0.265	-0.415	-0.519	-0.106	-0.079	-0.1708	0.284894	0.545316
PF3D7_1118900	conserved Plasmodium protein, unknown function		0.315	0.258	0.221	-0.024	0.337	0.384	0.191	NA	0.183	0.41	0.069	-0.067		0.207	0.073	0.0705	0.296658	0.527744
PF3D7_1474000	probable protein, unknown function		2.526	2.369	0.222	-0.599	-0.355	1.871	1.176	0.284	-0.422	-0.3	-0.655	-1.193	0.062	0.177	0.055	-0.3108	0.306388	0.513729
PF3D7_1248400	conserved Plasmodium protein, unknown function		0.632	0.981	-0.106	-0.159	-0.052	1.363	0.799	0.069	-0.161	0.108	0.731	-0.182	0.175	-0.002	0.16	0.1764	0.313121	0.504288
PF3D7_1429300	CPW-WPC family protein		1.857	2.258	0.417	-0.011	-0.276	2.281	1.762	0.072	-0.165	-0.598	0.424	-0.496	-0.345	-0.154	-0.322	-0.1786	0.327144	0.48526
PF3D7_0904200	PH domain-containing protein, putative		-0.337	0.366	-0.701	0.106	-0.111	-0.294	-0.168	-0.572	-0.182	-0.11	0.043	-0.534	0.129	-0.288	0.001	-0.1298	0.350655	0.45512
PF3D7_0830800	surface-associated interspersed protein 8.2 (SURFIN 8.2)		0.774	1.489	0.395	-0.834	-0.952	0.849	1.137	-0.06	-0.785	-0.859	0.075	-0.352	-0.455	0.049	0.093	-0.118	0.373518	0.427688
PF3D7_1020200	conserved Plasmodium protein, unknown function		0.228	-0.184	-0.757	-0.429	0.098	0.094	0.241	-0.854	-0.18	0.171	-0.134	0.425	-0.097	0.249	0.073	0.1032	0.382845	0.416976
PF3D7_0203800	conserved Plasmodium protein, unknown function		1.001	1.224	-0.044	0.745	0.76	0.249	0.91	0.294	0.753	0.606	-0.752	-0.314	0.338	0.008	-0.154	-0.1748	0.38693	0.412368
PF3D7_1027900	palmitoyltransferase DHHC10, putative		1.315	1.31	0.311	0.254	0.521	1.661	1.228	0.034	-0.073	0.283	0.346	-0.082	-0.277	-0.327	-0.238	-0.1156	0.398627	0.399434
PF3D7_1031000	25 kDa ookinete surface antigen precursor		0.697	0.794	-1.001	-0.761	-0.498	0.669	0.281	-1.332	-0.79	-0.19	-0.028	-0.513	-0.331	-0.029	0.308	-0.1186	0.448286	0.348445
PF3D7_0827400	conserved Plasmodium protein, unknown function		1.794	1.106	-0.401	-0.448	-0.204	2.244	1.211	-0.653	-0.522	0.038	0.45	0.105	-0.252	-0.074	0.242	0.0942	0.482448	0.316549
PF3D7_0513700	secreted ookinete protein, putative		0.764	0.181	0.537	0.58	0.624	0.479	-0.07	0.761	0.764	0.304	-0.285	-0.251	0.224	0.184	-0.32	-0.0896	0.498518	0.302319
PF3D7_0903800	LCCL domain-containing protein		0.348	0.716	-0.327	-0.346	0.241	0.748	0.423	-0.181	-0.165	0.233	0.4	-0.293	0.146	0.181	-0.008	0.0852	0.499292	0.301646
PF3D7_1466000	conserved Plasmodium protein, unknown function		0.175	1.032	0.517	-0.146	0.445	1.231	1.144	0.181	0.308	0.118	1.056	0.112	-0.336	0.454	-0.327	0.1918	0.504246	0.297357
PF3D7_1470500	phosphodiesterase delta, putative		0.573	-0.209	-0.661	0.533	0.619	0.401	0.699	-0.588	0.534	0.517	-0.172	0.908	0.073	0.001	-0.102	0.1416	0.510312	0.292164
PF3D7_1207700	blood stage antigen 41-3 precursor		0.891	0.956	-0.002	-0.415	0.179	0.976	0.919	-0.124	-0.502	0.213	0.085	-0.037	-0.122	-0.087	0.034	-0.0254	0.541105	0.266718
PF3D7_0423700	early transcribed membrane protein 4		0.456	-1.092	-1.8	-1.251	1.308	-1.897	-2.258	-1.986	0.286	1.365	-2.353	-1.166	-0.186	1.537	0.057	-0.4222	0.550394	0.259326
PF3D7_1026100	conserved Plasmodium protein, unknown function		1.151	1.432	0.12	-0.233	0.104	1.063	1.257	-0.013	-0.02	0.088	-0.088	-0.175	-0.133	0.213	-0.016	-0.0398	0.592235	0.227506
PF3D7_0827200	conserved Plasmodium protein, unknown function		0.069	0.312	-0.141	-0.611	0.405	0.371	0.204	-0.442	-0.537	0.207	0.302	-0.108	-0.301	0.074	-0.198	-0.0462	0.687207	0.162913
PF3D7_0309100	conserved Plasmodium protein, unknown function		0.306	0.673	-0.114	-0.115	0.974	0.33	-0.001	0.062	0.254	0.687	0.024	-0.674	0.176	0.369	-0.287	-0.0784	0.691232	0.160376
PF3D7_0724900	kinesin-19, putative		-0.085	-0.628	-0.868	-1.159	-1.16	-0.49	-0.002	-1.223	-1.004	-0.763	-0.405	0.626	-0.355	0.155	0.397	0.0836	0.702328	0.15346
PF3D7_0722800	conserved Plasmodium protein, unknown function		1.096	0.721	0.172	0.045	0.273	1.448	0.744	-0.295	-0.114	0.278	0.352	0.023	-0.467	-0.159	0.005	-0.0492	0.73089	0.136148
PF3D7_1201600	NIMA related kinase 3		0.673	0.569	-0.314	-0.434	0.386	0.828	0.327	-0.687	-0.18	0.399	0.155	-0.242	-0.373	0.254	0.013	-0.0386	0.760176	0.119086
PF3D7_1131500	conserved Plasmodium protein, unknown function		1.179	0.503	-0.263	-0.095	-0.131	0.928	0.663	-0.379	-0.183	0.033	-0.251	0.16	-0.116	-0.088	0.164	-0.0262	0.764306	0.116733
PF3D7_0608600	conserved Plasmodium protein, unknown function		-0.214	0.207	-0.489	0.495	0.639	-0.74	0.472	0.013	0.766	0.426	-0.526	0.265	0.502	0.271	-0.213	0.0598	0.76521	0.116219
PF3D7_1234700	upregulated in late gametocytes ULG8		0.742	0.786	-0.102	-0.16	0.257	1.362	0.869	-0.279	-0.289	0.053	0.62	0.083	-0.177	-0.129	-0.204	0.0386	0.814263	0.0892354
PF3D7_0530800	CPW-WPC family protein		0.713	1.116	-0.115	-0.159	-0.092	1.453	0.712	-0.111	-0.301	-0.083	0.74	-0.404	0.004	-0.142	0.009	0.0414	0.838231	0.0766362
PF3D7_0103800	actin-related protein		-0.005	-0.329	-0.246	-0.4	1.133	-0.578	0.047	-0.471	0.014	0.994	-0.573	0.376	-0.225	0.414	-0.139	-0.0294	0.883294	0.0538948
PF3D7_1210200	zinc finger protein, putative		0.317	0.243	-0.069	-0.169	-0.213	0.628	0.236	-0.514	-0.154	-0.171	0.311	-0.007	-0.445	0.015	0.042	-0.0168	0.896729	0.0473386
PF3D7_1115100	conserved Plasmodium protein, unknown function		1.376	1.341	NA	0.079	0.038	1.598	1.172	NA	0.054	-0.018	0.222	-0.169		-0.025	-0.056	-0.007	0.937626	0.0279703
PF3D7_1214500	conserved Plasmodium protein, unknown function		1.703	2.416	0.655	0.108	-0.774	2.388	2.593	0.621	-0.404	-1.157	0.685	0.177	-0.034	-0.512	-0.383	-0.0134	0.952914	0.0209461
PF3D7_1358600	zinc finger protein, putative		0.387	0.021	-1.09	-1.249	-0.598	0.589	-0.207	-1.446	-0.854	-0.576	0.202	-0.228	-0.356	0.395	0.022	0.007	0.96172	0.0169512
PF3D7_0922300	conserved Plasmodium protein, unknown function		0.938	0.436	0.097	0.184	-0.085	1.257	0.684	-0.216	-0.135	-0.009	0.319	0.248	-0.313	-0.319	0.076	0.0022	0.987849	0.00530942
PF3D7_0715100	C-Myc-binding protein, putative		-0.685	-0.47	NA	-0.562	0.193	-0.098	-0.136	NA	-0.331	0.582	0.587	0.334		0.231	0.389	0.38525	0.0141875	1.8481
PF3D7_0708600	inner membrane complex protein 1d, putative		1.028	-0.244	-0.668	-0.08	0.253	1.684	0.311	-0.475	0.351	0.344	0.656	0.555	0.193	0.431	0.091	0.3852	0.0225635	1.64659
PF3D7_1354000	conserved Plasmodium protein, unknown function		0.61	0.222	0.096	-0.267	-0.445	1.22	0.948	0.125	0.064	-0.28	0.61	0.726	0.029	0.331	0.165	0.3722	0.04699	1.32799
PF3D7_0915800	glycolipid transfer protein, putative		0.043	-0.01	-0.324	0.688	1.476	-0.082	-0.125	-0.368	0.576	1.339	-0.125	-0.115	-0.044	-0.112	-0.137	-0.1066	0.00279302	2.55393
PF3D7_1124400	U6 snRNA-associated Sm-like protein LSm1, putative		1.315	1.133	0.937	-0.038	-0.635	0.982	0.904	0.569	-0.266	-0.682	-0.333	-0.229	-0.368	-0.228	-0.047	-0.241	0.0125491	1.90139
PF3D7_0206300	pentafunctional AROM polypeptide, putative, pseudogene		1.601	1.444	0.459	0.172	-1.375	1.125	0.902	0.246	-0.439	-1.353	-0.476	-0.542	-0.213	-0.611	0.022	-0.364	0.0364755	1.438
PF3D7_1144800	conserved Plasmodium protein, unknown function		1.216	0.183	-0.383	0.482	0.854	1.795	0.265	-0.175	1.026	0.944	0.579	0.082	0.208	0.544	0.09	0.3006	0.050917	1.29314
PF3D7_1422200	conserved Plasmodium protein, unknown function		-0.423	-0.817	-1.146	-0.928	0.863	-0.525	-0.898	-1.499	-0.991	0.733	-0.102	-0.081	-0.353	-0.063	-0.13	-0.1458	0.0512921	1.28995
PF3D7_1466800	conserved Plasmodium protein, unknown function		1.267	1.414	0.644	-0.47	-0.832	1.058	0.973	0.47	-0.813	-0.765	-0.209	-0.441	-0.174	-0.343	0.067	-0.22	0.0631388	1.1997
PF3D7_1302100	gamete antigen 27/25		0.196	-0.231	-1.649	-1.493	-1.83	-1.482	-1.688	-1.638	-2.041	-2.231	-1.678	-1.457	0.011	-0.548	-0.401	-0.8146	0.0650222	1.18694
PF3D7_0315600	zinc finger protein, putative		1.288	0.566	0.055	0.09	0.496	0.379	0.107	0.073	0.027	-0.124	-0.909	-0.459	0.018	-0.063	-0.62	-0.4066	0.0785675	1.10476
PF3D7_1018400	conserved Plasmodium protein, unknown function		1.866	1.033	0.108	-0.695	-1.19	1.879	1.032	-0.114	-0.894	-1.43	0.013	-0.001	-0.222	-0.199	-0.24	-0.1298	0.0808243	1.09246
PF3D7_1473700	nucleoporin NUP116/NSP116, putative		2.347	2.092	0.225	-1.214	-1.735	2.117	1.442	-0.466	-1.582	-1.562	-0.23	-0.65	-0.691	-0.368	0.173	-0.3532	0.088009	1.05547
PF3D7_0801900	conserved Plasmodium protein, unknown function		2.101	1.813	-0.271	-0.56	-0.984	2.017	1.617	-0.527	-0.673	-0.915	-0.084	-0.196	-0.256	-0.113	0.069	-0.116	0.104122	0.982456
PF3D7_1407000	LCCL domain-containing protein		0.487	0.663	0.052	-0.117	-0.066	1.103	0.932	0.17	-0.048	-0.031	0.616	0.269	0.118	0.069	0.035	0.2214	0.106044	0.974515
PF3D7_0110000	conserved Plasmodium protein, unknown function		0.775	1.021	0.411	0.133	0.289	0.61	0.441	0.237	0.177	0.133	-0.165	-0.58	-0.174	0.044	-0.156	-0.2062	0.112982	0.946991
PF3D7_1312000	malonyl CoA-acyl carrier protein transacylase		0.597	0.383	-0.428	-0.033	0.239	0.878	0.392	-0.225	0.073	0.211	0.281	0.009	0.203	0.106	-0.028	0.1142	0.119874	0.921276
PF3D7_0805100	conserved Plasmodium protein, unknown function		1.016	0.845	-0.389	-0.518	0.151	0.585	0.426	-0.379	-0.58	0.102	-0.431	-0.419	0.01	-0.062	-0.049	-0.1902	0.120428	0.919272
PF3D7_1421000	conserved Plasmodium protein, unknown function		1.535	1.179	0.247	0.298	0.221	1.305	0.639	-0.076	0.371	0.194	-0.23	-0.54	-0.323	0.073	-0.027	-0.2094	0.125941	0.899834
PF3D7_1107900	mechanosensitive ion channel protein, putative		1.115	1.594	-0.45	-0.919	-0.575	1.641	1.788	-0.636	-0.639	-0.272	0.526	0.194	-0.186	0.28	0.303	0.2234	0.126655	0.897379
PF3D7_1474400	conserved Plasmodium protein, unknown function		0.055	0.668	-0.301	0.442	0.707	0.506	0.559	-0.004	0.628	0.782	0.451	-0.109	0.297	0.186	0.075	0.18	0.131993	0.879449
PF3D7_1102600	Plasmodium exported protein, unknown function		1.559	0.74	-0.122	-0.085	-0.305	1.509	0.414	-0.09	-0.381	-0.32	-0.05	-0.326	0.032	-0.296	-0.015	-0.131	0.154683	0.810558
PF3D7_0816800	meiotic recombination protein DMC1, putative		0.979	0.632	-0.152	-0.736	-0.447	1.053	0.818	-0.307	-0.296	0.022	0.074	0.186	-0.155	0.44	0.469	0.2028	0.157033	0.804008
PF3D7_1131200	conserved Plasmodium protein, unknown function		-0.41	-0.614	0.141	-0.509	0.663	0.204	0.338	-0.055	0.32	0.539	0.614	0.952	-0.196	0.829	-0.124	0.415	0.160397	0.794804
PF3D7_1030900	28 kDa ookinete surface protein		0.951	0.944	-0.087	-0.638	0.071	0.98	0.94	-0.067	-0.348	0.194	0.029	-0.004	0.02	0.29	0.123	0.0916	0.165669	0.780758
PF3D7_0611000	SNARE associated Golgi protein, putative		-2.284	-2.456	-1.158	0.66	1.699	-1.593	NA	-0.715	1.427	1.454	0.691		0.443	0.767	-0.245	0.414	0.17008	0.769348
PF3D7_1426400	MORN repeat protein, putative		-0.25	0.009	-0.054	0.076	0.353	-0.834	-0.29	-0.141	0.163	0.328	-0.584	-0.299	-0.087	0.087	-0.025	-0.1816	0.20048	0.697929
PF3D7_1328600	conserved Plasmodium protein, unknown function		0.69	1.062	0.088	0.087	-0.157	2.138	1.077	0.408	0.32	-0.163	1.448	0.015	0.32	0.233	-0.006	0.402	0.209172	0.679496
PF3D7_1016900	early transcribed membrane protein 10.3		0.106	0.363	-0.431	0.083	0.068	-0.614	-0.664	-0.198	0.054	-0.045	-0.72	-1.027	0.233	-0.029	-0.113	-0.3312	0.229431	0.639347
PF3D7_1129600	phosphatidylinositol-4-phosphate 5-kinase, putative		0.381	0.526	-0.504	-0.159	0.139	1.048	0.734	-0.386	-0.272	0.178	0.667	0.208	0.118	-0.113	0.039	0.1838	0.235634	0.627762
PF3D7_1335000	MSP7-like protein		0.394	-0.651	-1.081	-1.035	-0.337	-0.484	-1.208	-1.554	-0.593	-0.406	-0.878	-0.557	-0.473	0.442	-0.069	-0.307	0.248247	0.605115
PF3D7_1319000	conserved Plasmodium protein, unknown function		0.193	-0.35	0.084	0.523	0.157	-0.779	-0.904	0.265	0.437	0.169	-0.972	-0.554	0.181	-0.086	0.012	-0.2838	0.249563	0.60282
PF3D7_1455800	LCCL domain-containing protein		0.573	0.78	0.137	-0.216	0.237	0.537	0.966	0.007	0.051	0.49	-0.036	0.186	-0.13	0.267	0.253	0.108	0.251076	0.600195
PF3D7_0213600	conserved Plasmodium protein, unknown function		0.681	0.591	0.353	0.442	0.113	1.35	0.901	0.534	0.249	0.092	0.669	0.31	0.181	-0.193	-0.021	0.1892	0.268879	0.570443
PF3D7_0406900	conserved Plasmodium protein, unknown function		1.597	0.58	-0.002	-0.082	0.298	1.841	0.88	0.05	-0.007	0.138	0.244	0.3	0.052	0.075	-0.16	0.1022	0.27564	0.559657
PF3D7_0205300	conserved Plasmodium protein, unknown function		1.073	0.591	0.667	-0.097	0.422	1.651	0.75	0.308	0.158	0.758	0.578	0.159	-0.359	0.255	0.336	0.1938	0.278423	0.555295
PF3D7_1121000	palmitoyltransferase DHHC3		0.365	0.03	-0.171	0.39	0.945	0.576	0.13	-0.339	0.854	0.983	0.211	0.1	-0.168	0.464	0.038	0.129	0.282581	0.548857
PF3D7_1461800	conserved Plasmodium protein, unknown function		2.344	2.173	0.104	-0.356	-0.487	2.1	1.027	0.253	-0.505	-0.48	-0.244	-1.146	0.149	-0.149	0.007	-0.2766	0.290825	0.536369
PF3D7_0825800	conserved Plasmodium protein, unknown function		0.461	0.583	0.035	-0.296	0.062	0.506	0.617	-0.232	-0.266	-0.324	0.045	0.034	-0.267	0.03	-0.386	-0.1088	0.297326	0.526766
PF3D7_0920300	conserved Plasmodium protein, unknown function		-1.129	-1.192	-0.162	0.684	0.485	-0.509	NA	0.06	0.735	0.375	0.62		0.222	0.051	-0.11	0.19575	0.300489	0.522171
PF3D7_0526100	conserved Plasmodium membrane protein, unknown function		-0.366	-0.512	0.617	0.459	0.055	0.89	0.349	0.505	0.301	-0.065	1.256	0.861	-0.112	-0.158	-0.12	0.3454	0.310695	0.507666
PF3D7_1128300	ATP-dependent 6-phosphofructokinase		-0.354	-0.049	0.162	0.005	-0.622	-0.378	0.662	0.161	-0.024	-0.47	-0.024	0.711	-0.001	-0.029	0.152	0.1618	0.315944	0.500389
PF3D7_1221400	inner membrane complex protein 1h, putative		1.081	0.917	0.061	-0.365	0.156	0.52	1.023	-0.964	-0.429	0.378	-0.561	0.106	-1.025	-0.064	0.222	-0.2644	0.318816	0.49646
PF3D7_1009100	conserved Plasmodium membrane protein, unknown function		1.227	1.061	0.462	-0.026	0.522	1.864	1.042	0.5	0.225	0.386	0.637	-0.019	0.038	0.251	-0.136	0.1542	0.320365	0.494356
PF3D7_0909500	subpellicular microtubule protein 1, putative		-0.302	-0.448	-0.612	-0.436	0.332	0.661	-0.294	NA	-0.457	0.318	0.963	0.154		-0.021	-0.014	0.2705	0.331999	0.478864
PF3D7_1120700	conserved Plasmodium protein, unknown function		0.013	-0.199	-0.101	0.188	0.228	-0.418	-0.274	0.014	0.131	0.201	-0.431	-0.075	0.115	-0.057	-0.027	-0.095	0.352634	0.452676
PF3D7_1369300	conserved Plasmodium protein, unknown function		1.376	1.22	0.17	-0.422	-0.003	1.454	0.829	0.053	-0.194	-0.368	0.078	-0.391	-0.117	0.228	-0.365	-0.1134	0.402264	0.395489
PF3D7_1426500	ABC transporter G family member 2		0.238	-0.123	-0.052	-0.322	0.137	0.104	0.38	-0.253	-0.045	0.303	-0.134	0.503	-0.201	0.277	0.166	0.1222	0.402322	0.395427
PF3D7_1213500	integral membrane protein GPR180, putative		0.585	0.518	-0.13	-0.44	0.079	0.177	-0.175	-0.166	-0.099	0.049	-0.408	-0.693	-0.036	0.341	-0.03	-0.1652	0.404219	0.393384
PF3D7_1037200	conserved Plasmodium protein, unknown function		0.863	0.934	0.159	-0.116	0.412	1.598	1.32	0.115	0.065	-0.009	0.735	0.386	-0.044	0.181	-0.421	0.1674	0.439186	0.357351
PF3D7_0927100	conserved Plasmodium protein, unknown function		0.26	-0.04	0.178	0.993	1.202	-0.171	-0.875	0.466	1.134	1.193	-0.431	-0.835	0.288	0.141	-0.009	-0.1692	0.456102	0.340938
PF3D7_0205000	conserved Plasmodium protein, unknown function		1.057	0.945	0.361	0.972	0.319	1.111	0.065	0.546	0.791	0.369	0.054	-0.88	0.185	-0.181	0.05	-0.1544	0.463633	0.333825
PF3D7_1469600	biotin carboxylase subunit of acetyl CoA carboxylase, putative		0.716	0.475	-0.105	0.334	0.71	0.554	0.372	-0.113	0.421	0.721	-0.162	-0.103	-0.008	0.087	0.011	-0.035	0.469609	0.328263
PF3D7_0305800	P-loop containing nucleoside triphosphate hydrolase, putative		0.484	0.9	0.09	0.011	0.359	0.81	0.498	-0.105	-0.025	0.188	0.326	-0.402	-0.195	-0.036	-0.171	-0.0956	0.472214	0.325861
PF3D7_1435200	conserved Plasmodium protein, unknown function		-0.464	-0.83	-1.277	-1.229	0.17	0.166	-0.5	-1.372	-1.291	-0.03	0.63	0.33	-0.095	-0.062	-0.2	0.1206	0.482296	0.316686
PF3D7_1346700	6-cysteine protein		1.185	1.737	0.379	0.501	-0.206	1.236	0.693	0.757	0.133	-0.156	0.051	-1.044	0.378	-0.368	0.05	-0.1866	0.488498	0.311137
PF3D7_0728300	conserved Plasmodium protein, unknown function		0.279	0.138	0.145	0.635	0.574	0.811	0.029	-0.06	0.696	0.762	0.532	-0.109	-0.205	0.061	0.188	0.0934	0.50886	0.293402
PF3D7_1451600	LCCL domain-containing protein		-0.088	0.209	-0.268	0.186	0.598	0.931	-0.018	0.522	-0.288	0.543	1.019	-0.227	0.79	-0.474	-0.055	0.2106	0.512373	0.290414
PF3D7_1006900	PPPDE peptidase, putative		-0.39	-0.796	-0.935	-0.905	-1.128	-0.689	-0.939	-1.065	-0.805	-0.955	-0.299	-0.143	-0.13	0.1	0.173	-0.0598	0.526278	0.278784
PF3D7_1218800	secreted ookinete protein, putative		1.464	1.187	0.358	-0.082	-0.039	1.531	1.088	-0.036	0.063	-0.076	0.067	-0.099	-0.394	0.145	-0.037	-0.0636	0.530167	0.275587
PF3D7_0508200	longevity-assurance (LAG1) protein, putative		0.099	-0.189	-0.434	0.678	1.131	-0.402	-0.465	-0.309	1.075	0.839	-0.501	-0.276	0.125	0.397	-0.292	-0.1094	0.536856	0.270142
PF3D7_0516500	major facilitator superfamily domain-containing protein, putative		0.228	0.977	0.386	-0.111	0.108	0.6	0.75	0.037	-0.146	-0.073	0.372	-0.227	-0.349	-0.035	-0.181	-0.084	0.537113	0.269934
PF3D7_0509700	conserved Plasmodium protein, unknown function		0.209	-0.357	0.458	0.624	-0.066	0.197	0.053	0.557	0.519	-0.151	-0.012	0.41	0.099	-0.105	-0.085	0.0614	0.550053	0.259595
PF3D7_1472500	conserved Plasmodium protein, unknown function		-0.606	-1.294	NA	-0.878	0.441	-0.371	-0.619	-0.825	-0.245	-0.251	0.235	0.675		0.633	-0.692	0.21275	0.550724	0.259066
PF3D7_0825700	conserved Plasmodium protein, unknown function		0.463	0.518	0.073	0.044	0.293	0.716	0.245	NA	0.115	-0.183	0.253	-0.273		0.071	-0.476	-0.10625	0.564505	0.248332
PF3D7_0929600	G2 protein, putative		1.142	0.614	-0.679	-0.696	0.222	1.444	0.553	-0.786	-0.923	0.034	0.302	-0.061	-0.107	-0.227	-0.188	-0.0562	0.582879	0.234421
PF3D7_0715200	conserved Plasmodium protein, unknown function		-0.707	-1.078	-1.416	0.058	0.87	-1.343	-1.735	-1.141	0.442	0.868	-0.636	-0.657	0.275	0.384	-0.002	-0.1272	0.596012	0.224745
PF3D7_0618500	malate dehydrogenase		0.173	-0.21	-0.784	0.248	1.165	-0.128	-0.456	-0.827	0.51	1.21	-0.301	-0.246	-0.043	0.262	0.045	-0.0566	0.608142	0.215995
PF3D7_1147200	tubulin--tyrosine ligase, putative		0.746	0.547	-0.461	-0.693	0.202	1.183	0.188	-0.554	-0.401	0.311	0.437	-0.359	-0.093	0.292	0.109	0.0772	0.612372	0.212985
PF3D7_1206500	Tat binding protein 1(TBP-1)-interacting protein, putative		-0.249	-0.017	0.077	0.071	0.072	0.142	-0.159	0.099	0.038	0.053	0.391	-0.142	0.022	-0.033	-0.019	0.0438	0.655215	0.183616
PF3D7_1348400	conserved Plasmodium membrane protein, unknown function		-0.969	-0.842	0.331	0.544	0.257	-1.687	-0.523	0.388	0.481	0.28	-0.718	0.319	0.057	-0.063	0.023	-0.0764	0.680915	0.166907
PF3D7_1466600	conserved Plasmodium protein, unknown function		2.954	2.371	0.313	-0.795	-0.694	3.198	2.186	0.397	-0.643	-0.811	0.244	-0.185	0.084	0.152	-0.117	0.0356	0.683055	0.165544
PF3D7_0602700	conserved Plasmodium protein, unknown function		2.122	1.002	0.28	-0.017	-0.031	2.897	0.704	0.124	0.058	-0.024	0.775	-0.298	-0.156	0.075	0.007	0.0806	0.686073	0.16363
PF3D7_0320200	CPW-WPC family protein		0.327	0.242	0.397	0.747	0.017	1.039	-0.079	0.578	0.701	-0.126	0.712	-0.321	0.181	-0.046	-0.143	0.0766	0.689643	0.161376
PF3D7_0414500	RNA-binding protein, putative		1.251	1.626	0.19	-0.085	0.144	1.501	1.069	0.424	-0.033	-0.16	0.25	-0.557	0.234	0.052	-0.304	-0.065	0.702489	0.153361
PF3D7_0216000	DEAD/DEAH box helicase, putative		0.342	0.195	-0.201	-0.245	0.034	0.073	0.562	-0.341	-0.102	0.145	-0.269	0.367	-0.14	0.143	0.111	0.0424	0.724009	0.140256
PF3D7_1019100	conserved Plasmodium protein, unknown function		-0.785	-1.157	-2.985	-2.793	0.947	-1.104	-1.953	-2.892	-1.265	1.167	-0.319	-0.796	0.093	1.528	0.22	0.1452	0.727694	0.138051
PF3D7_1231000	conserved Plasmodium protein, unknown function		0.733	0.197	-0.442	0.36	0.486	0.826	-0.254	-0.07	0.647	0.453	0.093	-0.451	0.372	0.287	-0.033	0.0536	0.730083	0.136628
PF3D7_1402000	conserved Plasmodium protein, unknown function		0.376	1.317	1.089	0.48	-0.21	0.802	1.232	0.669	0.214	-0.123	0.426	-0.085	-0.42	-0.266	0.087	-0.0516	0.742696	0.129189
PF3D7_1250400	conserved Plasmodium protein, unknown function		0.66	0.478	-0.671	-0.14	-0.037	0.581	0.201	-0.714	0.154	0.252	-0.079	-0.277	-0.043	0.294	0.289	0.0368	0.757629	0.120543
PF3D7_1126800	RNA-binding protein, putative		1.18	2.045	0.407	-0.202	0.048	1.457	1.795	0.476	-0.404	-0.001	0.277	-0.25	0.069	-0.202	-0.049	-0.031	0.761736	0.118196
PF3D7_1239400	conserved Plasmodium protein, unknown function		-0.058	0.673	0.111	0.465	0.109	0.543	0.177	0.133	0.199	-0.049	0.601	-0.496	0.022	-0.266	-0.158	-0.0594	0.764436	0.116659
PF3D7_0517500	UTP--glucose-1-phosphate uridylyltransferase, putative		2.614	1.985	0.225	-0.083	-0.195	3.282	1.707	-0.209	-0.536	-0.04	0.668	-0.278	-0.434	-0.453	0.155	-0.0684	0.765468	0.116073
PF3D7_1309400	HORMA domain protein, putative		-0.377	-0.301	-0.224	0.191	0.556	-0.529	-0.405	-0.119	0.4	0.597	-0.152	-0.104	0.105	0.209	0.041	0.0198	0.780605	0.107569
PF3D7_1250100	osmiophilic body protein G377		0.535	0.419	-0.322	-0.518	-0.001	0.727	0.244	-0.352	-0.282	-0.104	0.192	-0.175	-0.03	0.236	-0.103	0.024	0.782226	0.106668
PF3D7_1356000	conserved Plasmodium protein, unknown function		0.227	0.732	0.326	0.362	0.097	0.879	0.793	0.051	0.157	0.098	0.652	0.061	-0.275	-0.205	0.001	0.0468	0.789076	0.102881
PF3D7_1247800	dipeptidyl aminopeptidase 2		-0.4	0.324	-1.396	-1.195	0.428	-0.03	NA	-1.812	-1.152	0.235	0.37		-0.416	0.043	-0.193	-0.049	0.789774	0.102497
PF3D7_0926300	protein kinase, putative		0.222	-0.313	-0.394	0.168	-0.356	0.281	-0.267	-0.196	-0.129	-0.25	0.059	0.046	0.198	-0.297	0.106	0.0224	0.803326	0.0951082
PF3D7_0928100	conserved Plasmodium protein, unknown function		1.393	1.421	-0.06	-0.234	0.295	2.061	1.059	0.167	-0.321	0.088	0.668	-0.362	0.227	-0.087	-0.207	0.0478	0.806554	0.0933663
PF3D7_1438800	conserved Plasmodium protein, unknown function		0.529	0.552	-0.028	-0.217	0.192	0.473	0.481	-0.185	0.053	0.298	-0.056	-0.071	-0.157	0.27	0.106	0.0184	0.820414	0.0859667
PF3D7_1020300	cytoplasmic dynein intermediate chain, putative		-0.642	-0.429	-0.149	-0.486	0.215	0.891	-0.847	-0.772	-0.615	0.298	1.533	-0.418	-0.623	-0.129	0.083	0.0892	0.826195	0.0829175
PF3D7_1426300	dynein-associated protein, putative		-0.499	0.338	-0.691	-0.766	0.788	0.189	-0.16	-1.221	-0.054	0.734	0.688	-0.498	-0.53	0.712	-0.054	0.0636	0.827296	0.0823389
PF3D7_0924600	conserved Plasmodium protein, unknown function		-0.643	-1.303	-2.359	-1.609	1.066	-1.377	-1.692	-2.191	-0.314	1.117	-0.734	-0.389	0.168	1.295	0.051	0.0782	0.831339	0.080222
PF3D7_1471700	conserved Plasmodium protein, unknown function		0.074	0.025	NA	-0.049	-0.224	-0.473	NA	-0.193	-0.03	0.118	-0.547			0.019	0.342	-0.062	0.83361	0.0790371
PF3D7_1351600	glycerol kinase		1.004	0.623	-0.073	0.138	-0.438	1.306	0.233	-0.119	-0.013	-0.282	0.302	-0.39	-0.046	-0.151	0.156	-0.0258	0.840617	0.0754016
PF3D7_1350800	conserved Plasmodium protein, unknown function		1.254	1.264	-0.479	-0.386	0.57	1.402	0.685	-0.47	0.038	0.388	0.148	-0.579	0.009	0.424	-0.182	-0.036	0.840689	0.0753645
PF3D7_0513100	conserved Plasmodium protein, unknown function		-1.311	-1.18	-1.217	-0.596	0.66	-1.241	-1.348	-1.364	-0.345	0.572	0.07	-0.168	-0.147	0.251	-0.088	-0.0164	0.845267	0.0730059
PF3D7_1234000	conserved Plasmodium protein, unknown function		0.202	0.851	0.784	0.514	0.144	0.495	0.687	0.593	0.557	0.083	0.293	-0.164	-0.191	0.043	-0.061	-0.016	0.863975	0.0634987
PF3D7_1345000	conserved Plasmodium protein, unknown function		0.734	0.133	0.18	0.612	-0.004	0.488	0.014	0.557	0.482	0.021	-0.246	-0.119	0.377	-0.13	0.025	-0.0186	0.87144	0.0597623
PF3D7_1319600	ACDC domain-containing protein, putative		0.744	0.482	-0.407	-0.557	0.378	0.491	0.11	-0.145	-0.299	0.372	-0.253	-0.372	0.262	0.258	-0.006	-0.0222	0.872166	0.0594008
PF3D7_0933800	tubulin delta chain, putative		0.25	0.72	-0.164	0.104	0.744	0.178	0.399	0.012	0.334	0.785	-0.072	-0.321	0.176	0.23	0.041	0.0108	0.917793	0.0372551
PF3D7_1471800	conserved Plasmodium protein, unknown function		1.048	1.24	0.484	-0.25	-0.019	1.181	1.181	0.274	-0.089	-0.069	0.133	-0.059	-0.21	0.161	-0.05	-0.005	0.945235	0.0244603
PF3D7_0804700	conserved Plasmodium protein, unknown function		1.61	1.166	-0.146	-0.295	-0.335	1.973	0.755	-0.317	-0.218	-0.152	0.363	-0.411	-0.171	0.077	0.183	0.0082	0.954758	0.0201066
PF3D7_1361300	conserved Plasmodium protein, unknown function		1.645	1.094	0.519	-0.292	-0.182	2.045	0.938	-0.119	-0.173	0.139	0.4	-0.156	-0.638	0.119	0.321	0.0092	0.963349	0.0162162
PF3D7_1252500	Plasmodium exported protein, unknown function		2.2	1.743	0.058	-0.585	-0.522	2.521	1.06	-0.159	-0.217	-0.306	0.321	-0.683	-0.217	0.368	0.216	0.001	0.996247	0.00163299
PF3D7_0312900	hypothetical protein		2.178	1.43	-0.496	-0.422	-0.539	2.79	1.82	-0.336	0.044	-0.094	0.612	0.39	0.16	0.466	0.445	0.4146	0.00485549	2.31377
PF3D7_1476700	lysophospholipase, putative		-0.908	0.958	1.208	0.37	0.14	NA	1.479	1.368	0.876	0.581		0.521	0.16	0.506	0.441	0.407	0.0168523	1.77334
PF3D7_1109100	conserved Plasmodium protein, unknown function		1.464	0.794	-0.3	-0.276	-0.672	2.166	1.282	0.006	-0.242	-0.376	0.702	0.488	0.306	0.034	0.296	0.3652	0.0302283	1.51959
PF3D7_0823400	alpha/beta hydrolase, putative		0.851	0.403	0.49	0	0.262	1.453	0.662	NA	0.25	0.43	0.602	0.259		0.25	0.168	0.31975	0.0450244	1.34655
PF3D7_1245600	kinesin, putative		0.842	0.962	0.264	-0.103	NA	1.17	1.141	0.642	0.121	0.253	0.328	0.179	0.378	0.224		0.27725	0.00906562	2.0426
PF3D7_0630800	conserved Plasmodium protein, unknown function		0.622	0.524	0.62	0.169	0.282	0.857	0.832	0.815	0.579	0.441	0.235	0.308	0.195	0.41	0.159	0.2614	0.00424219	2.37241
PF3D7_1322900	conserved Plasmodium protein, unknown function		0.995	0.588	-0.078	-0.559	0.364	1.41	0.899	0.006	-0.223	0.477	0.415	0.311	0.084	0.336	0.113	0.2518	0.0179875	1.74503
PF3D7_1143700	conserved Plasmodium protein, unknown function		0.118	-0.165	0.145	0.906	0.442	0.58	-0.106	0.473	1.062	0.666	0.462	0.059	0.328	0.156	0.224	0.2458	0.0242152	1.61591
PF3D7_0625100	sphingomyelin synthase 2, putative		-0.216	-0.118	-0.088	-0.102	0.468	-0.006	0.045	NA	0.162	0.784	0.21	0.163		0.264	0.316	0.23825	0.00553971	2.25651
PF3D7_1469900	conserved Plasmodium protein, unknown function		-0.693	-0.796	-1.028	0.178	0.517	-0.469	-0.684	-0.546	0.498	0.53	0.224	0.112	0.482	0.32	0.013	0.2302	0.0475094	1.32322
PF3D7_0528900	conserved Plasmodium protein, unknown function		1.531	1.347	-0.444	-0.604	-0.806	1.855	1.552	-0.38	-0.432	-0.479	0.324	0.205	0.064	0.172	0.327	0.2184	0.011627	1.93453
PF3D7_1003700	MKT1 domain-containing protein, putative		1.104	0.763	-0.419	-0.043	0.056	1.413	0.87	-0.267	0.135	0.075	0.309	0.107	0.152	0.178	0.019	0.153	0.0321488	1.49284
PF3D7_0527100	ubiquitin-conjugating enzyme E2 N, putative		-0.302	-0.278	-0.06	0.485	0.375	-0.244	-0.176	0.016	0.66	0.384	0.058	0.102	0.076	0.175	0.009	0.084	0.0372814	1.42851
PF3D7_0208800	conserved Plasmodium protein, unknown function		0.445	0.392	0.327	0.573	0.175	0.387	0.337	0.216	0.544	0.162	-0.058	-0.055	-0.111	-0.029	-0.013	-0.0532	0.0332733	1.4779
PF3D7_1449900	conserved Plasmodium protein, unknown function		0.074	0.065	0.083	-0.017	-0.182	-0.057	0.022	0.023	-0.064	-0.253	-0.131	-0.043	-0.06	-0.047	-0.071	-0.0704	0.011532	1.93809
PF3D7_0108800	conserved Plasmodium protein, unknown function		0.746	0.731	0.223	0.523	0.131	0.561	0.569	0.192	0.48	0.037	-0.185	-0.162	-0.031	-0.043	-0.094	-0.103	0.0289536	1.5383
PF3D7_0319900	conserved Plasmodium protein, unknown function		0.052	-0.085	-0.328	-0.208	-0.105	-0.032	-0.252	-0.683	-0.289	-0.18	-0.084	-0.167	-0.355	-0.081	-0.075	-0.1524	0.0462071	1.33529
PF3D7_1338800	CPW-WPC family protein		-0.168	0.281	0.456	0.879	0.161	-0.347	0.126	0.486	0.55	-0.023	-0.179	-0.155	0.03	-0.329	-0.184	-0.1634	0.0462159	1.33521
PF3D7_1320600	ras-related protein Rab-11A		0.214	0.579	0.322	0.124	-0.392	0.091	0.305	0.237	-0.062	-0.568	-0.123	-0.274	-0.085	-0.186	-0.176	-0.1688	0.00622077	2.20616
PF3D7_1401900	conserved Plasmodium protein, unknown function		0.121	0.198	-0.526	-0.839	-0.546	-0.272	-0.126	-0.782	-1.038	-0.563	-0.393	-0.324	-0.256	-0.199	-0.017	-0.2378	0.0206289	1.68552
PF3D7_1004700	conserved Plasmodium protein, unknown function		0.276	-0.187	-0.173	0.413	0.623	-0.209	-0.402	-0.48	0.224	0.383	-0.485	-0.215	-0.307	-0.189	-0.24	-0.2872	0.00569719	2.24434
PF3D7_0932000	conserved Plasmodium protein, unknown function		-0.973	-1.605	-2.3	-1.903	-0.293	-1.467	-2.49	-2.656	-1.941	-0.638	-0.494	-0.885	-0.356	-0.038	-0.345	-0.4236	0.0367821	1.43436
PF3D7_0109300	fatty acid elongation protein, GNS1/SUR4 family, putative		1.127	0.871	0.335	0.421	0.168	0.915	-0.249	-0.241	0.181	-0.137	-0.212	-1.12	-0.576	-0.24	-0.305	-0.4906	0.0447817	1.3489
PF3D7_1252900	Plasmodium exported protein, unknown function		2.119	-0.151	-1.88	-1.782	-2.613	1.518	-1.04	-2.208	-2.483	-2.889	-0.601	-0.889	-0.328	-0.701	-0.276	-0.559	0.00826189	2.08292
PF3D7_0210700	syntaxin, Qa-SNARE family		-0.651	-1.54	-1.85	-1.996	-1.466	-1.353	-1.748	-2.039	-2.128	-1.673	-0.702	-0.208	-0.189	-0.132	-0.207	-0.2876	0.0512902	1.28997
PF3D7_1362900	conserved Plasmodium protein, unknown function		0.203	0.026	-0.479	-0.287	0.368	0.492	0.32	-0.463	0.064	0.398	0.289	0.294	0.016	0.351	0.03	0.196	0.0518305	1.28541
PF3D7_1441700	mitochondrial inner membrane protease ATP23, putative		-0.193	-0.529	0.191	0.342	0.163	1.083	0.883	0.454	0.808	0.302	1.276	1.412	0.263	0.466	0.139	0.7112	0.0546871	1.26211
PF3D7_1466200	conserved Plasmodium protein, unknown function		1.399	1.224	0.361	0.277	-0.012	0.986	0.595	0.154	-0.01	0.039	-0.413	-0.629	-0.207	-0.287	0.051	-0.297	0.0575361	1.24006
PF3D7_0606200	ubiquitin-conjugating enzyme E2, putative		0.198	-0.059	-0.825	-0.592	0.037	0.118	-0.313	-0.779	-0.794	-0.226	-0.08	-0.254	0.046	-0.202	-0.263	-0.1506	0.0631144	1.19987
PF3D7_1416400	conserved Plasmodium protein, unknown function		1.46	0.923	-0.288	-0.494	-0.669	1.389	0.781	-0.472	-0.529	-0.662	-0.071	-0.142	-0.184	-0.035	0.007	-0.085	0.0709729	1.14891
PF3D7_0609100	zinc transporter ZIP1, putative		1.135	0.699	0.097	-0.119	-0.372	1.177	0.515	-0.038	-0.291	-0.429	0.042	-0.184	-0.135	-0.172	-0.057	-0.1012	0.0741121	1.13011
PF3D7_0624200	conserved Plasmodium protein, unknown function		-0.401	-0.112	-0.05	0.043	0.75	-0.338	0.036	0.147	0.558	0.821	0.063	0.148	0.197	0.515	0.071	0.1988	0.0744364	1.12821
PF3D7_0618600	rhomboid protease ROM10		-0.661	-0.575	0.697	0.804	0.534	-0.821	-0.503	0.555	0.631	0.261	-0.16	0.072	-0.142	-0.173	-0.273	-0.1352	0.0751825	1.12388
PF3D7_0204200	conserved Plasmodium protein, unknown function		-0.596	-0.236	-0.253	-0.75	-1.083	-0.826	-0.293	-0.283	-0.995	-1.109	-0.23	-0.057	-0.03	-0.245	-0.026	-0.1176	0.0755274	1.1219
PF3D7_1112200	ubiquinone biosynthesis protein COQ4, putative		-0.602	0.111	0.471	0.541	0.662	-0.378	0.381	0.423	0.831	0.712	0.224	0.27	-0.048	0.29	0.05	0.1572	0.0773052	1.11179
PF3D7_1236200	conserved Plasmodium protein, unknown function		1.647	1.324	-0.168	-0.07	-0.534	0.993	0.351	-0.093	-0.434	-0.74	-0.654	-0.973	0.075	-0.364	-0.206	-0.4244	0.0788442	1.10323
PF3D7_1327300	conserved Plasmodium protein, unknown function		-0.003	-1.216	-1.614	-2.237	-2.305	-1.208	-1.5	-1.878	-2.748	-2.364	-1.205	-0.284	-0.264	-0.511	-0.059	-0.4646	0.0792875	1.1008
PF3D7_1017500	conserved Plasmodium protein, unknown function		-0.771	-3.304	-4.527	-5.108	-4.293	-2.958	-4.254	-4.7	-5.413	-4.901	-2.187	-0.95	-0.173	-0.305	-0.608	-0.8446	0.0796039	1.09907
PF3D7_0809200	asparagine-rich antigen Pfa55-14		0.686	0.809	0.63	-0.056	-0.367	0.601	0.717	0.395	-0.092	-0.373	-0.085	-0.092	-0.235	-0.036	-0.006	-0.0908	0.0824412	1.08386
PF3D7_1301800	surface-associated interspersed protein 13.1 (SURFIN 13.1), pseudogene		4.194	1.736	-1.472	-1.352	-0.278	3.938	0.533	-1.687	NA	-1.527	-0.256	-1.203	-0.215		-1.249	-0.73075	0.0837087	1.07723
PF3D7_1143100	AP2 domain transcription factor AP2-O, putative		-1.169	-2.869	-3.962	-3.424	-2.175	-2.666	-3.5	-4.125	-3.623	-2.475	-1.497	-0.631	-0.163	-0.199	-0.3	-0.558	0.0883942	1.05358
PF3D7_1023700	conserved Plasmodium protein, unknown function		0.845	0.668	0.349	-0.098	0.42	0.96	0.809	0.486	-0.072	0.386	0.115	0.141	0.137	0.026	-0.034	0.077	0.090619	1.04278
PF3D7_0210600	conserved Plasmodium protein, unknown function		-1.008	-2.523	-3.511	-3.124	-1.812	-2.411	-3.187	-3.62	-3.286	-2.119	-1.403	-0.664	-0.109	-0.162	-0.307	-0.529	0.0912864	1.03959
PF3D7_1472200	histone deacetylase, putative		1.118	0.373	-0.39	-0.708	-0.875	0.91	-0.059	-0.496	-0.826	-0.846	-0.208	-0.432	-0.106	-0.118	0.029	-0.167	0.0938352	1.02763
PF3D7_0936400	ring-exported protein 4		2.055	1.68	-0.981	-2.044	-2.588	2.005	1.128	-1.14	-2.663	-2.604	-0.05	-0.552	-0.159	-0.619	-0.016	-0.2792	0.0940697	1.02655
PF3D7_0214300	conserved Plasmodium protein, unknown function		1.472	0.763	-0.101	-0.61	-0.715	1.016	0.224	-0.277	-0.724	-0.649	-0.456	-0.539	-0.176	-0.114	0.066	-0.2438	0.0944916	1.02461
PF3D7_1454500	iron sulfur cluster assembly protein, putative		0.684	0.499	0.082	-0.424	-0.735	0.688	0.288	-0.122	-0.564	-0.719	0.004	-0.211	-0.204	-0.14	0.016	-0.107	0.0961377	1.01711
PF3D7_1138900	unspecified product		-0.82	0.454	-0.728	-0.118	0.916	-0.41	0.697	-0.606	0.416	0.81	0.41	0.243	0.122	0.534	-0.106	0.2406	0.0972828	1.01196
PF3D7_1132400	conserved Plasmodium membrane protein, unknown function		-0.886	-0.066	0.233	0.324	0.223	-0.699	0.204	0.298	0.367	0.211	0.187	0.27	0.065	0.043	-0.012	0.1106	0.0979814	1.00886
PF3D7_0408300	zinc finger Ran-binding domain-containing protein 2, putative		1.206	1.286	0.964	0.098	-0.321	1.067	1.198	0.594	-0.209	-0.253	-0.139	-0.088	-0.37	-0.307	0.068	-0.1672	0.100034	0.999854
PF3D7_0804300	zinc finger protein, putative		1.383	0.787	0.098	-0.832	-1.32	1.23	0.612	-0.041	-1.083	-1.22	-0.153	-0.175	-0.139	-0.251	0.1	-0.1236	0.104872	0.97934
PF3D7_1429700	mitochondrial ribosomal protein L15 precursor, putative		0.324	0.599	0.558	0.815	0.556	0.33	0.543	0.447	0.65	0.548	0.006	-0.056	-0.111	-0.165	-0.008	-0.0668	0.105072	0.978514
PF3D7_0314700	zinc finger protein, putative		0.951	1.314	1.01	0.331	-0.388	0.948	1.007	0.822	-0.1	-0.365	-0.003	-0.307	-0.188	-0.431	0.023	-0.1812	0.105976	0.974792
PF3D7_0927200	zinc finger protein, putative		2.089	1.582	-0.449	-0.517	-0.37	1.314	0.47	-0.476	-0.767	-0.405	-0.775	-1.112	-0.027	-0.25	-0.035	-0.4398	0.111626	0.952233
PF3D7_0913800	conserved Plasmodium protein, unknown function		-0.07	-1.839	-3.511	-3.697	-2.6	-1.405	-2.585	-3.76	-3.681	-2.746	-1.335	-0.746	-0.249	0.016	-0.146	-0.492	0.1163	0.934421
PF3D7_0531500	unspecified product		-0.406	-0.198	0.134	-0.228	-0.713	-0.45	0.425	0.349	0.551	-0.671	-0.044	0.623	0.215	0.779	0.042	0.323	0.116524	0.933584
PF3D7_1018100	conserved Plasmodium protein, unknown function		0.574	0.633	-0.123	-0.063	0.001	1.232	0.984	-0.015	0.038	-0.03	0.658	0.351	0.108	0.101	-0.031	0.2374	0.123313	0.908991
PF3D7_0307300	microtubule-associated protein RP/EB family, putative		0.894	0.619	-0.334	-0.116	0.086	1.61	0.95	0.12	-0.01	-0.079	0.716	0.331	0.454	0.106	-0.165	0.2884	0.127169	0.89562
PF3D7_0907800	apicoplast ribosomal protein L35 precursor, putative		-0.182	0.142	0.235	0.952	1.344	-0.115	0.235	0.182	1.097	1.403	0.067	0.093	-0.053	0.145	0.059	0.0622	0.128068	0.892558
PF3D7_0909100	conserved Plasmodium membrane protein, unknown function		-0.137	0.089	-0.075	-0.373	0.824	0.834	0.644	-0.424	0.185	1.124	0.971	0.555	-0.349	0.558	0.3	0.407	0.134582	0.871013
PF3D7_1215700	conserved Plasmodium protein, unknown function		0.798	0.615	0.256	-0.19	-0.033	1.601	0.95	0.305	-0.164	0.098	0.803	0.335	0.049	0.026	0.131	0.2688	0.135805	0.867085
PF3D7_1428600	peptide chain release factor 1		-0.279	-0.714	0.416	0.625	0.601	0.164	-0.423	0.609	0.993	0.384	0.443	0.291	0.193	0.368	-0.217	0.2156	0.136157	0.865961
PF3D7_1420100	conserved Plasmodium protein, unknown function		-0.04	0.359	-0.04	-0.161	0.25	0.007	0.023	-0.265	-0.176	0.138	0.047	-0.336	-0.225	-0.015	-0.112	-0.1282	0.138421	0.858797
PF3D7_1237700	conserved protein, unknown function		-1.981	-1.624	-0.453	0.226	0.957	-1.939	-1.464	-0.158	0.963	0.949	0.042	0.16	0.295	0.737	-0.008	0.2452	0.140368	0.852731
PF3D7_0912700	conserved Plasmodium protein, unknown function		0.24	-0.663	0.357	0.858	0.892	0.966	-0.649	0.724	1.395	0.729	0.726	0.014	0.367	0.537	-0.163	0.2962	0.145292	0.837759
PF3D7_0313200	conserved Plasmodium protein, unknown function		0.178	0.038	0.146	1.022	0.719	0.649	0.135	0.403	1.064	0.669	0.471	0.097	0.257	0.042	-0.05	0.1634	0.14925	0.826086
PF3D7_0311400	protein kinase, putative		0.754	0.482	-0.218	-0.335	0.229	0.597	0.314	-0.329	-0.263	0.199	-0.157	-0.168	-0.111	0.072	-0.03	-0.0788	0.153761	0.813152
PF3D7_0208900	6-cysteine protein		0.576	0.589	-0.106	0.114	0.176	1.464	0.698	0.301	0.062	0.277	0.888	0.109	0.407	-0.052	0.101	0.2906	0.156518	0.805436
PF3D7_1018600	tRNA wybutosine-synthesizing protein, putative		0.54	0.589	0.335	-0.925	-1.305	0.483	0.645	0.11	-1.318	-1.365	-0.057	0.056	-0.225	-0.393	-0.06	-0.1358	0.158181	0.800847
PF3D7_1423600	calcium-dependent protein kinase, putative		0.531	1.178	1.304	-0.141	-0.166	0.677	1.088	0.967	-0.375	-0.361	0.146	-0.09	-0.337	-0.234	-0.195	-0.142	0.158921	0.798818
PF3D7_0514000	tubulin--tyrosine ligase, putative		-1.403	-1.183	-0.884	-0.116	0.474	-1.09	-0.713	-0.653	0.259	0.2	0.313	0.47	0.231	0.375	-0.274	0.223	0.162036	0.790389
PF3D7_1430800	conserved Plasmodium protein, unknown function		1.081	1.719	0.134	0.194	0.15	0.728	0.742	-0.206	0.275	0.146	-0.353	-0.977	-0.34	0.081	-0.004	-0.3186	0.162327	0.78961
PF3D7_1362700	conserved Plasmodium protein, unknown function		1.476	1.15	0.055	0.472	0.454	0.999	0.138	-0.008	0.496	0.353	-0.477	-1.012	-0.063	0.024	-0.101	-0.3258	0.164604	0.783559
PF3D7_0506100	60S ribosomal subunit protein L24, putative		0.647	0.703	1.107	0.617	-0.606	0.621	0.64	1.029	0.128	-0.681	-0.026	-0.063	-0.078	-0.489	-0.075	-0.1462	0.16511	0.782227
PF3D7_1415700	serine C-palmitoyltransferase, putative		0.582	0.464	0.02	-0.268	0.516	0.839	0.577	-0.087	-0.151	0.625	0.257	0.113	-0.107	0.117	0.109	0.0978	0.168829	0.772554
PF3D7_0317000	proteasome subunit alpha type-3, putative		-2.169	-1.125	-0.085	0.481	0.468	-2.147	-0.696	0.128	0.735	0.344	0.022	0.429	0.213	0.254	-0.124	0.1588	0.172868	0.762285
PF3D7_0831300	Plasmodium exported protein, unknown function		0.272	0.104	0.324	0.638	-0.062	-0.129	-0.363	0.402	0.311	0.047	-0.401	-0.467	0.078	-0.327	0.109	-0.2016	0.17542	0.755922
PF3D7_1209600	porphobilinogen deaminase		0.378	0.135	-0.535	-0.579	-0.013	0.177	0.091	-0.969	-0.561	-0.029	-0.201	-0.044	-0.434	0.018	-0.016	-0.1354	0.180416	0.743724
PF3D7_1456400	conserved Plasmodium protein, unknown function		1.186	0.637	0.283	-0.047	0.437	1.2	1.019	0.223	0.068	0.592	0.014	0.382	-0.06	0.115	0.155	0.1212	0.182964	0.737634
PF3D7_1347000	WD repeat-containing protein 92, putative		-0.243	-0.517	0.556	0.534	0.681	-0.155	NA	-0.008	0.364	0.414	0.088		-0.564	-0.17	-0.267	-0.22825	0.188673	0.724291
PF3D7_1111600	endonuclease/exonuclease/phosphatase family protein, putative		-0.1	0.377	-0.108	0.615	0.686	-0.076	0.252	NA	0.367	0.642	0.024	-0.125		-0.248	-0.044	-0.09825	0.191496	0.717839
PF3D7_0525300	conserved Plasmodium protein, unknown function		-1.218	-2.373	-2.636	-2.176	-1.96	-2.028	-2.639	-2.46	-2.322	-2.162	-0.81	-0.266	0.176	-0.146	-0.202	-0.2496	0.192536	0.715487
PF3D7_1226200	conserved Plasmodium protein, unknown function		3.316	1.557	-0.455	-0.566	-0.35	3.369	1.367	-0.514	-0.568	-0.625	0.053	-0.19	-0.059	-0.002	-0.275	-0.0946	0.193111	0.714193
PF3D7_0413800	50S ribosomal protein L10, putative		-3.149	-2.657	-0.754	0.188	1.008	NA	-2.416	-0.594	0.805	0.926		0.241	0.16	0.617	-0.082	0.234	0.204821	0.688625
PF3D7_1036000	merozoite surface protein		-1.442	-2.788	-3.704	-3.596	-1.879	-2.579	-3.366	-4.061	-3.156	-2.139	-1.137	-0.578	-0.357	0.44	-0.26	-0.3784	0.211857	0.673958
PF3D7_1430400	autophagy protein 5, putative		1.238	0.612	-0.034	0.108	-0.382	1.131	0.366	0.035	0.063	-0.43	-0.107	-0.246	0.069	-0.045	-0.048	-0.0754	0.215545	0.666462
PF3D7_1435600	conserved Plasmodium protein, unknown function		-1.75	-2.187	-3.682	-3.643	-0.016	-2.648	-3.04	-3.956	-3.347	-0.011	-0.898	-0.853	-0.274	0.296	0.005	-0.3448	0.215838	0.665872
PF3D7_1251300	thymidylate kinase		-0.822	-1.279	-0.008	0.435	0.508	-1.391	-1.56	-0.168	0.529	0.549	-0.569	-0.281	-0.16	0.094	0.041	-0.175	0.217001	0.663539
PF3D7_1127600	CRAL/TRIO domain-containing protein, putative		-1.661	-1.78	-0.606	-0.968	-0.808	-2.02	-1.564	-0.821	-1.17	-0.941	-0.359	0.216	-0.215	-0.202	-0.133	-0.1386	0.222181	0.653293
PF3D7_1457100	conserved Plasmodium protein, unknown function		-0.178	0.673	-0.176	-0.238	0.145	0.101	0.682	-0.203	-0.121	0.165	0.279	0.009	-0.027	0.117	0.02	0.0796	0.223121	0.65146
PF3D7_0711200	conserved Plasmodium protein, unknown function		1.928	1.527	0.149	0.639	0.605	2.712	1.692	0.303	0.636	0.567	0.784	0.165	0.154	-0.003	-0.038	0.2124	0.226051	0.645794
PF3D7_1341100	U6 spliceosomal RNA		0.613	0.359	-0.196	0.779	0.166	0.166	-0.062	-1.046	0.896	0.37	-0.447	-0.421	-0.85	0.117	0.204	-0.2794	0.226201	0.645506
PF3D7_1419600	conserved Plasmodium protein, unknown function		1.298	1.224	0.05	-0.211	0.262	1.263	0.737	-0.045	-0.072	-0.03	-0.035	-0.487	-0.095	0.139	-0.292	-0.154	0.227152	0.643683
PF3D7_1023400	HORMA domain protein, putative		-0.861	-0.898	-0.02	0.763	0.579	-0.794	-1.28	-0.058	0.755	0.374	0.067	-0.382	-0.038	-0.008	-0.205	-0.1132	0.23279	0.633036
PF3D7_1430000	conserved Plasmodium protein, unknown function		-0.268	0.596	0.752	0.594	-0.382	0.099	0.74	0.998	0.438	-0.353	0.367	0.144	0.246	-0.156	0.029	0.126	0.233787	0.631179
PF3D7_1319700	protein phosphatase PP2A regulatory subunit A, putative		-0.003	-0.551	0.19	0.749	0.826	0.393	-0.261	0.189	0.929	0.66	0.396	0.29	-0.001	0.18	-0.166	0.1398	0.237695	0.62398
PF3D7_0509500	ERCC4 domain-containing protein, putative		1.611	-0.179	0.266	0.806	1.078	1.811	0.356	0.388	0.857	0.938	0.2	0.535	0.122	0.051	-0.14	0.1536	0.237779	0.623827
PF3D7_0213800	conserved Plasmodium protein, unknown function		0.72	0.967	0.212	-0.07	-0.542	1.568	1.169	0.168	-0.255	-0.107	0.848	0.202	-0.044	-0.185	0.435	0.2512	0.241787	0.616568
PF3D7_0913000	conserved protein, unknown function		0.591	0.91	0.832	-0.035	-1.461	0.664	0.812	0.504	-0.542	-1.385	0.073	-0.098	-0.328	-0.507	0.076	-0.1568	0.242868	0.61463
PF3D7_0109500	N-acetyltransferase, putative		-0.134	0.379	0.259	0.057	-0.484	-0.055	0.543	0.156	0.173	-0.431	0.079	0.164	-0.103	0.116	0.053	0.0618	0.243598	0.613326
PF3D7_1124900	60S ribosomal protein L35, putative		-0.434	0.537	0.861	0.965	-0.292	0.14	0.665	1.207	0.813	-0.307	0.574	0.128	0.346	-0.152	-0.015	0.1762	0.244235	0.612192
PF3D7_1010100	conserved Plasmodium protein, unknown function		0.35	-0.051	0.084	0.398	-0.092	0.406	-0.247	0.124	0.302	-0.237	0.056	-0.196	0.04	-0.096	-0.145	-0.0682	0.244815	0.611162
PF3D7_1144400	conserved Plasmodium protein, unknown function		1.485	1.169	-0.165	-0.46	-0.012	2.212	1.323	-0.175	-0.318	-0.071	0.727	0.154	-0.01	0.142	-0.059	0.1908	0.245593	0.609783
PF3D7_1221200	conserved Plasmodium protein, unknown function		0.491	0.84	0.909	0.935	0.261	0.443	0.718	0.567	0.975	0.27	-0.048	-0.122	-0.342	0.04	0.009	-0.0926	0.245942	0.609167
PF3D7_1362000	conserved Plasmodium protein, unknown function		-0.677	-1.128	-0.655	0.297	1.153	-2.023	-1.833	-0.436	0.298	1.058	-1.346	-0.705	0.219	0.001	-0.095	-0.3852	0.247807	0.605887
PF3D7_0506400	conserved Plasmodium protein, unknown function		0.978	0.394	-0.455	-0.56	0.045	0.521	-0.102	-0.467	-0.425	0.018	-0.457	-0.496	-0.012	0.135	-0.027	-0.1714	0.251212	0.59996
PF3D7_1453500	pyridine nucleotide transhydrogenase, putative		0.51	0.196	0.049	-0.155	-0.158	0.841	0.438	0.003	-0.206	-0.114	0.331	0.242	-0.046	-0.051	0.044	0.104	0.251674	0.599161
PF3D7_0823500	inner membrane complex protein 1i, putative		1.893	1.372	0.011	-0.455	-0.064	2.534	1.473	-0.123	-0.253	-0.01	0.641	0.101	-0.134	0.202	0.054	0.1728	0.251821	0.598907
PF3D7_0622100	conserved Plasmodium protein, unknown function		2.014	1.777	-0.7	-0.66	-0.597	2.642	1.726	-0.502	-0.679	-0.528	0.628	-0.051	0.198	-0.019	0.069	0.165	0.252574	0.597611
PF3D7_1038700	Plasmodium exported protein, unknown function		3.743	2.092	-0.003	-0.131	-0.723	3.586	1.615	0.185	-0.528	NA	-0.157	-0.477	0.188	-0.397		-0.21075	0.2529	0.597052
PF3D7_1004300	E3 ubiquitin-protein ligase, putative		0.35	-0.02	-0.423	-0.252	-0.152	0.258	-0.269	-0.424	-0.259	-0.133	-0.092	-0.249	-0.001	-0.007	0.019	-0.066	0.253658	0.595751
PF3D7_1016500	Plasmodium exported protein (PHISTc), unknown function		2.988	2.209	0.325	0.043	-0.28	3.167	1.749	0.106	-0.343	-0.215	0.179	-0.46	-0.219	-0.386	0.065	-0.1642	0.257655	0.588961
PF3D7_0518700	mRNA-binding protein PUF1		2.828	2.329	0.427	0.395	-0.064	2.869	1.634	0.335	0.055	0.057	0.041	-0.695	-0.092	-0.34	0.121	-0.193	0.261774	0.582074
PF3D7_1410000	ER membrane protein complex subunit 2, putative		0.364	0.604	0.233	-0.111	-0.549	0.475	0.46	-0.081	-0.236	-0.546	0.111	-0.144	-0.314	-0.125	0.003	-0.0938	0.261839	0.581966
PF3D7_1302400	conserved Plasmodium membrane protein, unknown function		0.948	0.33	0.525	0.235	0.272	1.011	0.107	-0.477	0.141	0.266	0.063	-0.223	-1.002	-0.094	-0.006	-0.2524	0.261874	0.581907
PF3D7_1107400	DNA repair protein RAD51		0.326	0.083	0.033	0.368	0.206	0.03	-0.498	0.22	0.264	0.16	-0.296	-0.581	0.187	-0.104	-0.046	-0.168	0.262207	0.581356
PF3D7_0515500	amino acid transporter, putative		0.214	0.466	0.308	0.264	0.47	0.826	0.744	0.302	0.231	0.431	0.612	0.278	-0.006	-0.033	-0.039	0.1624	0.270155	0.568387
PF3D7_0728700	alpha/beta hydrolase, putative		0.423	1.062	0.177	0.196	0.268	0.594	0.903	-0.151	-0.057	0.265	0.171	-0.159	-0.328	-0.253	-0.003	-0.1144	0.270919	0.56716
PF3D7_0817500	protein kinase c inhibitor-like protein, putative		-1.086	-0.176	0.13	0.706	0.476	-1.023	-0.243	0.173	0.51	0.283	0.063	-0.067	0.043	-0.196	-0.193	-0.07	0.275317	0.560167
PF3D7_0812600	ubiquitin-conjugating enzyme E2, putative		0.353	0.156	-0.16	0.267	-0.106	0.228	-0.07	-0.015	0.162	-0.18	-0.125	-0.226	0.145	-0.105	-0.074	-0.077	0.275869	0.559297
PF3D7_1205700	targeted glyoxalase II		-0.836	-0.278	0.818	0.762	0.582	-1.146	-0.054	0.465	0.747	0.37	-0.31	0.224	-0.353	-0.015	-0.212	-0.1332	0.279659	0.553372
PF3D7_1416600	conserved Plasmodium protein, unknown function		1.146	0.974	0.172	0.118	0.463	0.956	0.498	0.324	-0.01	0.455	-0.19	-0.476	0.152	-0.128	-0.008	-0.13	0.280774	0.551643
PF3D7_1402200	conserved Plasmodium protein, unknown function		-1.202	-1.698	-1.177	-0.036	0.66	-1.54	-2.148	-0.898	-0.13	0.487	-0.338	-0.45	0.279	-0.094	-0.173	-0.1552	0.282489	0.548999
PF3D7_1121800	petidase, M16 family		0.805	0.853	0.292	-0.079	0.257	1.243	0.885	0.147	0.075	0.363	0.438	0.032	-0.145	0.154	0.106	0.117	0.285446	0.544475
PF3D7_0212000	GDP-fructose:GMP antiporter, putative		-0.725	-1.441	-0.352	0.937	0.741	-1.297	-2.022	-0.223	0.951	0.787	-0.572	-0.581	0.129	0.014	0.046	-0.1928	0.288788	0.539421
PF3D7_1422300	DnaJ protein, putative		0.911	0.68	0.613	0.007	-0.559	0.766	0.61	0.376	-0.061	-0.418	-0.145	-0.07	-0.237	-0.068	0.141	-0.0758	0.291255	0.535727
PF3D7_0215000	acyl-CoA synthetase		0.441	0.559	-0.209	0.318	0.614	0.063	-0.048	-0.232	0.54	0.531	-0.378	-0.607	-0.023	0.222	-0.083	-0.1738	0.29509	0.530046
PF3D7_1224200	BRO1 domain-containing protein, putative		-0.042	-0.974	-1.863	-1.347	-0.358	-0.787	-1.336	-1.741	-1.166	-0.567	-0.745	-0.362	0.122	0.181	-0.209	-0.2026	0.297107	0.527087
PF3D7_1246100	delta-aminolevulinic acid synthetase		1.187	0.695	0.833	0.784	0.268	1.402	0.359	0.772	0.514	0.145	0.215	-0.336	-0.061	-0.27	-0.123	-0.115	0.297559	0.526428
PF3D7_0710800	conserved Plasmodium protein, unknown function		1.458	1.207	0.335	0.468	0.162	1.381	0.92	0.216	0.419	0.294	-0.077	-0.287	-0.119	-0.049	0.132	-0.08	0.299604	0.523452
PF3D7_1140500	myosin F, putative		0.317	0.399	0.291	0.388	0.136	-0.361	-0.154	0.459	0.061	0.4	-0.678	-0.553	0.168	-0.327	0.264	-0.2252	0.299995	0.522887
PF3D7_1119200	conserved protein, unknown function		1.15	1.132	0.73	0.105	-0.991	1.303	1.003	0.382	-0.172	-0.949	0.153	-0.129	-0.348	-0.277	0.042	-0.1118	0.300582	0.522038
PF3D7_0423300	conserved Plasmodium protein, unknown function		-1.676	-2.451	-4.264	-3.723	0.512	-3.147	-3.364	-5.23	-2.79	0.444	-1.471	-0.913	-0.966	0.933	-0.068	-0.497	0.304719	0.5161
PF3D7_0518300	proteasome subunit beta type-1, putative		-2.028	-0.986	0.102	0.534	0.694	-2.128	-0.547	0.232	0.666	0.643	-0.1	0.439	0.13	0.132	-0.051	0.11	0.309749	0.508991
PF3D7_1031200	MORN repeat-containing protein 1		-1.758	-2.172	-2.986	-3.032	0.583	-2.631	-2.609	-3.083	-2.692	0.481	-0.873	-0.437	-0.097	0.34	-0.102	-0.2338	0.311278	0.506851
PF3D7_1209800	ATP synthase mitochondrial F1 complex assembly factor 1, putative		-1.07	0.036	0.989	0.605	-0.047	-1.998	0.373	0.861	0.19	-0.124	-0.928	0.337	-0.128	-0.415	-0.077	-0.2422	0.311557	0.506462
PF3D7_0304100	inner membrane complex protein 1e, putative		-1.238	-1.761	-3.121	-2.879	-0.663	-2.292	-1.435	-3.252	-2.955	-1.044	-1.054	0.326	-0.131	-0.076	-0.381	-0.2632	0.31246	0.505205
PF3D7_0203300	ERCC1 nucleotide excision repair protein, putative		-0.209	0.514	0.489	0.606	0.66	-0.215	0.179	0.063	0.52	0.86	-0.006	-0.335	-0.426	-0.086	0.2	-0.1306	0.312505	0.505143
PF3D7_1446100	conserved Plasmodium protein, unknown function		2.248	1.349	-0.43	-0.32	-0.071	3.183	1.661	-0.195	-0.317	-0.376	0.935	0.312	0.235	0.003	-0.305	0.236	0.313987	0.503088
PF3D7_0513000	conserved Plasmodium protein, unknown function		-0.915	-0.76	-0.211	-0.155	-0.341	-1.276	-0.544	-0.18	-0.413	-0.566	-0.361	0.216	0.031	-0.258	-0.225	-0.1194	0.322166	0.49192
PF3D7_1235800	conserved Plasmodium protein, unknown function		0.708	0.781	0.136	0.047	0.074	0.821	0.649	-0.012	-0.248	0.125	0.113	-0.132	-0.148	-0.295	0.051	-0.0822	0.325829	0.487011
PF3D7_0505600	conserved Plasmodium protein, unknown function		0.608	0.747	0.326	0.11	0.238	0.924	0.838	0.208	0.784	0.111	0.316	0.091	-0.118	0.674	-0.127	0.1672	0.328712	0.483185
PF3D7_0817900	high mobility group protein B2		-1.925	-1.692	-0.985	0.392	0.824	-1.6	-1.8	-1.102	0.775	0.919	0.325	-0.108	-0.117	0.383	0.095	0.1156	0.332111	0.478717
PF3D7_0511200	stearoyl-CoA desaturase		-1.536	-2.399	-2.203	0.275	1.343	-1.688	-2.439	-1.541	0.696	1.315	-0.152	-0.04	0.662	0.421	-0.028	0.1726	0.332915	0.477667
PF3D7_1236800	protein-S-isoprenylcysteine O-methyltransferase, putative		-1.556	-0.408	-1.29	0.218	1.242	-0.563	-0.564	-1.036	0.598	0.985	0.993	-0.156	0.254	0.38	-0.257	0.2428	0.336595	0.472893
PF3D7_1238800	acyl-CoA synthetase		0.195	-0.672	-0.501	-0.439	-0.673	-0.074	-0.669	-0.453	-0.518	-0.68	-0.269	0.003	0.048	-0.079	-0.007	-0.0608	0.337844	0.471284
PF3D7_0113400	Plasmodium exported protein, unknown function		1.184	1.575	0.332	-0.288	0.274	1.407	1.078	-0.063	-0.151	0.026	0.223	-0.497	-0.395	0.137	-0.248	-0.156	0.337858	0.471266
PF3D7_0529100	thioredoxin-like protein, putative		-1.212	-0.233	0.595	0.911	0.513	-1.279	-0.014	0.819	0.991	0.422	-0.067	0.219	0.224	0.08	-0.091	0.073	0.33924	0.469493
PF3D7_0105900	DNA binding protein, putative		-1.735	-2.143	-0.179	0.312	0.521	-2.481	-2.636	-0.048	0.478	0.485	-0.746	-0.493	0.131	0.166	-0.036	-0.1956	0.340345	0.468081
PF3D7_1244300	ACEA small nucleolar RNA U3		1.072	0.85	0.514	1.582	-0.511	0.626	0.782	0.121	0.199	0.067	-0.446	-0.068	-0.393	-1.383	0.578	-0.3424	0.341796	0.466233
PF3D7_0510300	stripes inner membrane complex protein, putative		0.91	0.954	0.308	0.186	-0.007	0.69	0.611	0.556	-0.336	0.076	-0.22	-0.343	0.248	-0.522	0.083	-0.1508	0.342711	0.465073
PF3D7_1219900	ribulose-phosphate 3-epimerase, putative		-0.398	0.567	0.621	0.676	0.535	-0.081	0.543	0.528	1	0.499	0.317	-0.024	-0.093	0.324	-0.036	0.0976	0.347387	0.459187
PF3D7_1213400	conserved Plasmodium protein, unknown function		0.506	0.741	0.061	-0.304	-0.217	1.935	0.367	NA	0.032	0.017	1.429	-0.374		0.336	0.234	0.40625	0.358192	0.445884
PF3D7_0528700	peptidyl-prolyl cis-trans isomerase		1.011	0.414	0.265	-0.242	-0.616	0.576	0.413	0.11	-0.134	-0.618	-0.435	-0.001	-0.155	0.108	-0.002	-0.097	0.361813	0.441516
PF3D7_1403200	conserved Plasmodium protein, unknown function		1.034	0.985	-0.13	-0.348	0.262	1.188	0.891	-0.053	-0.098	0.203	0.154	-0.094	0.077	0.25	-0.059	0.0656	0.36597	0.436554
PF3D7_1320900	RNA-binding protein, putative		0.909	0.968	0.271	0.217	0.01	1.035	0.663	0.305	0.113	-0.116	0.126	-0.305	0.034	-0.104	-0.126	-0.075	0.366375	0.436074
PF3D7_1320200	TBC domain protein, putative		0.018	-0.596	-0.002	0.086	0.201	-0.054	-0.421	0.011	0.322	0.157	-0.072	0.175	0.013	0.236	-0.044	0.0616	0.370324	0.431418
PF3D7_1362600	conserved Plasmodium protein, unknown function		-0.079	-0.043	-0.696	-0.163	0.328	0.113	-0.344	-0.562	0.469	0.418	0.192	-0.301	0.134	0.632	0.09	0.1494	0.371452	0.430097
PF3D7_0524800	ubiquitin fusion degradation protein 1, putative		0.366	0.796	0.166	-0.811	-0.846	0.59	0.714	-0.077	-1.036	-0.936	0.224	-0.082	-0.243	-0.225	-0.09	-0.0832	0.376395	0.424356
PF3D7_1037600	DNA repair helicase RAD25, putative		0.701	0.42	0.204	-0.514	-0.469	0.541	0.572	-0.009	-0.525	-0.553	-0.16	0.152	-0.213	-0.011	-0.084	-0.0632	0.377614	0.422951
PF3D7_1137700	calcium-binding protein, putative		0.6	0.876	0.558	0.478	0.739	1.659	0.994	0.424	0.935	0.431	1.059	0.118	-0.134	0.457	-0.308	0.2384	0.380632	0.419495
PF3D7_1336700	conserved Plasmodium protein, unknown function		0.07	-0.135	-0.012	0.214	-1.319	0.091	-0.173	0.105	-0.272	-1.442	0.021	-0.038	0.117	-0.486	-0.123	-0.1018	0.381848	0.418109
PF3D7_0109400	tubulin-specific chaperone a, putative		0.314	0.155	1.191	0.56	-0.705	-0.094	0.342	1.174	0.232	-0.685	-0.408	0.187	-0.017	-0.328	0.02	-0.1092	0.384086	0.415572
PF3D7_0718000	dynein heavy chain, putative		0.18	0.606	0.263	0.102	0.247	0.79	0.717	0.337	0.083	0.1	0.61	0.111	0.074	-0.019	-0.147	0.1258	0.384631	0.414956
PF3D7_1467900	rab GTPase activator, putative		-1.043	-1.602	-0.959	-0.412	-0.007	-1.992	-1.802	-0.761	-0.379	-0.061	-0.949	-0.2	0.198	0.033	-0.054	-0.1944	0.384706	0.414871
PF3D7_1461400	conserved Plasmodium protein, unknown function		-1.756	-2.728	-3.855	-3.057	-0.57	-2.597	-3.337	-4.068	-2.397	-0.794	-0.841	-0.609	-0.213	0.66	-0.224	-0.2454	0.391635	0.407118
PF3D7_0515600	conserved Plasmodium protein, unknown function		0.635	1.041	-0.044	0.305	0.398	0.491	0.509	0.041	0.278	0.477	-0.144	-0.532	0.085	-0.027	0.079	-0.1078	0.397832	0.4003
PF3D7_1465000	conserved Plasmodium protein, unknown function		-0.726	-1.434	-0.921	0.298	1.247	-1.081	-2.397	-0.793	0.541	1.18	-0.355	-0.963	0.128	0.243	-0.067	-0.2028	0.399693	0.398273
PF3D7_0612500	conserved Plasmodium protein, unknown function		0.801	1.401	0.015	-0.529	-0.303	1.533	1.304	-0.222	-0.335	-0.128	0.732	-0.097	-0.237	0.194	0.175	0.1534	0.408079	0.389255
PF3D7_1025500	conserved Plasmodium protein, unknown function		0.632	0.77	0.054	0.293	0.2	1.065	0.664	0.068	0.281	0.294	0.433	-0.106	0.014	-0.012	0.094	0.0846	0.41338	0.38365
PF3D7_1006200	DNA/RNA-binding protein Alba 3		-0.272	0.031	0.788	0.773	-0.514	-0.117	0.099	0.295	0.584	-0.571	0.155	0.068	-0.493	-0.189	-0.057	-0.1032	0.41446	0.382517
PF3D7_1114000	dynein light chain Tctex-type, putative		0.427	1.186	0.419	0.207	0.157	1.341	0.827	0.772	0.572	-0.075	0.914	-0.359	0.353	0.365	-0.232	0.2082	0.416785	0.380088
PF3D7_1472800	conserved Plasmodium protein, unknown function		0.213	-0.328	-0.009	1.312	0.579	0.036	-0.914	0.252	1.052	0.677	-0.177	-0.586	0.261	-0.26	0.098	-0.1328	0.417247	0.379607
PF3D7_0707600	conserved Plasmodium protein, unknown function		1.129	0.717	-0.177	-0.417	-0.464	1.22	0.365	-0.542	-0.372	-0.367	0.091	-0.352	-0.365	0.045	0.097	-0.0968	0.41774	0.379094
PF3D7_0525000	zinc finger protein, putative		-1.894	0.403	1.267	-1.2	-2.773	-2.628	0.919	0.999	-1.976	-2.634	-0.734	0.516	-0.268	-0.776	0.139	-0.2246	0.419099	0.377683
PF3D7_1434200	calmodulin		-1.187	-0.93	-0.682	-0.041	0.549	-1.232	-0.948	-0.616	0.216	0.534	-0.045	-0.018	0.066	0.257	-0.015	0.049	0.424981	0.37163
PF3D7_0419000	conserved Plasmodium protein, unknown function		0.814	0.673	-0.08	0.059	0.897	1.276	0.772	-0.268	0.346	0.777	0.462	0.099	-0.188	0.287	-0.12	0.108	0.425574	0.371025
PF3D7_1009300	conserved Plasmodium protein, unknown function		1.414	0.84	0.356	0.463	0.511	1.401	0.65	0.311	0.562	0.455	-0.013	-0.19	-0.045	0.099	-0.056	-0.041	0.42566	0.370938
PF3D7_0920500	ADP-ribosylation factor, putative		-1.262	-2.229	-2.637	-1.929	-0.612	-2.176	-2.81	-2.473	-1.566	-0.688	-0.914	-0.581	0.164	0.363	-0.076	-0.2088	0.427315	0.369251
PF3D7_1362100	14-3-3 protein		1.357	0.592	-0.041	-0.246	-0.096	1.782	1.095	-0.222	-0.538	0.147	0.425	0.503	-0.181	-0.292	0.243	0.1396	0.432703	0.36381
PF3D7_1421400	DNA-directed RNA polymerase III subunit RPC6, putative		0.778	0.874	0.513	-0.134	-1.056	0.848	0.877	0.517	-0.453	-1.109	0.07	0.003	0.004	-0.319	-0.053	-0.059	0.433646	0.362864
PF3D7_1019900	autophagy-related protein 8		-2.46	-2.894	-1.324	-1.825	-0.562	-3.655	-2.342	-1.296	-2.223	-0.79	-1.195	0.552	0.028	-0.398	-0.228	-0.2482	0.434445	0.362065
PF3D7_1445000	conserved Plasmodium protein, unknown function		0.034	-0.153	-1.188	0	0.768	0.039	-0.527	-0.855	0.677	0.875	0.005	-0.374	0.333	0.677	0.107	0.1496	0.439486	0.357055
PF3D7_1349700	peptidase, putative		-0.817	-1.62	-1.244	0.021	0.977	-1.06	-1.503	-1.104	0.367	1.023	-0.243	0.117	0.14	0.346	0.046	0.0812	0.441688	0.354885
PF3D7_0830900	Plasmodium exported protein, unknown function		-0.959	0.863	0.61	-0.932	-1.819	-0.901	0.939	0.265	-1.381	-1.676	0.058	0.076	-0.345	-0.449	0.143	-0.1034	0.443775	0.352837
PF3D7_1365900	ubiquitin-60S ribosomal protein L40		0.031	0.298	0.536	0.704	-0.394	0.001	0.348	0.61	0.333	-0.454	-0.03	0.05	0.074	-0.371	-0.06	-0.0674	0.445954	0.35071
PF3D7_1132800	aquaglyceroporin		-2.279	-2.805	-1.898	-0.947	0.627	-3.187	-2.942	-1.952	-0.581	0.503	-0.908	-0.137	-0.054	0.366	-0.124	-0.1714	0.452144	0.344723
PF3D7_1476900	Plasmodium exported protein, unknown function, pseudogene		0.634	0.572	0.2	-0.073	-0.783	0.381	0.715	-0.018	-0.436	-0.569	-0.253	0.143	-0.218	-0.363	0.214	-0.0954	0.453059	0.343845
PF3D7_0922000	dynein intermediate chain, putative		0.052	-0.418	0.384	0.201	0.472	0.493	-0.122	0.197	0.425	0.247	0.441	0.296	-0.187	0.224	-0.225	0.1098	0.457678	0.33944
PF3D7_1021600	deoxyribose-phosphate aldolase, putative		0.213	0.373	0.623	0.877	0.192	0.345	0.267	0.706	0.587	0.059	0.132	-0.106	0.083	-0.29	-0.133	-0.0628	0.458821	0.338357
PF3D7_1339400	conserved Plasmodium protein, unknown function		-0.967	-1.275	-1.284	-0.292	0.849	-1.416	-1.691	-1.218	-0.021	0.808	-0.449	-0.416	0.066	0.271	-0.041	-0.1138	0.460516	0.336755
PF3D7_0526400	conserved Plasmodium protein, unknown function		-0.954	-1.149	-0.878	0.086	1.16	-1.515	-1.429	-0.909	0.44	1.075	-0.561	-0.28	-0.031	0.354	-0.085	-0.1206	0.468249	0.329523
PF3D7_0605300	serine/threonine protein kinase		-0.062	-1.257	-0.789	0.787	1.172	-0.341	NA	0.056	0.957	1.216	-0.279		0.845	0.17	0.044	0.195	0.469909	0.327986
PF3D7_1454900	conserved Plasmodium protein, unknown function		-0.097	0.141	-1.013	-0.533	-0.626	-0.332	-0.816	-0.781	-0.509	-0.53	-0.235	-0.957	0.232	0.024	0.096	-0.168	0.471222	0.326774
PF3D7_0204800	3'-5' exonuclease, putative		0.867	0.066	0.412	0.647	0.266	0.242	-0.085	0.637	0.769	0.112	-0.625	-0.151	0.225	0.122	-0.154	-0.1166	0.473245	0.324914
PF3D7_0904300	conserved protein, unknown function		0.36	0.427	0.061	-0.23	0.4	0.721	0.445	-0.006	0.016	0.228	0.361	0.018	-0.067	0.246	-0.172	0.0772	0.478459	0.320155
PF3D7_0510000	conserved Plasmodium protein, unknown function		-0.036	-0.908	-0.595	-0.032	0.734	-0.246	-0.937	-0.318	0.449	0.696	-0.21	-0.029	0.277	0.481	-0.038	0.0962	0.481632	0.317284
PF3D7_0805900	conserved protein, unknown function		1.368	0.474	0.096	-0.41	-0.209	0.646	0.34	0.075	-0.268	-0.083	-0.722	-0.134	-0.021	0.142	0.126	-0.1218	0.484708	0.31452
PF3D7_1230100	thioredoxin-like associated protein 1, putative		0.38	0.404	-0.652	-0.337	-0.028	0.477	0.208	-0.345	-0.324	0.058	0.097	-0.196	0.307	0.013	0.086	0.0614	0.489974	0.309827
PF3D7_1124500	pyruvate dehydrogenase E1 component subunit alpha		2.124	2.087	0.314	0.331	0.378	2.331	1.708	0.721	0.516	0.451	0.207	-0.379	0.407	0.185	0.073	0.0986	0.493438	0.306767
PF3D7_1028200	RING zinc finger protein, putative		-0.583	-1.045	-0.879	0.326	0.691	-0.65	-1.15	-0.725	0.877	0.621	-0.067	-0.105	0.154	0.551	-0.07	0.0926	0.494944	0.305444
PF3D7_1204200	conserved Plasmodium protein, unknown function		0.042	0.332	0.866	1.044	0.715	0.053	0.02	0.932	1.09	0.647	0.011	-0.312	0.066	0.046	-0.068	-0.0514	0.497981	0.302787
PF3D7_0320500	nicotinamidase, putative		-2.037	-0.323	0.121	-0.539	-0.403	-2.463	-0.025	-0.174	-0.625	-0.365	-0.426	0.298	-0.295	-0.086	0.038	-0.0942	0.498935	0.301956
PF3D7_0615100	enoyl-acyl carrier reductase		0.532	1.16	NA	0.171	-0.136	1.28	0.817	0.449	0.014	0.434	0.748	-0.343		-0.157	0.57	0.2045	0.50038	0.3007
PF3D7_0813500	PUB domain-containing protein, putative		-0.632	-0.817	0.098	0.741	0.271	-0.887	-0.742	0.45	0.881	0.32	-0.255	0.075	0.352	0.14	0.049	0.0722	0.500487	0.300607
PF3D7_1460400	ubiquitin carboxyl-terminal hydrolase isozyme L3		0.142	0.427	0.596	0.092	-0.114	0.29	0.307	0.457	0.181	-0.371	0.148	-0.12	-0.139	0.089	-0.257	-0.0558	0.500922	0.300229
PF3D7_0504200	ATP-dependent RNA helicase DDX27, putative		-1.149	-1.143	-0.033	0.409	-0.034	-2.268	-0.888	0.155	0.242	-0.098	-1.119	0.255	0.188	-0.167	-0.064	-0.1814	0.503395	0.298091
PF3D7_1430500	conserved Plasmodium protein, unknown function		0.664	0.323	0.23	-0.045	0.125	1.345	0.643	0.126	-0.271	0.059	0.681	0.32	-0.104	-0.226	-0.066	0.121	0.509348	0.292985
PF3D7_1368900	conserved Plasmodium protein, unknown function		0.702	0.773	0.447	0.445	0.339	0.673	0.592	0.506	0.435	0.356	-0.029	-0.181	0.059	-0.01	0.017	-0.0288	0.519393	0.284504
PF3D7_1147900	conserved Plasmodium protein, unknown function		0.099	0.293	-0.439	-0.192	0.498	0.109	-0.069	-0.66	-0.005	0.539	0.01	-0.362	-0.221	0.187	0.041	-0.069	0.520979	0.28318
PF3D7_0913600	conserved Plasmodium protein, unknown function		-1.119	-1.348	-0.711	0.466	0.788	-1.104	-1.608	-0.281	0.623	0.837	0.015	-0.26	0.43	0.157	0.049	0.0782	0.522182	0.282178
PF3D7_0903100	protein RER1, putative		0.301	0.625	0.731	0.165	-0.607	0.553	0.733	0.401	-0.196	-0.694	0.252	0.108	-0.33	-0.361	-0.087	-0.0836	0.523702	0.280916
PF3D7_0729700	conserved Plasmodium protein, unknown function		-0.971	-1.405	-1.315	-1.306	0.08	-0.846	-0.625	-1.637	-1.389	0.219	0.125	0.78	-0.322	-0.083	0.139	0.1278	0.524146	0.280548
PF3D7_0513600	deoxyribodipyrimidine photo-lyase, putative		-1.243	-1.39	0.296	0.915	0.101	-1.838	-1.304	0.487	0.784	0.078	-0.595	0.086	0.191	-0.131	-0.023	-0.0944	0.526402	0.278682
PF3D7_1441800	vacuolar-sorting protein SNF7, putative		0.445	0.81	0.366	0.158	0.607	0.558	0.653	0.358	0.377	0.657	0.113	-0.157	-0.008	0.219	0.05	0.0434	0.526654	0.278475
PF3D7_1012300	cytochrome b-c1 complex subunit 7, putative		-0.88	-1.668	-0.77	0.146	0.788	-1.518	-1.806	-0.486	0.275	0.605	-0.638	-0.138	0.284	0.129	-0.183	-0.1092	0.526699	0.278438
PF3D7_0408200	conserved Plasmodium protein, unknown function		1.579	0.699	-1.131	-0.671	-0.03	1.793	0.495	-1.232	-0.48	0.177	0.214	-0.204	-0.101	0.191	0.207	0.0614	0.5278	0.27753
PF3D7_1312800	conserved Plasmodium protein, unknown function		-1.298	-1.844	-1.748	-0.771	0.35	-2.043	-2.287	-1.68	-0.328	0.315	-0.745	-0.443	0.068	0.443	-0.035	-0.1424	0.528176	0.277221
PF3D7_0218100	conserved Plasmodium membrane protein, unknown function		0.076	-1.065	-1.928	-0.379	1.086	-0.166	-1.025	-1.698	0.085	1.014	-0.242	0.04	0.23	0.464	-0.072	0.084	0.529358	0.27625
PF3D7_1475700	tubulin epsilon chain, putative		1.99	1.404	0.264	-0.018	NA	2.04	1.163	0.498	0.279	0.468	0.05	-0.241	0.234	0.297		0.085	0.531844	0.274216
PF3D7_1105500	centrin-4		-0.533	-1.343	-0.84	0.696	0.691	-0.865	-1.325	-0.407	1.164	0.626	-0.332	0.018	0.433	0.468	-0.065	0.1044	0.531904	0.274166
PF3D7_1019200	conserved Plasmodium protein, unknown function		-0.932	-0.206	-0.904	-0.736	1.113	0.006	-0.416	NA	-0.416	0.845	0.938	-0.21		0.32	-0.268	0.195	0.537328	0.26976
PF3D7_1344600	lipoyl synthase		-0.054	-0.237	-0.632	0.894	1.336	-0.612	-0.581	-0.246	0.997	1.194	-0.558	-0.344	0.386	0.103	-0.142	-0.111	0.539172	0.268272
PF3D7_1404000	DNA-directed RNA polymerase II subunit RPB4, putative		-0.349	0.23	0.834	0.341	0.102	-0.43	0.387	0.456	0.278	0.166	-0.081	0.157	-0.378	-0.063	0.064	-0.0602	0.542593	0.265526
PF3D7_0403800	alpha/beta hydrolase, putative		-0.866	-1.721	-2.53	-2.47	-1.408	-1.404	-1.965	-2.774	-2.016	-1.389	-0.538	-0.244	-0.244	0.454	0.019	-0.1106	0.542643	0.265486
PF3D7_0304600	circumsporozoite (CS) protein		0.903	0.709	0.246	0.666	0.462	1.36	0.628	0.108	0.647	0.597	0.457	-0.081	-0.138	-0.019	0.135	0.0708	0.543507	0.264795
PF3D7_0912200	conserved Plasmodium membrane protein, unknown function		0.204	0.959	0.274	0.046	0.043	0.818	0.908	0.002	0.033	0.257	0.614	-0.051	-0.272	-0.013	0.214	0.0984	0.548121	0.261124
PF3D7_1242000	conserved Plasmodium protein, unknown function		-0.613	-0.356	-0.671	-0.113	0.998	-0.169	-0.554	-0.897	0.577	0.898	0.444	-0.198	-0.226	0.69	-0.1	0.122	0.549655	0.25991
PF3D7_1469800	conserved Plasmodium protein, unknown function		-1.175	-1.171	0.609	0.709	0.059	-1.667	-0.705	0.519	0.323	0.016	-0.492	0.466	-0.09	-0.386	-0.043	-0.109	0.549898	0.259718
PF3D7_1365600	DNA topoisomerase VI, b subunit, putative		-0.41	-1.584	-2.486	-2.563	-0.729	-1.279	-1.575	-2.328	-2.274	-0.982	-0.869	0.009	0.158	0.289	-0.253	-0.1332	0.550944	0.258892
PF3D7_1425500	conserved Plasmodium protein, unknown function		0.268	0.266	-0.62	-0.759	0.203	0.295	0.199	-0.558	-0.711	-0.069	0.027	-0.067	0.062	0.048	-0.272	-0.0404	0.550956	0.258883
PF3D7_0927500	dynein light chain, putative		-0.463	-1.326	-1.259	-0.994	0.774	-1.195	-1.575	-1.152	-0.343	0.185	-0.732	-0.249	0.107	0.651	-0.589	-0.1624	0.551084	0.258782
PF3D7_0211400	beta-ketoacyl-ACP synthase III		0.256	0.85	-0.17	0.55	0.262	-0.392	0.171	0.067	0.458	0.706	-0.648	-0.679	0.237	-0.092	0.444	-0.1476	0.551595	0.258379
PF3D7_1457800	conserved Plasmodium protein, unknown function		0.359	-0.19	-0.22	-0.058	0.541	0.307	0.293	-0.317	0.349	0.277	-0.052	0.483	-0.097	0.407	-0.264	0.0954	0.553067	0.257222
PF3D7_1473200	DnaJ protein, putative		-0.636	-0.132	0.068	0.272	-0.022	-0.988	-0.277	0.028	0.568	-0.117	-0.352	-0.145	-0.04	0.296	-0.095	-0.0672	0.557069	0.254091
PF3D7_1215000	thioredoxin peroxidase 2		-0.122	-0.107	-0.83	0.517	1.588	-0.522	-1.364	-0.635	1.096	1.48	-0.4	-1.257	0.195	0.579	-0.108	-0.1982	0.558011	0.253357
PF3D7_1403000	conserved Plasmodium protein, unknown function		1.214	1.046	0.448	0.186	0.151	1.643	0.959	0.605	0.05	0.118	0.429	-0.087	0.157	-0.136	-0.033	0.066	0.558197	0.253213
PF3D7_0312300	26S proteasome regulatory subunit RPN12, putative		-0.229	-0.023	0.124	0.441	0.752	-0.271	-0.05	0.038	0.503	0.765	-0.042	-0.027	-0.086	0.062	0.013	-0.016	0.558816	0.252731
PF3D7_0933200	calcyclin-binding protein, putative		-0.62	-0.483	0.55	0.781	0.074	-0.966	-0.634	0.828	0.598	0.134	-0.346	-0.151	0.278	-0.183	0.06	-0.0684	0.561093	0.250965
PF3D7_0828700	conserved Plasmodium protein, unknown function		-0.844	-1.144	-2.417	-2.254	0.787	-0.911	-1.466	-2.548	-1.295	1.055	-0.067	-0.322	-0.131	0.959	0.268	0.1414	0.564613	0.248249
PF3D7_1420900	mannose-1-phosphate guanyltransferase, putative		0.601	-0.631	-0.573	-0.067	0.525	-0.052	-0.83	-0.603	0.361	0.439	-0.653	-0.199	-0.03	0.428	-0.086	-0.108	0.566468	0.246824
PF3D7_0524600	50S ribosomal protein L12, apicoplast, putative		-1.545	-1.444	-0.924	0.014	0.425	-1.627	-1.351	-0.8	0.427	0.204	-0.082	0.093	0.124	0.413	-0.221	0.0654	0.573921	0.241148
PF3D7_0512100	conserved Plasmodium protein, unknown function		-0.443	-0.174	1.03	1.155	0.553	-0.389	0.082	1.077	0.983	0.575	0.054	0.256	0.047	-0.172	0.022	0.0414	0.574886	0.240418
PF3D7_1349000	conserved Plasmodium protein, unknown function		0.846	0.623	-0.155	-0.402	0.304	0.766	0.859	-0.417	-0.505	0.268	-0.08	0.236	-0.262	-0.103	-0.036	-0.049	0.577052	0.238785
PF3D7_1446900	glutaminyl-peptide cyclotransferase, putative		-0.228	-0.054	-0.035	0.307	0.31	-0.375	0.207	0.017	0.49	0.199	-0.147	0.261	0.052	0.183	-0.111	0.0476	0.582331	0.23483
PF3D7_0510700	conserved Plasmodium protein, unknown function		0.377	0.634	0.312	0.364	0.275	0.642	0.452	NA	0.241	0.658	0.265	-0.182		-0.123	0.383	0.08575	0.583928	0.233641
PF3D7_1141100	conserved Plasmodium protein, unknown function		0.477	0.849	0.094	-0.259	0.12	1.246	0.771	-0.129	-0.121	0.028	0.769	-0.078	-0.223	0.138	-0.092	0.1028	0.59118	0.22828
PF3D7_0313600	conserved Plasmodium protein, unknown function		-0.461	-0.213	-0.077	0.65	0.365	-0.494	-0.34	0.073	0.626	0.261	-0.033	-0.127	0.15	-0.024	-0.104	-0.0276	0.600692	0.221348
PF3D7_1452500	SNARE protein, putative		-1.11	-1.131	-1.082	-0.112	0.824	-1.367	-1.856	-0.886	0.249	0.714	-0.257	-0.725	0.196	0.361	-0.11	-0.107	0.601759	0.220577
PF3D7_0525900	NIMA related kinase 2		1.078	1.045	-0.159	-0.335	-0.036	1.056	0.741	-0.546	0.022	-0.049	-0.022	-0.304	-0.387	0.357	-0.013	-0.0738	0.603189	0.219547
PF3D7_1031700	protein phosphatase inhibitor 3		-0.712	-0.678	-0.242	0.038	0.664	-0.84	-0.822	-0.014	0.248	0.722	-0.128	-0.144	0.228	0.21	0.058	0.0448	0.603348	0.219432
PF3D7_1128700	GPI-anchor transamidase, putative		-1.226	-2.085	-1.473	-0.236	0.945	-2.039	-1.429	-1.129	0.318	0.946	-0.813	0.656	0.344	0.554	0.001	0.1484	0.605597	0.217816
PF3D7_1430100	serine/threonine protein phosphatase 2A activator		0.398	0.245	0.675	0.263	-0.063	0.363	0.276	0.776	0.154	0.071	-0.035	0.031	0.101	-0.109	0.134	0.0244	0.611081	0.213901
PF3D7_1311100	meiosis-specific nuclear structural protein 1, putative		2.62	1.821	0.479	-0.167	0.029	2.963	1.338	0.352	-0.252	0.019	0.343	-0.483	-0.127	-0.085	-0.01	-0.0724	0.612388	0.212973
PF3D7_0316500	kinetochore protein NUF2, putative		-1.171	-1.447	-0.577	0.072	0.481	-1.546	-1.76	-0.259	0.209	0.352	-0.375	-0.313	0.318	0.137	-0.129	-0.0724	0.61275	0.212717
PF3D7_0803400	DNA repair and recombination protein RAD54, putative		-1.122	-1.305	-0.96	0.075	0.542	-1.405	-1.805	-0.726	0.254	0.536	-0.283	-0.5	0.234	0.179	-0.006	-0.0752	0.6182	0.208871
PF3D7_1354200	inositol-polyphosphate 5-phosphatase, putative		-0.469	-0.38	-0.383	-0.886	-0.1	-0.365	-0.403	-0.422	-1.068	-0.085	0.104	-0.023	-0.039	-0.182	0.015	-0.025	0.618738	0.208493
PF3D7_0524700	mitochondrial import receptor subunit TOM22, putative		0.007	0.628	1.086	0.389	-0.839	0.203	0.628	1.056	-0.003	-0.868	0.196	0	-0.03	-0.392	-0.029	-0.051	0.620141	0.207509
PF3D7_0310000	50S ribosomal protein L9, apicoplast, putative		-0.665	-0.459	0.068	0.589	0.571	-0.524	-0.423	0.159	0.529	0.036	0.141	0.036	0.091	-0.06	-0.535	-0.0654	0.620458	0.207288
PF3D7_0620700	DnaJ protein, putative		-0.089	-0.797	-1.581	-0.146	1.187	-0.358	-1.788	-1.236	0.092	1.224	-0.269	-0.991	0.345	0.238	0.037	-0.128	0.621702	0.206418
PF3D7_1032500	DER1-like protein, putative		-0.394	-0.318	0.019	0.707	0.487	-0.459	-0.449	0.071	0.799	0.43	-0.065	-0.131	0.052	0.092	-0.057	-0.0218	0.622117	0.206128
PF3D7_1232400	conserved protein, unknown function		0.481	0.133	-0.358	-0.488	-0.528	0.431	0.021	-0.381	-0.269	-0.399	-0.05	-0.112	-0.023	0.219	0.129	0.0326	0.622365	0.205955
PF3D7_0829800	unspecified product		1.422	0.165	-1.065	-0.141	-0.295	0.316	-0.717	-0.49	0.09	-0.014	-1.106	-0.882	0.575	0.231	0.281	-0.1802	0.623421	0.205219
PF3D7_1356100	conserved Plasmodium protein, unknown function		-2.004	-2.723	-2.563	-0.569	0.793	-3.029	-3.663	-2.018	-0.072	0.813	-1.025	-0.94	0.545	0.497	0.02	-0.1806	0.623682	0.205037
PF3D7_1203100	conserved Plasmodium protein, unknown function		1.039	0.704	0.307	0.008	-0.368	0.705	0.816	0.224	0.131	-0.401	-0.334	0.112	-0.083	0.123	-0.033	-0.043	0.631962	0.199309
PF3D7_1448200	condensin-2 complex subunit G2, putative		0.669	1	0.097	-0.286	0.281	1.301	0.766	-0.097	-0.224	0.415	0.632	-0.234	-0.194	0.062	0.134	0.08	0.633366	0.198345
PF3D7_0409700	peptide chain release factor 2		-0.817	-0.431	0.398	0.139	0.252	-1.853	-0.156	0.244	0.234	0.456	-1.036	0.275	-0.154	0.095	0.204	-0.1232	0.634111	0.197835
PF3D7_1243900	double C2-like domain-containing protein		-0.842	-1.072	-1.091	-1.771	0.89	-0.441	-0.919	-1.784	-1.196	1.001	0.401	0.153	-0.693	0.575	0.111	0.1094	0.641651	0.192701
PF3D7_0708000	cytoskeleton associated protein, putative		-0.495	0.484	1.172	0.625	-0.308	-0.408	0.798	0.948	0.17	-0.359	0.087	0.314	-0.224	-0.455	-0.051	-0.0658	0.642371	0.192214
PF3D7_1131100	serpentine receptor, putative		-1.356	-0.503	-0.445	-0.656	0.691	-1.625	-0.27	-0.712	0.085	0.723	-0.269	0.233	-0.267	0.741	0.032	0.094	0.64264	0.192032
PF3D7_1238000	COPI associated protein, putative		-0.463	-1.414	NA	-3.555	0.73	-0.44	-2.18	-4.078	-1.458	0.63	0.023	-0.766		2.097	-0.1	0.3135	0.647533	0.188738
PF3D7_0532200	Plasmodium exported protein (PHISTc), unknown function		1.851	1.575	0.129	0.117	0.706	1.969	1.251	-0.01	0.16	0.802	0.118	-0.324	-0.139	0.043	0.096	-0.0412	0.649123	0.187673
PF3D7_0319800	conserved Plasmodium protein, unknown function		0.897	0.312	-0.401	-0.046	0.766	1.552	0.138	-0.663	0.481	0.511	0.655	-0.174	-0.262	0.527	-0.255	0.0982	0.653533	0.184733
PF3D7_0620000	secreted ookinete protein 25, putative		0.681	1.045	0.16	0.163	-0.1	1.43	0.713	0.408	-0.196	0.089	0.749	-0.332	0.248	-0.359	0.189	0.099	0.655843	0.1832
PF3D7_1444300	1-acyl-sn-glycerol-3-phosphate acyltransferase, putative		-1.114	-0.736	-0.544	-0.3	0.182	-1.16	-0.701	-0.507	-0.142	0.098	-0.046	0.035	0.037	0.158	-0.084	0.02	0.656331	0.182877
PF3D7_0415400	coatomer subunit zeta, putative		0.09	-0.187	-0.432	-0.312	0.337	0.193	-0.287	-0.304	-0.176	0.209	0.103	-0.1	0.128	0.136	-0.128	0.0278	0.658426	0.181493
PF3D7_1245000	conserved Plasmodium protein, unknown function		0.026	-0.192	-0.425	0.5	0.768	-0.173	-0.448	-0.369	0.714	0.752	-0.199	-0.256	0.056	0.214	-0.016	-0.0402	0.662761	0.178643
PF3D7_0530900	formin 1		-1.045	-1.766	-2.718	-2.351	1.205	-1.64	-1.735	-2.892	-0.767	1.227	-0.595	0.031	-0.174	1.584	0.022	0.1736	0.663709	0.178022
PF3D7_1106100	apicoplast ribosomal protein S15 precursor, putative		-0.239	-0.146	-0.339	0.457	0.687	-0.133	-0.292	-0.291	0.656	0.621	0.106	-0.146	0.048	0.199	-0.066	0.0282	0.668746	0.174739
PF3D7_0315700	conserved Plasmodium membrane protein, unknown function		0.755	1.036	0.089	-0.133	-0.406	1.194	0.67	-0.134	-0.542	-0.223	0.439	-0.366	-0.223	-0.409	0.183	-0.0752	0.67342	0.171714
PF3D7_1010500	ankyrin-repeat protein, putative		0.982	1.009	-0.235	-0.708	-0.063	0.681	0.881	-0.08	-0.134	-0.027	-0.301	-0.128	0.155	0.574	0.036	0.0672	0.67372	0.17152
PF3D7_1035200	S-antigen		-4.067	-4.989	-6.966	-4.8	1.082	-6.773	-7.031	-6.94	-2.324	1.254	-2.706	-2.042	0.026	2.476	0.172	-0.4148	0.674244	0.171183
PF3D7_1455000	protein phosphatase PPM3, putative		1.264	0.926	-0.045	-0.033	0.477	1.51	0.719	-0.393	0.104	0.405	0.246	-0.207	-0.348	0.137	-0.072	-0.0488	0.676848	0.169509
PF3D7_0827800	SET domain protein, putative		0.306	0.014	-0.939	0.01	0.326	0.376	-0.348	-0.742	0.234	0.43	0.07	-0.362	0.197	0.224	0.104	0.0466	0.683027	0.165562
PF3D7_0810400	aquaporin, putative		-0.452	0.441	0.529	0.167	0.139	-0.585	0.63	0.354	0.463	0.16	-0.133	0.189	-0.175	0.296	0.021	0.0396	0.684685	0.164509
PF3D7_0829200	prohibitin, putative		-0.753	0.493	1.588	0.596	-0.846	-0.626	0.989	1.329	-0.111	-0.935	0.127	0.496	-0.259	-0.707	-0.089	-0.0864	0.68795	0.162443
PF3D7_1106900	conserved Plasmodium protein, unknown function		-0.232	0.628	0.717	0.678	NA	0.381	0.296	0.731	0.728	0.008	0.613	-0.332	0.014	0.05		0.08625	0.689035	0.161759
PF3D7_1471600	conserved Plasmodium protein, unknown function		0.282	0.53	0.033	-0.136	-0.005	0.524	0.347	-0.275	-0.179	0.079	0.242	-0.183	-0.308	-0.043	0.084	-0.0416	0.689333	0.161571
PF3D7_1019700	conserved Plasmodium protein, unknown function		-0.92	-1.131	-1.374	0.279	1.231	-1.756	-1.866	-1.052	0.767	1.399	-0.836	-0.735	0.322	0.488	0.168	-0.1186	0.69098	0.160534
PF3D7_1119700	conserved Plasmodium protein, unknown function		0.257	-0.435	-1.069	-0.965	-0.144	0.35	-0.679	-1.243	-0.789	-0.163	0.093	-0.244	-0.174	0.176	-0.019	-0.0336	0.691724	0.160067
PF3D7_0722700	conserved Plasmodium protein, unknown function		-0.659	-0.59	-0.339	0.297	0.731	-0.598	-0.672	-0.084	0.282	0.645	0.061	-0.082	0.255	-0.015	-0.086	0.0266	0.694878	0.158091
PF3D7_0805800	conserved Plasmodium protein, unknown function		0.37	0.513	0.266	0.32	0.448	-0.372	NA	0.477	0.262	0.652	-0.742		0.211	-0.058	0.204	-0.09625	0.696625	0.157001
PF3D7_0502900	Tim10/DDP family zinc finger protein, putative		-0.746	-0.135	0.905	0.952	0.153	-0.704	0.074	0.854	0.66	0.076	0.042	0.209	-0.051	-0.292	-0.077	-0.0338	0.700337	0.154693
PF3D7_1472300	conserved Plasmodium membrane protein, unknown function		-0.539	-0.514	-0.571	-0.603	-0.237	-0.831	-0.523	-0.673	-0.378	-0.228	-0.292	-0.009	-0.102	0.225	0.009	-0.0338	0.707613	0.150204
PF3D7_0219100	conserved protein, unknown function		1.652	1.299	0.639	0.049	-0.671	1.611	1.525	0.701	-0.14	-0.592	-0.041	0.226	0.062	-0.189	0.079	0.0274	0.710984	0.14814
PF3D7_0314000	co-chaperone p23		-1.29	-1.423	-0.857	0.34	0.966	-1.579	-1.583	-0.815	0.701	0.784	-0.289	-0.16	0.042	0.361	-0.182	-0.0456	0.711674	0.147719
PF3D7_1127500	protein disulfide-isomerase, putative		-0.077	-0.993	-1.792	-0.138	0.816	-0.95	-1.659	-1.391	0.509	0.728	-0.873	-0.666	0.401	0.647	-0.088	-0.1158	0.713538	0.146583
PF3D7_1218900	conserved Plasmodium protein, unknown function		0.21	1.454	0.94	0.258	-0.399	0.807	1.408	0.88	0.102	-0.464	0.597	-0.046	-0.06	-0.156	-0.065	0.054	0.713833	0.146403
PF3D7_0927600	RNA-binding protein, putative		-1.764	-2.256	-0.875	0.122	0.232	-2.3	-2.513	-0.544	0.262	0.255	-0.536	-0.257	0.331	0.14	0.023	-0.0598	0.714966	0.145714
PF3D7_0316100	mitochondrial ribosomal protein L27 precursor, putative		-0.794	-1.57	-0.86	-0.297	-1.064	-1.171	-1.464	-0.675	-0.52	-0.967	-0.377	0.106	0.185	-0.223	0.097	-0.0424	0.717169	0.144378
PF3D7_0512600	ras-related protein Rab-1B		-0.518	-0.501	-0.384	0.354	0.342	-0.701	-0.539	-0.233	0.643	0.282	-0.183	-0.038	0.151	0.289	-0.06	0.0318	0.723016	0.140852
PF3D7_0306200	activator of Hsp90 ATPase		0.06	0.36	1.198	0.871	-0.577	0.193	0.587	1.162	0.276	-0.577	0.133	0.227	-0.036	-0.595	0	-0.0542	0.72421	0.140136
PF3D7_1427300	conserved Plasmodium protein, unknown function		-1.417	-1.962	-0.43	0.513	0.523	-1.892	-2.254	-0.136	0.701	0.535	-0.475	-0.292	0.294	0.188	0.012	-0.0546	0.724828	0.139765
PF3D7_0906890	conserved Plasmodium protein, unknown function		1.784	1.621	1.378	0.779	-0.284	1.841	1.712	1.137	0.892	-0.177	0.057	0.091	-0.241	0.113	0.107	0.0254	0.725061	0.139625
PF3D7_0417700	conserved Plasmodium protein, unknown function		-0.309	-0.128	-1.005	-0.636	0.432	0.518	-1.011	NA	-0.062	0.496	0.827	-0.883		0.574	0.064	0.1455	0.725806	0.139179
PF3D7_1319200	conserved Plasmodium protein, unknown function		1.848	1.169	0.058	-0.364	-0.267	2.37	1.245	-0.067	-0.296	-0.556	0.522	0.076	-0.125	0.068	-0.289	0.0504	0.72953	0.136957
PF3D7_1118800	actin-related protein 2/3 complex subunit 1, putative		0.596	0.703	0.538	0.704	0.247	0.624	1.038	0.772	0.332	0.247	0.028	0.335	0.234	-0.372	0	0.045	0.730221	0.136546
PF3D7_1319800	conserved Plasmodium protein, unknown function		1.371	1.88	0.15	-0.067	-0.015	1.534	1.212	0.365	-0.288	0.18	0.163	-0.668	0.215	-0.221	0.195	-0.0632	0.73066	0.136285
PF3D7_0607700	conserved Plasmodium protein, unknown function		-1.6	-2.223	-3.536	-1.95	1.059	-2.453	-2.642	-3.262	-0.313	1.198	-0.853	-0.419	0.274	1.637	0.139	0.1556	0.73083	0.136184
PF3D7_1318900	conserved Plasmodium protein, unknown function		2.07	1.047	-0.205	-0.018	-0.148	2.156	0.972	NA	0.012	-0.139	0.086	-0.075		0.03	0.009	0.0125	0.733013	0.134888
PF3D7_0931500	conserved Plasmodium protein, unknown function		-0.191	0.054	-0.69	-0.091	0.667	-0.082	-0.237	-0.724	0.25	0.729	0.109	-0.291	-0.034	0.341	0.062	0.0374	0.734109	0.134239
PF3D7_1241400	RNA-binding protein, putative		0.708	0.441	-0.658	-0.868	0.927	0.491	-0.093	-0.558	-0.565	1.016	-0.217	-0.534	0.1	0.303	0.089	-0.0518	0.741304	0.130004
PF3D7_0622700	conserved Plasmodium membrane protein, unknown function		0.28	1.103	0.88	0.311	-0.376	0.703	1.152	0.38	0.157	-0.455	0.423	0.049	-0.5	-0.154	-0.079	-0.0522	0.744751	0.127989
PF3D7_0308500	activator of Hsp90 ATPase, putative		-1.758	-1.393	0.434	0.288	-1.279	-2.454	-0.815	0.461	0.017	-1.277	-0.696	0.578	0.027	-0.271	0.002	-0.072	0.746873	0.126753
PF3D7_0630000	CPW-WPC family protein		-0.208	-0.346	-0.629	-0.278	-0.252	-0.306	-0.499	-0.19	-0.352	-0.181	-0.098	-0.153	0.439	-0.074	0.071	0.037	0.747142	0.126597
PF3D7_0935400	gametocyte development protein 1		-0.385	-0.725	-0.481	0.814	1.263	-0.563	-1.148	0.11	1.178	1.222	-0.178	-0.423	0.591	0.364	-0.041	0.0626	0.750344	0.12474
PF3D7_0306300	glutaredoxin 1		-1.995	-0.065	1.012	1.072	-0.068	-1.509	0.256	1.003	0.652	-0.174	0.486	0.321	-0.009	-0.42	-0.106	0.0544	0.750997	0.124362
PF3D7_0309900	conserved Plasmodium protein, unknown function		-0.801	-1.517	-0.192	0.653	0.622	-1.234	-1.091	0.112	0.738	0.497	-0.433	0.426	0.304	0.085	-0.125	0.0514	0.754503	0.122339
PF3D7_1478900	unspecified product		-0.931	-1.005	-2.117	-1.729	-1.183	-1.74	-1.753	-1.881	-1.294	-0.762	-0.809	-0.748	0.236	0.435	0.421	-0.093	0.758284	0.120168
PF3D7_1116500	folate transporter 2		-2.146	-1.785	-0.474	-0.128	0.378	-2.702	-1.49	-0.339	-0.06	0.192	-0.556	0.295	0.135	0.068	-0.186	-0.0488	0.759098	0.119702
PF3D7_1429600	conserved Plasmodium protein, unknown function		0.504	0.212	-0.11	0.481	0.444	0.426	-0.161	-0.074	0.565	0.62	-0.078	-0.373	0.036	0.084	0.176	-0.031	0.760058	0.119153
PF3D7_1203900	ubiquitin-conjugating enzyme E2		-0.129	-0.374	-0.21	-0.39	-0.213	-0.25	-0.374	-0.184	-0.246	-0.345	-0.121	0	0.026	0.144	-0.132	-0.0166	0.761299	0.118445
PF3D7_1022900	CDGSH iron-sulfur domain-containing protein, putative		-0.819	-1.141	-0.302	0.567	0.836	-1.097	-1.286	-0.036	0.715	0.679	-0.278	-0.145	0.266	0.148	-0.157	-0.0332	0.762231	0.117914
PF3D7_0103200	nucleoside transporter 4		-1.419	-0.088	0.901	0.787	-0.249	-1.199	0.241	0.939	0.492	-0.36	0.22	0.329	0.038	-0.295	-0.111	0.0362	0.762724	0.117633
PF3D7_1459800	bax inhibitor 1, putative		-1.385	-0.759	-0.019	0.574	0.185	-1.352	-0.576	-0.046	0.515	-0.056	0.033	0.183	-0.027	-0.059	-0.241	-0.0222	0.762787	0.117597
PF3D7_1447400	conserved Plasmodium protein, unknown function		0.781	1.571	1.09	0.125	-1.069	1.315	1.519	1	-0.422	-1.189	0.534	-0.052	-0.09	-0.547	-0.12	-0.055	0.765674	0.115956
PF3D7_1470400	mitochondrial pyruvate carrier protein 2, putative		0.314	0.051	-0.923	0.653	1.345	0.212	-0.337	-0.068	0.827	1.148	-0.102	-0.388	0.855	0.174	-0.197	0.0684	0.767876	0.114709
PF3D7_0927400	conserved Plasmodium protein, unknown function		0.17	0.759	-0.014	-0.048	0.404	0.541	0.327	0.391	-0.113	0.369	0.371	-0.432	0.405	-0.065	-0.035	0.0488	0.768931	0.114113
PF3D7_0602000	conserved Plasmodium protein, unknown function		0.828	0.212	0.186	0.654	0.339	0.791	-0.253	0.43	0.598	0.465	-0.037	-0.465	0.244	-0.056	0.126	-0.0376	0.770097	0.113455
PF3D7_0305600	AP endonuclease (DNA-[apurinic or apyrimidinic site] lyase), putative		-1.586	-2.266	-1.2	0.166	0.907	-2.374	-2.773	-0.742	0.629	0.894	-0.788	-0.507	0.458	0.463	-0.013	-0.0774	0.774254	0.111117
PF3D7_1222800	conserved Plasmodium protein, unknown function		0.446	0.109	0.107	0.401	-0.05	1.024	-0.561	0.164	0.309	-0.229	0.578	-0.67	0.057	-0.092	-0.179	-0.0612	0.775946	0.110168
PF3D7_1472000	pre-mRNA-splicing factor ISY1, putative		1.306	1.188	0.328	-0.228	-0.245	1.637	1.1	0.363	-0.418	-0.2	0.331	-0.088	0.035	-0.19	0.045	0.0266	0.77628	0.109981
PF3D7_0504100	AN1-type zinc finger protein, putative		-0.053	-0.066	0.104	-0.12	-0.015	-0.044	0.046	-0.109	0.023	0.029	0.009	0.112	-0.213	0.143	0.044	0.019	0.776902	0.109634
PF3D7_0210000	secretory complex protein 61 gamma subunit		-0.414	0.455	0.344	0.232	0.434	-0.146	0.437	-0.056	0.523	0.482	0.268	-0.018	-0.4	0.291	0.048	0.0378	0.777244	0.109443
PF3D7_0103400	zinc-carboxypeptidase, putative		-1.232	-1.015	0.224	0.059	-0.496	-1.575	-0.727	0.306	-0.217	-0.424	-0.343	0.288	0.082	-0.276	0.072	-0.0354	0.780608	0.107567
PF3D7_0523300	conserved Plasmodium protein, unknown function		-0.088	-0.91	-0.68	0.378	1.036	-0.924	-0.968	-0.565	0.829	1.049	-0.836	-0.058	0.115	0.451	0.013	-0.063	0.781169	0.107255
PF3D7_0916000	major facilitator superfamily domain-containing protein, putative		-1.015	-1.5	-3.086	-3.117	0.573	-1.702	-2.326	-3.19	-2.034	0.607	-0.687	-0.826	-0.104	1.083	0.034	-0.1	0.782256	0.106651
PF3D7_1006100	CCR4-NOT transcription complex subunit 5, putative		1.921	1.013	0.178	0.362	0.047	2.427	0.604	0.212	0.449	0.039	0.506	-0.409	0.034	0.087	-0.008	0.042	0.787154	0.10394
PF3D7_0323800	conserved Plasmodium protein, unknown function		0.088	0.247	0.002	0.01	-0.608	0.162	0.153	-0.047	-0.057	-0.525	0.074	-0.094	-0.049	-0.067	0.083	-0.0106	0.789286	0.102766
PF3D7_0213700	conserved protein, unknown function		0.46	0.77	1.136	0.36	-1.198	0.638	1.018	1.142	-0.273	-1.217	0.178	0.248	0.006	-0.633	-0.019	-0.044	0.791455	0.101574
PF3D7_1201700	conserved Plasmodium membrane protein, unknown function		0.191	-0.16	-1.004	-0.938	0.414	0.2	-0.506	-0.987	-0.628	0.576	0.009	-0.346	0.017	0.31	0.162	0.0304	0.794227	0.100055
PF3D7_1338400	SprT-like domain-containing protein, putative		0.485	-0.123	0.139	0.37	0.274	0.4	-0.353	-0.032	0.724	0.263	-0.085	-0.23	-0.171	0.354	-0.011	-0.0286	0.794337	0.0999954
PF3D7_1341900	V-type proton ATPase subunit D, putative		-0.571	-0.083	0.227	0.391	-0.046	-0.237	0.066	-0.018	0.213	0.038	0.334	0.149	-0.245	-0.178	0.084	0.0288	0.800865	0.0964405
PF3D7_1207800	conserved Plasmodium protein, unknown function		1.462	0.907	0.462	0.288	-0.05	1.877	1.006	0.505	-0.102	-0.045	0.415	0.099	0.043	-0.39	0.005	0.0344	0.802117	0.0957622
PF3D7_1430900	cytochrome c oxidase subunit 2, putative		-0.458	-0.671	-0.718	0.096	0.844	-0.35	-0.962	-0.615	0.326	0.548	0.108	-0.291	0.103	0.23	-0.296	-0.0292	0.804252	0.0946077
PF3D7_1448600	SNARE protein, putative		1.394	1.129	0.692	-0.175	0.132	1.412	1.01	0.296	0.21	0.078	0.018	-0.119	-0.396	0.385	-0.054	-0.0332	0.805012	0.0941975
PF3D7_1128600	CCR4-NOT transcription complex subunit 2, putative		0.68	1.001	0.321	0.107	0.214	0.812	1.142	0.256	-0.285	0.27	0.132	0.141	-0.065	-0.392	0.056	-0.0256	0.808255	0.0924515
PF3D7_0710200	conserved Plasmodium protein, unknown function		-1.658	-1.584	-0.558	0.495	0.522	-2.008	-1.602	-0.393	0.736	0.616	-0.35	-0.018	0.165	0.241	0.094	0.0264	0.810917	0.0910237
PF3D7_0203400	conserved Plasmodium protein, unknown function		-1.628	-1.907	-0.359	0.912	0.75	-2.017	-2.305	-0.17	1.317	0.741	-0.389	-0.398	0.189	0.405	-0.009	-0.0404	0.811184	0.0908806
PF3D7_1461300	40S ribosomal protein S28e, putative		-0.35	0.347	0.834	0.422	-0.323	-0.247	0.657	0.697	0.281	-0.354	0.103	0.31	-0.137	-0.141	-0.031	0.0208	0.818514	0.0869737
PF3D7_0923700	conserved protein, unknown function		0.469	0.264	-0.115	0.274	0.181	0.253	0.474	NA	0.108	0.253	-0.216	0.21		-0.166	0.072	-0.025	0.819457	0.086474
PF3D7_1002900	conserved Plasmodium protein, unknown function		0.454	0.003	-0.935	0.257	0.812	0.594	-0.42	-0.647	0.502	0.718	0.14	-0.423	0.288	0.245	-0.094	0.0312	0.824016	0.0840645
PF3D7_1341800	inner membrane complex protein 1k, putative		-0.685	-1.223	-1.716	-1.206	0.148	-1.124	-0.899	-1.428	-1.186	0.112	-0.439	0.324	0.288	0.02	-0.036	0.0314	0.830405	0.0807099
PF3D7_0109200	cleavage and polyadenylation specificity factor subunit 5, putative		-0.893	-0.243	0.065	-0.076	-0.18	-0.632	-0.112	-0.095	-0.24	-0.154	0.261	0.131	-0.16	-0.164	0.026	0.0188	0.831255	0.0802655
PF3D7_0318000	conserved Plasmodium protein, unknown function		0.698	0.667	-0.534	-0.657	-0.011	0.929	0.26	-0.736	-0.593	0.166	0.231	-0.407	-0.202	0.064	0.177	-0.0274	0.831579	0.0800963
PF3D7_0422900	conserved Plasmodium protein, unknown function		0.736	0.392	0.319	-0.002	0.391	0.061	0.226	0.62	0.274	0.456	-0.675	-0.166	0.301	0.276	0.065	-0.0398	0.835618	0.0779921
PF3D7_1360500	guanylyl cyclase beta		-0.021	0.415	0.501	0.531	0.067	0.144	0.295	0.661	0.311	0.168	0.165	-0.12	0.16	-0.22	0.101	0.0172	0.838	0.0767558
PF3D7_0926400	monocarboxylate transporter, putative		-0.508	-0.957	-1.339	0.45	0.835	-0.74	-1.19	-1.054	1.054	0.6	-0.232	-0.233	0.285	0.604	-0.235	0.0378	0.83822	0.0766418
PF3D7_0423000	conserved Plasmodium protein, unknown function		-0.88	-1.432	-0.823	0.262	0.846	-1.668	-1.406	-0.169	0.631	0.847	-0.788	0.026	0.654	0.369	0.001	0.0524	0.839203	0.0761329
PF3D7_0411700	conserved Plasmodium protein, unknown function		-0.109	0.396	0.293	-0.117	0.096	1.091	0.453	-0.42	-0.243	0.014	1.2	0.057	-0.713	-0.126	-0.082	0.0672	0.840195	0.0756197
PF3D7_1465600	conserved Plasmodium protein, unknown function		0.899	1.196	0.227	-0.1	0.413	1.366	0.788	0.046	-0.015	0.293	0.467	-0.408	-0.181	0.085	-0.12	-0.0314	0.841629	0.0748792
PF3D7_0931900	adenylate kinase-like protein 2		0.479	0.002	-0.874	-0.687	-0.311	0.374	0.201	-0.856	-0.771	-0.399	-0.105	0.199	0.018	-0.084	-0.088	-0.012	0.843606	0.0738606
PF3D7_1463000	conserved Plasmodium protein, unknown function		-0.547	-0.439	0.149	0.071	-0.238	-0.586	-0.257	0.021	0.172	-0.296	-0.039	0.182	-0.128	0.101	-0.058	0.0116	0.847445	0.0718887
PF3D7_1024300	conserved Plasmodium protein, unknown function		-0.397	-0.891	0.341	1.034	0.577	-0.596	-0.679	0.39	0.958	0.524	-0.199	0.212	0.049	-0.076	-0.053	-0.0134	0.855041	0.0680132
PF3D7_1119100	tRNA m(1)G methyltransferase, putative		0.29	1.224	0.834	0.017	-0.168	1.105	1.021	0.493	0.076	-0.313	0.815	-0.203	-0.341	0.059	-0.145	0.037	0.865456	0.0627549
PF3D7_0925600	zinc binding protein (Yippee), putative		-0.469	-0.705	-0.918	-0.096	1.178	-0.309	-1.224	-0.828	0.431	1.072	0.16	-0.519	0.09	0.527	-0.106	0.0304	0.867825	0.0615677
PF3D7_1242700	40S ribosomal protein S17, putative		-0.273	0.696	0.841	0.266	-0.528	0.112	0.633	0.431	0.312	-0.599	0.385	-0.063	-0.41	0.046	-0.071	-0.0226	0.867876	0.0615422
PF3D7_1038600	Plasmodium exported protein, unknown function		0.132	-0.067	0.023	NA	-0.009	-0.244	0.148	-0.543	NA	0.534	-0.376	0.215	-0.566		0.543	-0.046	0.869495	0.060733
PF3D7_0512000	prefoldin subunit 6, putative		-0.792	0.536	1.082	0.916	0.193	-0.428	0.601	0.969	0.532	0.162	0.364	0.065	-0.113	-0.384	-0.031	-0.0198	0.878592	0.0562128
PF3D7_0822500	dynein light chain 1		1.753	1.291	0.337	0.114	0.153	2.302	1.327	-0.042	0.074	0.108	0.549	0.036	-0.379	-0.04	-0.045	0.0242	0.879258	0.0558839
PF3D7_1141200	conserved Apicomplexan protein, unknown function		-0.575	-0.31	-0.19	0.587	0.651	-0.402	-0.344	-0.331	0.609	0.589	0.173	-0.034	-0.141	0.022	-0.062	-0.0084	0.880438	0.055301
PF3D7_1249700	conserved Plasmodium protein, unknown function		1.306	0.954	-0.134	0.152	0.02	1.321	0.531	0.294	0.118	0.137	0.015	-0.423	0.428	-0.034	0.117	0.0206	0.887707	0.0517303
PF3D7_0509000	SNAP protein (soluble N-ethylmaleimide-sensitive factor attachment protein), putative		-0.643	-0.463	0.047	0.783	0.59	-0.5	-0.483	0.093	0.655	0.516	0.143	-0.02	0.046	-0.128	-0.074	-0.0066	0.895611	0.0478807
PF3D7_0615300	GPI-anchored wall transfer protein 1, putative		-1.125	-1.184	-0.29	0.527	0.797	-1.043	-1.556	-0.006	0.839	0.583	0.082	-0.372	0.284	0.312	-0.214	0.0184	0.898545	0.0464601
PF3D7_1142900	conserved Plasmodium protein, unknown function		-0.935	-1.383	-2.306	-1.674	1.143	-1.611	-1.811	-2.032	-1.03	1.169	-0.676	-0.428	0.274	0.644	0.026	-0.032	0.899213	0.0461376
PF3D7_0320000	protein phosphatase inhibitor 2		-0.891	-1.155	-0.114	0.673	0.475	-1.177	-1.304	0.186	0.823	0.39	-0.286	-0.149	0.3	0.15	-0.085	-0.014	0.900868	0.045339
PF3D7_1426900	cytochrome b-c1 complex subunit 6, putative		-1.232	-1.537	-0.66	0.314	0.811	-1.667	-1.479	-0.474	0.515	0.725	-0.435	0.058	0.186	0.201	-0.086	-0.0152	0.902913	0.0443539
PF3D7_1146100	conserved Plasmodium protein, unknown function		1.443	1.544	-0.195	-0.686	-0.674	1.992	1.416	-0.549	-0.603	-0.733	0.549	-0.128	-0.354	0.083	-0.059	0.0182	0.909459	0.0412167
PF3D7_1103500	CPW-WPC family protein		0.778	0.99	0.32	-0.347	0.427	0.957	0.977	0.263	-0.1	0.128	0.179	-0.013	-0.057	0.247	-0.299	0.0114	0.911413	0.0402849
PF3D7_0505900	conserved Plasmodium protein, unknown function		-0.759	-0.066	0.443	0.553	-0.356	-0.423	-0.097	0.413	0.402	-0.43	0.336	-0.031	-0.03	-0.151	-0.074	0.01	0.911417	0.0402829
PF3D7_0925000	conserved Plasmodium protein, unknown function		1.047	1.01	0.653	-0.116	0.064	0.783	1.2	0.342	0.187	0.081	-0.264	0.19	-0.311	0.303	0.017	-0.013	0.919744	0.036333
PF3D7_0109100	LCCL domain-containing protein		0.284	-1.188	-1.824	-1.704	-1.436	-0.933	-0.611	-1.369	-1.839	-1.284	-1.217	0.577	0.455	-0.135	0.152	-0.0336	0.921596	0.0354592
PF3D7_1326600	conserved Plasmodium protein, unknown function		-1.014	-1.558	-0.153	0.662	0.471	-1.434	-1.499	0.119	0.679	0.486	-0.42	0.059	0.272	0.017	0.015	-0.0114	0.924252	0.0342095
PF3D7_1416900	prefoldin subunit 2, putative		-0.539	0.512	1.378	1.068	-0.222	-0.167	0.626	1.322	0.623	-0.273	0.372	0.114	-0.056	-0.445	-0.051	-0.0132	0.925768	0.0334981
PF3D7_1206100	IMP-specific 5'-nucleotidase, putative		-0.244	0.628	-0.277	-0.159	0.433	0.328	0.523	-0.509	-0.07	0.027	0.572	-0.105	-0.232	0.089	-0.406	-0.0164	0.926864	0.032984
PF3D7_1007800	conserved Plasmodium protein, unknown function		2.314	2.165	0.296	-0.255	-0.086	2.97	2.333	0.279	-0.361	-0.899	0.656	0.168	-0.017	-0.106	-0.813	-0.0224	0.929407	0.031794
PF3D7_1125000	conserved Plasmodium protein, unknown function		-0.021	-0.443	-0.686	0.258	1.043	0.137	-0.621	-0.752	0.55	0.878	0.158	-0.178	-0.066	0.292	-0.165	0.0082	0.934011	0.0296478
PF3D7_0630400	conserved Plasmodium protein, unknown function		-1.353	-1.993	-3.626	-2.401	1.071	-2.202	-2.361	-3.56	-1.064	1.039	-0.849	-0.368	0.066	1.337	-0.032	0.0308	0.936567	0.028461
PF3D7_1321600	phosphodiesterase gamma, putative		0.639	0.184	0.142	-0.338	0.269	1.22	-0.159	-0.333	-0.089	0.178	0.581	-0.343	-0.475	0.249	-0.091	-0.0158	0.938886	0.027387
PF3D7_0716900	drug/metabolite transporter, putative		-0.036	0.458	0.622	0.498	-0.594	0.161	0.473	0.888	0.167	-0.698	0.197	0.015	0.266	-0.331	-0.104	0.0086	0.939907	0.0269149
PF3D7_1118000	conserved Plasmodium protein, unknown function		1.044	1.28	0.323	0.559	0.9	1.448	0.91	0.062	0.857	0.884	0.404	-0.37	-0.261	0.298	-0.016	0.011	0.945465	0.0243547
PF3D7_0926800	conserved Plasmodium protein, unknown function		0.189	-0.427	-0.549	0.312	0.372	0.153	-0.986	-0.213	0.554	0.445	-0.036	-0.559	0.336	0.242	0.073	0.0112	0.946388	0.0239307
PF3D7_1469700	mediator of RNA polymerase II transcription subunit 6, putative		-1.344	-0.877	0.365	0.847	0.546	-1.161	-0.9	0.224	0.822	0.534	0.183	-0.023	-0.141	-0.025	-0.012	-0.0036	0.948377	0.0230188
PF3D7_0613700	syntaxin binding protein, putative		-0.598	-0.148	0.076	0.506	0.619	-0.647	-0.189	0.091	0.697	0.52	-0.049	-0.041	0.015	0.191	-0.099	0.0034	0.949317	0.0225887
PF3D7_0606400	conserved Plasmodium protein, unknown function		2.063	1.405	0.121	0.27	-0.047	2.787	1.472	-0.103	-0.258	-0.022	0.724	0.067	-0.224	-0.528	0.025	0.0128	0.953672	0.0206009
PF3D7_0319100	E3 ubiquitin-protein ligase RBX1, putative		0.061	-0.014	0.308	0.581	0.154	-0.141	-0.201	0.247	0.747	0.411	-0.202	-0.187	-0.061	0.166	0.257	-0.0054	0.956479	0.0193246
PF3D7_1014900	conserved Plasmodium protein, unknown function		-1.58	-2.255	-2.677	-2.52	1.06	-1.856	-2.48	-2.964	-1.782	1.165	-0.276	-0.225	-0.287	0.738	0.105	0.011	0.957824	0.0187145
PF3D7_0516400	phosducin-like protein, putative		0.079	0.147	-0.014	0.058	0.558	-0.166	-0.133	-0.016	0.532	0.574	-0.245	-0.28	-0.002	0.474	0.016	-0.0074	0.958835	0.0182562
PF3D7_1330500	conserved Plasmodium protein, unknown function		0.779	0.202	-1.01	0.228	0.869	0.657	-0.643	-0.574	0.742	0.951	-0.122	-0.845	0.436	0.514	0.082	0.013	0.960037	0.017712
PF3D7_0611600	conserved Plasmodium protein, unknown function		-1.406	-2.41	-3.704	-1.693	0.649	-1.946	-3.011	-3.601	-0.66	0.719	-0.54	-0.601	0.103	1.033	0.07	0.013	0.966906	0.0146158
PF3D7_0905600	WD repeat-containing protein 66, putative		0.986	0.949	0.182	-0.045	0.326	1.151	0.707	0.071	0.125	0.361	0.165	-0.242	-0.111	0.17	0.035	0.0034	0.968159	0.0140533
PF3D7_0321400	protein kinase, putative		-0.266	-0.575	-1.75	-1.386	0.47	-0.264	-0.853	-1.419	-1.309	0.319	0.002	-0.278	0.331	0.077	-0.151	-0.0038	0.972552	0.0120871
PF3D7_1144600	transcription initiation factor IIF subunit beta, putative		0.937	0.661	0.151	-0.009	-0.087	0.92	0.578	0	0.248	-0.104	-0.017	-0.083	-0.151	0.257	-0.017	-0.0022	0.976226	0.0104498
PF3D7_0914400	conserved Plasmodium protein, unknown function		-1.931	-2.315	-3.168	-2.149	0.991	-2.216	-2.668	-3.613	-1.007	0.975	-0.285	-0.353	-0.445	1.142	-0.016	0.0086	0.977932	0.00969137
PF3D7_0513800	ras-related protein Rab-1A		-1.309	-1.453	0.213	1.201	0.636	-1.022	-1.66	0.469	1.021	0.496	0.287	-0.207	0.256	-0.18	-0.14	0.0032	0.978217	0.00956468
PF3D7_0518600	WD repeat-containing protein 26, putative		0.038	-0.258	-0.772	0.233	0.861	-0.081	-0.629	-0.604	0.56	0.847	-0.119	-0.371	0.168	0.327	-0.014	-0.0018	0.988734	0.00492071
PF3D7_1023600	conserved Plasmodium protein, unknown function		-0.126	-0.248	-0.393	0.263	0.642	-0.029	-0.398	-0.235	0.372	0.423	0.097	-0.15	0.158	0.109	-0.219	-0.001	0.990182	0.00428481
PF3D7_1120200	conserved Plasmodium protein, unknown function		-0.677	-0.513	-0.363	-0.292	0.53	-1	-0.647	-0.233	0.107	0.451	-0.323	-0.134	0.13	0.399	-0.079	-0.0014	0.991492	0.00371068
PF3D7_1403700	translocation associated membrane protein, putative		0.969	0.944	-0.01	-0.069	0.138	1.218	0.741	0.104	-0.121	0.026	0.249	-0.203	0.114	-0.052	-0.112	-0.0008	0.992599	0.00322606
PF3D7_0528500	F-actin-capping protein subunit alpha, putative		-0.488	-0.707	-1.424	-0.26	0.812	-0.971	-1.034	-1.353	0.539	0.761	-0.483	-0.327	0.071	0.799	-0.051	0.0018	0.993921	0.00264825
PF3D7_1124000	endoplasmic reticulum oxidoreductin, putative		0.188	-0.318	-0.895	-0.34	0.322	-0.14	-0.498	-0.915	0.197	0.316	-0.328	-0.18	-0.02	0.537	-0.006	0.0006	0.996927	0.00133677
PF3D7_1417800	DNA replication licensing factor MCM2		-1.925	-2.419	-0.839	0.646	0.799	-2.429	-2.672	-0.359	0.993	0.726	-0.504	-0.253	0.48	0.347	-0.073	-0.0006	0.997549	0.00106577
PF3D7_1144200	conserved Plasmodium protein, unknown function		1.358	0.416	0.433	0.572	0.237	2.34	1.221	0.738	0.853	0.471	0.982	0.805	0.305	0.281	0.234	0.5214	0.0281395	1.55068
PF3D7_1368000	conserved Plasmodium protein, unknown function		-1.132	-1.668	-1.968	0.063	1.347	-0.559	-0.942	-1.563	0.889	1.408	0.573	0.726	0.405	0.826	0.061	0.5182	0.0183392	1.73662
PF3D7_0409000	conserved Plasmodium protein, unknown function		-0.157	-1.31	-1.919	0.004	1.215	0.478	-0.974	-1.33	0.791	1.17	0.635	0.336	0.589	0.787	-0.045	0.4604	0.0341899	1.4661
PF3D7_1248000	tRNA-splicing endonuclease, putative		0.129	-1.007	-1.653	0.269	0.831	0.443	-0.616	-1.069	0.873	0.827	0.314	0.391	0.584	0.604	-0.004	0.3778	0.0267178	1.5732
PF3D7_1362500	exonuclease, putative		-0.702	-0.436	-0.198	0.363	0.824	-0.253	0.337	0.041	0.824	0.78	0.449	0.773	0.239	0.461	-0.044	0.3756	0.0498667	1.30219
PF3D7_1433900	protein kinase, putative		-1.111	-1.02	-0.649	0.486	1.029	-0.723	-0.28	-0.234	0.857	0.965	0.388	0.74	0.415	0.371	-0.064	0.37	0.0445204	1.35144
Pfa_vasR_6573			-0.026	-0.394	-0.601	-0.613	0.439	0.308	0.266	-0.325	-0.439	0.827	0.334	0.66	0.276	0.174	0.388	0.3664	0.010867	1.96389
PF3D7_1249200	conserved Plasmodium protein, unknown function		1.259	0.769	-0.359	-0.185	0.271	1.692	1.178	0.003	0.175	0.46	0.433	0.409	0.362	0.36	0.189	0.3506	0.0012033	2.91963
PF3D7_0920600	conserved Plasmodium protein, unknown function		-1.377	-2.099	-1.259	-0.452	0.221	-0.956	-1.603	-1.094	-0.003	0.182	0.421	0.496	0.165	0.449	-0.039	0.2984	0.0431009	1.36551
PF3D7_1145700	bicoid-interacting protein BIN3, putative		-0.225	-0.251	-0.6	0.246	0.926	-0.127	0.046	-0.258	0.753	1.11	0.098	0.297	0.342	0.507	0.184	0.2856	0.0150585	1.82222
PF3D7_0706400	60S ribosomal protein L37		-0.296	0.419	0.538	0.338	-0.615	0.089	0.573	0.944	NA	-0.524	0.385	0.154	0.406		0.091	0.259	0.0478912	1.31974
PF3D7_1011300	protein ARV1, putative		-0.025	-0.088	-0.657	0.118	0.762	0.235	0.171	-0.331	0.588	0.69	0.26	0.259	0.326	0.47	-0.072	0.2486	0.0489764	1.31001
PF3D7_1242500	conserved protein, unknown function		-1.29	-1.227	-0.042	0.67	0.859	-0.77	-1.139	0.299	0.889	0.933	0.52	0.088	0.341	0.219	0.074	0.2484	0.0409056	1.38822
PF3D7_0322200	conserved Plasmodium protein, unknown function		0.071	0.554	-0.041	-0.233	0.657	0.504	0.627	0.197	0.13	0.775	0.433	0.073	0.238	0.363	0.118	0.245	0.0237075	1.62511
PF3D7_1008200	endonuclease, putative		-1.373	-1.63	-1.07	0.253	1.015	-0.88	-1.557	-0.851	0.524	1.184	0.493	0.073	0.219	0.271	0.169	0.245	0.0249832	1.60235
PF3D7_0817000	NEDD8-activating enzyme E1 catalytic subunit, putative		0.71	0.748	0.138	0.622	0.536	1.157	0.998	0.257	0.812	0.729	0.447	0.25	0.119	0.19	0.193	0.2398	0.0126798	1.89689
PF3D7_1426600	conserved Plasmodium protein, unknown function		-1.237	-1.418	-1.022	0.36	0.896	-1.103	-1.095	-0.682	0.669	0.867	0.134	0.323	0.34	0.309	-0.029	0.2154	0.0394362	1.40411
PF3D7_0415900	60S ribosomal protein L15, putative		-0.107	0.627	0.653	0.194	-0.564	0.141	0.811	0.968	0.401	-0.531	0.248	0.184	0.315	0.207	0.033	0.1974	0.0134396	1.87161
PF3D7_0804400	methionine aminopeptidase 1c, putative		-0.789	-1.232	-0.555	0.343	0.605	-0.551	-1.083	-0.36	0.682	0.64	0.238	0.149	0.195	0.339	0.035	0.1912	0.0188545	1.72459
PF3D7_1110800	conserved Plasmodium protein, unknown function		0.728	0.913	0.028	-0.089	0.343	1.038	0.992	0.243	0.137	0.457	0.31	0.079	0.215	0.226	0.114	0.1888	0.0104045	1.98278
PF3D7_1369100	conserved Plasmodium protein, unknown function		1.036	0.081	0.678	0.529	-0.002	1.359	0.178	0.92	0.624	0.164	0.323	0.097	0.242	0.095	0.166	0.1846	0.0136126	1.86606
PF3D7_1016100	conserved Plasmodium protein, unknown function		1.444	1.166	0.258	0.067	-0.207	1.728	1.374	NA	0.156	-0.057	0.284	0.208		0.089	0.15	0.18275	0.0218332	1.66088
PF3D7_1357200	glutamate--tRNA ligase		0.614	0.042	0.199	0.601	0.917	0.976	0.325	0.318	0.691	0.967	0.362	0.283	0.119	0.09	0.05	0.1808	0.039787	1.40026
PF3D7_1429100	apicoplast ribosomal protein L15 precursor, putative		-1.228	-1.013	-0.578	0.396	0.564	-1.04	-0.805	-0.379	0.716	0.55	0.188	0.208	0.199	0.32	-0.014	0.1802	0.0290116	1.53743
PF3D7_1441200	60S ribosomal protein L1, putative		-0.245	0.641	0.724	0.467	-0.431	0.035	0.719	0.984	0.72	-0.457	0.28	0.078	0.26	0.253	-0.026	0.169	0.0498685	1.30217
PF3D7_1122500	conserved Plasmodium protein, unknown function		-0.921	-1.86	-0.669	0.268	0.84	-0.856	-1.734	-0.347	0.536	0.903	0.065	0.126	0.322	0.268	0.063	0.1688	0.034222	1.46569
PF3D7_0617200	conserved Plasmodium protein, unknown function		-0.417	0.105	0.176	-0.038	-0.291	-0.233	0.21	0.295	0.35	-0.251	0.184	0.105	0.119	0.388	0.04	0.1672	0.0489003	1.31069
PF3D7_0731700	Plasmodium exported protein (hyp9), unknown function		-0.138	0.139	-0.262	0.295	0.27	-0.101	0.264	-0.01	0.6	0.369	0.037	0.125	0.252	0.305	0.099	0.1636	0.0302578	1.51916
PF3D7_1447000	40S ribosomal protein S5		-0.292	0.499	0.743	0.27	-0.411	-0.157	0.725	0.96	0.514	-0.415	0.135	0.226	0.217	0.244	-0.004	0.1636	0.0234791	1.62932
PF3D7_1140300	P-loop containing nucleoside triphosphate hydrolase, putative		-0.384	0.07	0.207	0.118	0.117	-0.165	0.316	0.26	0.183	0.219	0.219	0.246	0.053	0.065	0.102	0.137	0.0267492	1.57269
PF3D7_0512900	AKAP-like protein		-1.277	0.417	0.428	0.337	0.25	-1.105	0.71	0.532	0.413	0.275	0.172	0.293	0.104	0.076	0.025	0.134	0.0443711	1.3529
PF3D7_1109200	conserved Plasmodium protein, unknown function		0.732	0.305	-0.06	-0.237	-0.277	0.948	0.556	0.029	-0.223	-0.204	0.216	0.251	0.089	0.014	0.073	0.1286	0.0458903	1.33828
PF3D7_1468800	splicing factor U2AF large subunit, putative		0.054	0.176	0.272	-0.077	-0.195	0.153	0.311	0.27	0.097	-0.119	0.099	0.135	-0.002	0.174	0.076	0.0964	0.0314334	1.50261
PF3D7_1335700	conserved Plasmodium protein, unknown function		-1.312	-0.882	-0.252	0.352	0.58	-1.256	-0.856	-0.064	0.495	0.63	0.056	0.026	0.188	0.143	0.05	0.0926	0.0404888	1.39267
PF3D7_1352000	conserved Plasmodium protein, unknown function		-0.7	-0.058	0.339	0.497	0.595	-0.577	0.031	0.433	0.611	0.632	0.123	0.089	0.094	0.114	0.037	0.0914	0.0036406	2.43883
PF3D7_0721000	conserved Plasmodium membrane protein, unknown function		-0.605	-0.334	-0.161	0.203	0.381	-0.518	-0.321	-0.061	0.328	0.39	0.087	0.013	0.1	0.125	0.009	0.0668	0.0472816	1.32531
PF3D7_0804500	conserved Plasmodium membrane protein, unknown function		-1.031	-0.511	-0.065	0.23	0.463	-0.968	-0.42	-0.013	0.326	0.461	0.063	0.091	0.052	0.096	-0.002	0.06	0.026905	1.57017
PF3D7_0212500	conserved Plasmodium protein, unknown function		-0.019	-0.054	0.087	0.256	-0.096	0.014	-0.016	0.157	0.284	-0.077	0.033	0.038	0.07	0.028	0.019	0.0376	0.0123651	1.9078
PF3D7_0820300	conserved Plasmodium protein, unknown function		0.073	-0.239	-0.947	-1.222	-0.649	0.068	-0.287	-0.986	-1.271	-0.654	-0.005	-0.048	-0.039	-0.049	-0.005	-0.0292	0.0436475	1.36004
PF3D7_1445600	RNA-binding protein, putative		0.565	0.329	-0.446	-0.962	-1.417	0.49	0.254	-0.526	-1.032	-1.434	-0.075	-0.075	-0.08	-0.07	-0.017	-0.0634	0.00563404	2.24918
PF3D7_1029400	LEM3/CDC50 family protein, putative		0.204	0.072	-0.026	-0.385	-0.109	0.184	0.04	-0.144	-0.428	-0.22	-0.02	-0.032	-0.118	-0.043	-0.111	-0.0648	0.0348795	1.45743
PF3D7_0524000	karyopherin beta		0.333	0.278	0.123	-0.024	-0.569	0.285	0.193	0.111	-0.114	-0.659	-0.048	-0.085	-0.012	-0.09	-0.09	-0.065	0.0134922	1.86992
PF3D7_0508700	pre-mRNA-processing ATP-dependent RNA helicase PRP5, putative		0.277	0.071	0.033	-0.012	-0.11	0.142	0.039	0.005	-0.096	-0.166	-0.135	-0.032	-0.028	-0.084	-0.056	-0.067	0.027352	1.56301
PF3D7_0623600	transcription or splicing factor-like protein, putative		0.941	0.562	0.196	0.019	-0.46	0.867	0.476	0.117	-0.019	-0.525	-0.074	-0.086	-0.079	-0.038	-0.065	-0.0684	0.00120113	2.92041
PF3D7_1113100	protein tyrosine phosphatase		-0.072	0.05	-0.449	-0.666	-0.479	-0.135	-0.096	-0.527	-0.701	-0.504	-0.063	-0.146	-0.078	-0.035	-0.025	-0.0694	0.0314681	1.50213
PF3D7_1367100	U1 small nuclear ribonucleoprotein, putative		0.371	0.39	0.11	-0.067	-0.159	0.352	0.302	0.045	-0.166	-0.263	-0.019	-0.088	-0.065	-0.099	-0.104	-0.075	0.00846022	2.07262
PF3D7_0818500	zinc finger protein, putative		0.023	-0.13	-0.832	-1.077	-0.695	-0.05	-0.297	-0.882	-1.082	-0.788	-0.073	-0.167	-0.05	-0.005	-0.093	-0.0776	0.043951	1.35703
PF3D7_0305700	ubiquitin-conjugating enzyme E2, putative		-0.095	0.049	0.142	0.246	0.322	-0.141	-0.079	0.13	0.149	0.209	-0.046	-0.128	-0.012	-0.097	-0.113	-0.0792	0.0219287	1.65899
PF3D7_0605100	RNA-binding protein, putative		0.481	0.495	0.058	-0.223	-0.236	0.421	0.427	0.032	-0.304	-0.399	-0.06	-0.068	-0.026	-0.081	-0.163	-0.0796	0.0249131	1.60357
PF3D7_1438500	cleavage and polyadenylation specificity factor subunit 3, putative		1.314	1.106	0.467	-0.125	-0.789	1.268	1.05	0.373	-0.256	-0.861	-0.046	-0.056	-0.094	-0.131	-0.072	-0.0798	0.00622913	2.20557
PF3D7_1366700	conserved Plasmodium protein, unknown function		0.952	0.601	0.269	-0.249	-0.479	0.806	0.493	0.28	-0.349	-0.548	-0.146	-0.108	0.011	-0.1	-0.069	-0.0824	0.0353853	1.45118
PF3D7_1214600	adrenodoxin-type ferredoxin, putative		1.024	0.744	0.574	0.249	-0.36	0.98	0.602	0.404	0.225	-0.409	-0.044	-0.142	-0.17	-0.024	-0.049	-0.0858	0.0428817	1.36773
PF3D7_1235500	mRNA methyltransferase, putative		1.063	0.805	0.476	0.242	-0.192	0.977	0.816	0.351	0.095	-0.281	-0.086	0.011	-0.125	-0.147	-0.089	-0.0872	0.0322316	1.49172
PF3D7_0717500	calcium-dependent protein kinase 4		-1.167	-1.244	-2.028	-2.146	-0.567	-1.327	-1.309	-2.113	-2.169	-0.673	-0.16	-0.065	-0.085	-0.023	-0.106	-0.0878	0.0179259	1.74652
PF3D7_1010700	dolichyl-phosphate-mannose protein mannosyltransferase, putative		0.037	0.273	0.226	0.187	-0.266	-0.104	0.246	0.084	0.187	-0.404	-0.141	-0.027	-0.142	0	-0.138	-0.0896	0.0460899	1.33639
PF3D7_0616900	conserved Plasmodium protein, unknown function		1.141	0.824	0.47	0.1	-0.388	1	0.705	0.372	-0.008	-0.373	-0.141	-0.119	-0.098	-0.108	0.015	-0.0902	0.0296629	1.52779
PF3D7_1122400	conserved Plasmodium protein, unknown function		1.387	0.846	0.35	0.221	0.075	1.301	0.667	0.309	0.145	-0.006	-0.086	-0.179	-0.041	-0.076	-0.081	-0.0926	0.0157876	1.80168
PF3D7_1030100	pre-mRNA-splicing factor ATP-dependent RNA helicase PRP22, putative		0.732	0.496	0.362	0.028	-0.393	0.579	0.42	0.314	-0.118	-0.433	-0.153	-0.076	-0.048	-0.146	-0.04	-0.0926	0.0182021	1.73988
PF3D7_0320100	protein transport protein SEC22		-0.239	-0.281	-0.227	0.009	0.315	-0.321	-0.351	-0.336	-0.111	0.23	-0.082	-0.07	-0.109	-0.12	-0.085	-0.0932	0.000538167	3.26908
PF3D7_1033600	myb2 transcription factor, putative		0.612	0.293	0.083	-0.172	-0.582	0.451	0.179	-0.004	-0.271	-0.605	-0.161	-0.114	-0.087	-0.099	-0.023	-0.0968	0.0122851	1.91062
PF3D7_1242200	queuine tRNA-ribosyltransferase, putative		-0.328	0.213	0.206	0.009	-0.193	-0.453	0.118	0.061	-0.032	-0.295	-0.125	-0.095	-0.145	-0.041	-0.102	-0.1016	0.00440788	2.35577
PF3D7_1364500	exosome complex component RRP45, putative		0.938	0.671	0.343	0.036	-0.343	0.768	0.616	0.207	-0.079	-0.39	-0.17	-0.055	-0.136	-0.115	-0.047	-0.1046	0.0114201	1.94233
PF3D7_1362400	calpain		0.846	0.488	0.04	-0.523	0.055	0.755	0.281	-0.096	-0.535	-0.022	-0.091	-0.207	-0.136	-0.012	-0.077	-0.1046	0.0320196	1.49458
PF3D7_0917600	pre-mRNA-splicing factor ATP-dependent RNA helicase PRP43, putative		1.455	1.062	0.297	-0.056	-0.719	1.312	0.912	0.262	-0.198	-0.773	-0.143	-0.15	-0.035	-0.142	-0.054	-0.1048	0.0134852	1.87014
PF3D7_1015000	FAD synthetase, putative		-0.025	-0.102	0.035	-0.172	0.741	-0.068	-0.203	-0.096	-0.231	0.547	-0.043	-0.101	-0.131	-0.059	-0.194	-0.1056	0.0173602	1.76045
PF3D7_1365300	conserved Plasmodium protein, unknown function		1.166	0.598	0.336	-0.087	-0.282	1.008	0.555	0.145	-0.187	-0.325	-0.158	-0.043	-0.191	-0.1	-0.043	-0.107	0.0232337	1.63388
PF3D7_1112500	conserved protein, unknown function		1.462	1.295	0.716	-0.049	-0.812	1.39	1.235	0.552	-0.134	-0.97	-0.072	-0.06	-0.164	-0.085	-0.158	-0.1078	0.0081684	2.08786
PF3D7_1108000	IWS1-like protein, putative		0.643	0.601	0.314	-0.072	-0.772	0.557	0.453	0.239	-0.278	-0.806	-0.086	-0.148	-0.075	-0.206	-0.034	-0.1098	0.0220394	1.6568
PF3D7_1321800	protein transport protein SFT2, putative		0.652	0.308	-0.08	-0.666	-0.643	0.585	0.142	-0.285	-0.689	-0.732	-0.067	-0.166	-0.205	-0.023	-0.089	-0.11	0.0295128	1.52999
PF3D7_0521700	ATP-dependent RNA helicase DDX1, putative		1.749	1.331	0.629	0.019	-0.51	1.713	1.093	0.547	-0.109	-0.585	-0.036	-0.238	-0.082	-0.128	-0.075	-0.1118	0.0324168	1.48923
PF3D7_0720200	conserved Plasmodium protein, unknown function		0.864	0.753	0.682	0.28	-0.569	0.888	0.576	0.5	0.139	-0.652	0.024	-0.177	-0.182	-0.141	-0.083	-0.1118	0.0432088	1.36443
PF3D7_0607400	G-protein associated signal transduction protein, putative		0.352	0.2	-0.032	0.415	0.389	0.302	-0.027	-0.122	0.306	0.304	-0.05	-0.227	-0.09	-0.109	-0.085	-0.1122	0.0206513	1.68505
PF3D7_1223400	phospholipid-transporting ATPase, putative		0.477	0.078	-0.297	-0.636	-0.765	0.333	-0.03	-0.438	-0.775	-0.794	-0.144	-0.108	-0.141	-0.139	-0.029	-0.1122	0.00675186	2.17058
PF3D7_0321800	WD repeat-containing protein, putative		0.419	0.122	-0.142	-0.209	-0.543	0.336	-0.036	-0.183	-0.44	-0.594	-0.083	-0.158	-0.041	-0.231	-0.051	-0.1128	0.034984	1.45613
PF3D7_1450100	signal recognition particle subunit SRP54		0.547	0.253	-0.435	-0.547	-0.586	0.37	0.115	-0.595	-0.605	-0.619	-0.177	-0.138	-0.16	-0.058	-0.033	-0.1132	0.0166976	1.77735
PF3D7_1250200	CSC1-like protein, putative		0.037	-0.145	-0.639	-1.32	-1.05	-0.093	-0.269	-0.677	-1.557	-1.092	-0.13	-0.124	-0.038	-0.237	-0.042	-0.1142	0.034828	1.45807
PF3D7_1105700	tRNA-splicing ligase RtcB, putative		1.069	0.645	0.314	0.146	-0.546	0.917	0.486	0.299	-0.016	-0.639	-0.152	-0.159	-0.015	-0.162	-0.093	-0.1162	0.0147385	1.83155
PF3D7_0912100	zinc finger protein, putative		1.466	0.833	0.526	-0.11	-0.972	1.312	0.639	0.502	-0.3	-1.003	-0.154	-0.194	-0.024	-0.19	-0.031	-0.1186	0.0350818	1.45492
PF3D7_0528200	eukaryotic translation initiation factor 3 subunit E, putative		0.602	0.38	0.272	-0.112	-0.917	0.479	0.392	0.116	-0.357	-1.018	-0.123	0.012	-0.156	-0.245	-0.101	-0.1226	0.0422148	1.37454
PF3D7_1333700	histone H3-like centromeric protein CSE4		-0.446	-0.47	-0.527	-0.627	0.185	-0.532	-0.669	-0.751	-0.691	0.143	-0.086	-0.199	-0.224	-0.064	-0.042	-0.123	0.0292734	1.53353
PF3D7_1426800	conserved Plasmodium protein, unknown function		0.863	0.582	0.267	0.051	-0.721	0.762	0.36	0.206	-0.178	-0.725	-0.101	-0.222	-0.061	-0.229	-0.004	-0.1234	0.0500314	1.30076
PF3D7_0420400	ribosome-recycling factor		-0.632	0.209	0.505	0.216	-0.204	-0.877	0.058	0.351	0.179	-0.237	-0.245	-0.151	-0.154	-0.037	-0.033	-0.124	0.0364254	1.4386
PF3D7_0531400	conserved Plasmodium protein, unknown function		1.646	1.135	0.821	0.204	-0.179	1.477	0.984	0.674	0.159	-0.289	-0.169	-0.151	-0.147	-0.045	-0.11	-0.1244	0.00485526	2.31379
PF3D7_1138700	conserved Plasmodium protein, unknown function		0.845	0.06	-0.463	-1.15	-1.525	0.811	-0.134	-0.631	-1.372	-1.53	-0.034	-0.194	-0.168	-0.222	-0.005	-0.1246	0.0472214	1.32586
PF3D7_1461600	splicing factor 3B subunit 2, putative		1.03	0.616	0.181	-0.106	-0.464	0.841	0.422	0.105	-0.171	-0.568	-0.189	-0.194	-0.076	-0.065	-0.104	-0.1256	0.0104852	1.97942
PF3D7_0215500	conserved Plasmodium protein, unknown function		1.132	0.643	0.21	-0.428	-0.685	0.898	0.541	0.127	-0.628	-0.696	-0.234	-0.102	-0.083	-0.2	-0.011	-0.126	0.0358087	1.44601
PF3D7_1204500	conserved Plasmodium protein, unknown function		0.846	0.442	0.626	0.525	0.026	0.727	0.216	0.577	0.352	-0.041	-0.119	-0.226	-0.049	-0.173	-0.067	-0.1268	0.0182616	1.73846
PF3D7_0409100	U4/U6 small nuclear ribonucleoprotein PRP31, putative		0.72	0.297	0.045	-0.178	-0.395	0.564	0.222	-0.082	-0.363	-0.493	-0.156	-0.075	-0.127	-0.185	-0.098	-0.1282	0.00286442	2.54296
PF3D7_0418200	eukaryotic translation initiation factor 3 subunit M, putative		0.557	0.365	0.51	0.547	-0.497	0.389	0.334	0.379	0.323	-0.637	-0.168	-0.031	-0.131	-0.224	-0.14	-0.1388	0.0115832	1.93617
PF3D7_1304900	DNA-directed RNA polymerase II subunit RPB11, putative		0.755	0.653	0.542	0.125	-0.359	0.562	0.591	0.311	-0.082	-0.362	-0.193	-0.062	-0.231	-0.207	-0.003	-0.1392	0.0363599	1.43938
PF3D7_0830400	conserved Plasmodium protein, unknown function		0.272	0.156	0.078	-0.508	-1.341	0.144	0.079	-0.17	-0.695	-1.402	-0.128	-0.077	-0.248	-0.187	-0.061	-0.1402	0.0157565	1.80254
PF3D7_0912800	tRNA (adenine(58)-N(1))-methyltransferase non-catalytic subunit TRM6, putative		1.028	0.863	0.576	-0.326	-1.143	0.865	0.728	0.352	-0.485	-1.167	-0.163	-0.135	-0.224	-0.159	-0.024	-0.141	0.0125631	1.9009
PF3D7_0804600	tRNA pseudouridine synthase, putative		1.405	1.04	0.612	0.11	-0.277	1.262	0.859	0.421	-0.042	-0.316	-0.143	-0.181	-0.191	-0.152	-0.039	-0.1412	0.00642352	2.19223
PF3D7_1209200	U6 snRNA-associated Sm-like protein LSm7, putative		0.819	0.852	0.806	0.526	-0.157	0.732	0.831	0.535	0.293	-0.263	-0.087	-0.021	-0.271	-0.233	-0.106	-0.1436	0.0374367	1.4267
PF3D7_0725200	mago nashi protein homologue, putative		0.687	0.533	0.549	0.345	-0.008	0.563	0.378	0.398	0.082	-0.044	-0.124	-0.155	-0.151	-0.263	-0.036	-0.1458	0.0159353	1.79764
PF3D7_0305300	conserved Plasmodium membrane protein, unknown function		1.119	0.247	-0.561	-0.929	-1.325	0.925	-0.082	-0.585	-1.019	-1.424	-0.194	-0.329	-0.024	-0.09	-0.099	-0.1472	0.0497446	1.30325
PF3D7_1225400	conserved Plasmodium protein, unknown function		1.709	1.305	0.691	-0.653	-1.15	1.683	1.112	0.529	-0.901	-1.259	-0.026	-0.193	-0.162	-0.248	-0.109	-0.1476	0.0175198	1.75647
PF3D7_0806500	DnaJ protein, putative		0.223	-0.236	-0.381	-0.777	-0.732	-0.026	-0.385	-0.472	-0.9	-0.859	-0.249	-0.149	-0.091	-0.123	-0.127	-0.1478	0.00537743	2.26943
PF3D7_0304200	EH domain-containing protein		0.611	0.198	-0.268	-0.842	-0.621	0.51	0.013	-0.564	-0.909	-0.716	-0.101	-0.185	-0.296	-0.067	-0.095	-0.1488	0.0234867	1.62918
PF3D7_0306600	conserved Plasmodium protein, unknown function		0.045	-0.296	-0.345	0.151	0.374	-0.135	-0.419	-0.434	-0.106	0.278	-0.18	-0.123	-0.089	-0.257	-0.096	-0.149	0.00899516	2.04599
PF3D7_0723000	tRNAHis guanylyltransferase, putative		1.903	1.302	0.421	0.232	-0.382	1.796	1.033	0.314	0.028	-0.443	-0.107	-0.269	-0.107	-0.204	-0.061	-0.1496	0.0168251	1.77404
PF3D7_0208300	conserved Plasmodium protein, unknown function		1.587	1.388	0.884	0.035	-0.604	1.567	1.236	0.658	-0.234	-0.709	-0.02	-0.152	-0.226	-0.269	-0.105	-0.1544	0.024742	1.60657
PF3D7_1407800	plasmepsin IV		0.762	0.082	-0.726	-1.486	-2.296	0.522	-0.099	-0.762	-1.606	-2.495	-0.24	-0.181	-0.036	-0.12	-0.199	-0.1552	0.0119654	1.92207
PF3D7_0205500	DNA-directed RNA polymerase II 16 kDa subunit, putative		1.189	0.669	0.553	0.165	-0.391	0.917	0.531	0.299	0.086	-0.472	-0.272	-0.138	-0.254	-0.079	-0.081	-0.1648	0.016608	1.77968
PF3D7_0315800	zinc finger protein, putative		1.416	0.83	0.278	-0.145	-0.394	1.285	0.53	0.075	-0.175	-0.559	-0.131	-0.3	-0.203	-0.03	-0.165	-0.1658	0.0199059	1.70102
PF3D7_0218500	small nuclear ribonucleoprotein Sm D2, putative		0.744	0.665	0.611	0.38	-0.543	0.451	0.557	0.372	0.212	-0.572	-0.293	-0.108	-0.239	-0.168	-0.029	-0.1674	0.0230455	1.63741
PF3D7_0407000	conserved Plasmodium protein, unknown function		1.782	1.318	0.357	-0.476	-0.729	1.741	1.075	0.129	-0.649	-0.883	-0.041	-0.243	-0.228	-0.173	-0.154	-0.1678	0.00936061	2.0287
PF3D7_0503500	protein kinase, putative		0.551	0.87	0.396	-0.309	0.21	0.316	0.72	0.066	-0.419	0.195	-0.235	-0.15	-0.33	-0.11	-0.015	-0.168	0.0353806	1.45123
PF3D7_1220500	ribosome biogenesis protein TSR3, putative		1.826	1.125	0.53	0.32	0.134	1.661	0.881	0.418	0.161	-0.03	-0.165	-0.244	-0.112	-0.159	-0.164	-0.1688	0.00135533	2.86795
PF3D7_1407200	conserved Plasmodium protein, unknown function		0.087	-0.226	-0.173	-0.298	-0.785	-0.228	-0.269	-0.365	-0.504	-0.884	-0.315	-0.043	-0.192	-0.206	-0.099	-0.171	0.0218297	1.66095
PF3D7_0813000	conserved Plasmodium protein, unknown function		-0.27	-0.612	-0.942	-1.296	-1.359	-0.588	-0.79	-1.099	-1.404	-1.475	-0.318	-0.178	-0.157	-0.108	-0.116	-0.1754	0.00983582	2.00719
PF3D7_0911400	conserved Plasmodium protein, unknown function		1.929	1.324	0.925	0.193	-0.599	1.577	1.194	0.68	0.057	-0.614	-0.352	-0.13	-0.245	-0.136	-0.015	-0.1756	0.0372413	1.42898
PF3D7_1414600	mRNA-capping enzyme subunit alpha		1.18	0.764	-0.183	-0.747	-0.44	0.918	0.427	-0.349	-0.78	-0.522	-0.262	-0.337	-0.166	-0.033	-0.082	-0.176	0.0347369	1.45921
PF3D7_1035000	U2 snRNA/tRNA pseudouridine synthase, putative		2.416	1.565	0.736	-0.12	-0.63	2.086	1.383	0.623	-0.249	-0.758	-0.33	-0.182	-0.113	-0.129	-0.128	-0.1764	0.0117458	1.93012
PF3D7_0613100	conserved Plasmodium protein, unknown function		-0.248	0.063	0.094	-0.171	0.206	-0.48	-0.153	-0.156	-0.184	0.033	-0.232	-0.216	-0.25	-0.013	-0.173	-0.1768	0.0145838	1.83613
PF3D7_0805400	acetyltransferase, putative		1.292	1.207	0.902	0.203	-0.412	1.092	1.04	0.579	-0.013	-0.393	-0.2	-0.167	-0.323	-0.216	0.019	-0.1774	0.0332399	1.47834
PF3D7_1135700	conserved Plasmodium protein, unknown function		0.828	0.98	1.037	0.309	-0.738	0.638	0.88	0.707	0.139	-0.84	-0.19	-0.1	-0.33	-0.17	-0.102	-0.1784	0.0131142	1.88226
PF3D7_1248100	methyltransferase, putative		1.153	0.614	0.381	-0.123	-0.346	0.81	0.508	0.108	-0.299	-0.356	-0.343	-0.106	-0.273	-0.176	-0.01	-0.1816	0.0369866	1.43196
PF3D7_1231500	mitosis protein dim1, putative		1.042	0.76	0.496	0.098	-0.331	0.903	0.676	0.243	-0.28	-0.395	-0.139	-0.084	-0.253	-0.378	-0.064	-0.1836	0.0351896	1.45359
PF3D7_0529900	RING zinc finger protein, putative		0.759	0.259	-0.275	-0.347	-0.259	0.545	0.047	-0.442	-0.454	-0.483	-0.214	-0.212	-0.167	-0.107	-0.224	-0.1848	0.00106021	2.97461
PF3D7_1322100	histone-lysine N-methyltransferase SET2		1.701	0.834	-0.001	-0.631	-1.429	1.504	0.583	-0.214	-0.891	-1.432	-0.197	-0.251	-0.213	-0.26	-0.003	-0.1848	0.0169814	1.77003
PF3D7_1459200	WD repeat-containing protein, putative		1.205	0.246	0.102	-0.17	-0.448	0.861	0.01	-0.173	-0.272	-0.418	-0.344	-0.236	-0.275	-0.102	0.03	-0.1854	0.0499318	1.30162
PF3D7_1009400	zinc finger protein, putative		0.77	0.562	0.4	0.324	-0.05	0.564	0.342	0.331	0.072	-0.231	-0.206	-0.22	-0.069	-0.252	-0.181	-0.1856	0.00406561	2.39087
PF3D7_1332800	eukaryotic translation initiation factor 6, putative		0.761	0.965	0.761	-0.082	-1.433	0.72	0.736	0.613	-0.506	-1.525	-0.041	-0.229	-0.148	-0.424	-0.092	-0.1868	0.0494214	1.30608
PF3D7_0625400	conserved Plasmodium protein, unknown function		0.752	0.727	-0.702	-2.78	-2.782	0.606	0.538	-0.918	-3.095	-2.856	-0.146	-0.189	-0.216	-0.315	-0.074	-0.188	0.00914367	2.03888
PF3D7_1307100	U3 small nucleolar RNA-associated protein 6, putative		1.055	0.597	0.238	-0.47	-1.208	0.838	0.59	0.085	-0.894	-1.361	-0.217	-0.007	-0.153	-0.424	-0.153	-0.1908	0.0479422	1.31928
PF3D7_0609700	conserved Plasmodium protein, unknown function		0.828	0.107	-1.013	-2.765	-1.029	0.656	-0.177	-1.357	-2.977	-0.98	-0.172	-0.284	-0.344	-0.212	0.049	-0.1926	0.0457443	1.33966
PF3D7_0204700	hexose transporter		0.221	0.245	0.368	0.06	-0.445	0.073	0.193	0.106	-0.296	-0.591	-0.148	-0.052	-0.262	-0.356	-0.146	-0.1928	0.0215466	1.66662
PF3D7_0318600	cleavage and polyadenylation specificity factor, putative		1.144	0.629	-0.157	-0.988	-2.01	1.054	0.463	-0.293	-1.421	-2.15	-0.09	-0.166	-0.136	-0.433	-0.14	-0.193	0.0344556	1.46274
PF3D7_1233400	conserved Plasmodium membrane protein, unknown function		1.34	0.906	0.508	-0.091	-1	0.988	0.804	0.243	-0.333	-1.015	-0.352	-0.102	-0.265	-0.242	-0.015	-0.1952	0.0318166	1.49735
PF3D7_1331100	DNA polymerase theta, putative		0.497	0.385	-0.038	-0.963	-0.248	0.457	0.254	-0.343	-1.369	-0.344	-0.04	-0.131	-0.305	-0.406	-0.096	-0.1956	0.0466338	1.3313
PF3D7_1250000	rRNA-processing protein, putative		1.024	0.776	0.734	0.141	-0.988	0.702	0.684	0.546	-0.217	-1.008	-0.322	-0.092	-0.188	-0.358	-0.02	-0.196	0.0389798	1.40916
PF3D7_1114200	GTPase-activating protein, putative		0.204	-0.052	-0.943	-1.677	-2.582	0.061	-0.333	-1.082	-1.985	-2.691	-0.143	-0.281	-0.139	-0.308	-0.109	-0.196	0.00867033	2.06196
PF3D7_1327600	nicotinamide/nicotinic acid mononucleotide adenylyltransferase		0.392	-0.082	-0.072	-0.869	-1.464	0.067	-0.225	-0.192	-1.168	-1.558	-0.325	-0.143	-0.12	-0.299	-0.094	-0.1962	0.0150925	1.82124
PF3D7_0527400	conserved Plasmodium protein, unknown function		1.243	0.559	0.486	-0.472	-0.732	0.879	0.423	0.271	-0.684	-0.787	-0.364	-0.136	-0.215	-0.212	-0.055	-0.1964	0.0184614	1.73373
PF3D7_1420000	splicing factor 3B subunit 4, putative		1.269	0.791	0.241	-0.066	-0.782	1.056	0.639	0.126	-0.513	-0.841	-0.213	-0.152	-0.115	-0.447	-0.059	-0.1972	0.0427813	1.36875
PF3D7_0806600	kinesin-like protein, putative		3.17	2.355	-0.643	-0.447	-0.292	3.14	2.039	-0.813	-0.66	-0.554	-0.03	-0.316	-0.17	-0.213	-0.262	-0.1982	0.0151282	1.82021
PF3D7_1250900	conserved Plasmodium protein, unknown function		1.136	0.444	0.805	0.966	0.204	0.827	0.274	0.552	0.837	0.059	-0.309	-0.17	-0.253	-0.129	-0.145	-0.2012	0.00425627	2.37097
PF3D7_1329600	conserved Plasmodium protein, unknown function		0.348	-0.005	-0.097	-0.221	-1.352	0.061	-0.097	-0.228	-0.614	-1.468	-0.287	-0.092	-0.131	-0.393	-0.116	-0.2038	0.0251382	1.59967
PF3D7_1122200	cupin-like protein, putative		1.336	0.933	0.005	-1.299	-0.812	1.264	0.772	-0.454	-1.538	-0.9	-0.072	-0.161	-0.459	-0.239	-0.088	-0.2038	0.044251	1.35408
PF3D7_1218300	AP-2 complex subunit mu, putative		0.558	-0.171	-0.629	-0.968	-0.173	0.183	-0.503	-0.641	-1.172	-0.271	-0.375	-0.332	-0.012	-0.204	-0.098	-0.2042	0.0406209	1.39125
PF3D7_0522200	transcription initiation factor TFIID subunit 10, putative		0.721	0.429	0.141	0.106	0.157	0.35	0.11	0.035	0.111	-0.075	-0.371	-0.319	-0.106	0.005	-0.232	-0.2046	0.0413151	1.38389
PF3D7_0113700	heat shock protein 40, type II		2.071	1.411	-0.487	-1.786	-2.242	1.927	1.007	-0.758	-2.038	-2.207	-0.144	-0.404	-0.271	-0.252	0.035	-0.2072	0.0475051	1.32326
PF3D7_1414700	ubiquitin carboxyl-terminal hydrolase, putative		1.88	1.44	0.731	-0.454	-1.163	1.742	1.171	0.423	-0.739	-1.205	-0.138	-0.269	-0.308	-0.285	-0.042	-0.2084	0.0150621	1.82211
PF3D7_1120400	alpha/beta hydrolase fold domain containing protein, putative		1.611	1.313	-0.126	-0.858	-1.128	1.413	0.95	-0.231	-1.076	-1.286	-0.198	-0.363	-0.105	-0.218	-0.158	-0.2084	0.00850116	2.07052
PF3D7_1130600	methyltransferase, putative		1.21	1.029	0.522	-0.242	-0.85	0.934	0.834	0.228	-0.538	-0.836	-0.276	-0.195	-0.294	-0.296	0.014	-0.2094	0.0235919	1.62724
PF3D7_1310900	mitochondrial ribosomal protein S15 precursor, putative		1.051	1.228	0.644	0.429	0.314	1.053	1.002	0.242	0.21	0.108	0.002	-0.226	-0.402	-0.219	-0.206	-0.2102	0.0305134	1.51551
PF3D7_0802400	conserved Plasmodium protein, unknown function		1.243	0.918	0.451	-0.219	-0.993	0.979	0.704	0.27	-0.494	-1.11	-0.264	-0.214	-0.181	-0.275	-0.117	-0.2102	0.00188607	2.72444
PF3D7_0522000	conserved Plasmodium protein, unknown function		0.83	0.854	1.217	0.844	-0.481	0.65	0.743	1.03	0.349	-0.565	-0.18	-0.111	-0.187	-0.495	-0.084	-0.2114	0.0453533	1.34339
PF3D7_0909700	FHA domain protein, putative		0.528	-0.092	-0.953	-1.341	-1.435	0.298	-0.475	-1.321	-1.407	-1.446	-0.23	-0.383	-0.368	-0.066	-0.011	-0.2116	0.0496639	1.30396
PF3D7_1419900	YTH domain-containing protein, putative		0.956	0.701	0.188	-0.36	-0.704	0.727	0.394	-0.038	-0.698	-0.674	-0.229	-0.307	-0.226	-0.338	0.03	-0.214	0.0298363	1.52525
PF3D7_1231400	amino acid transporter, putative		-0.014	-0.704	-1.705	-1.555	-1.568	-0.31	-1.059	-1.867	-1.73	-1.668	-0.296	-0.355	-0.162	-0.175	-0.1	-0.2176	0.00964783	2.01557
PF3D7_1202700	conserved Plasmodium protein, unknown function		1.304	1.174	0.663	-0.858	-1.453	1.2	1.109	0.353	-1.258	-1.67	-0.104	-0.065	-0.31	-0.4	-0.217	-0.2192	0.0246651	1.60792
PF3D7_1465400	conserved Plasmodium protein, unknown function		1.009	0.913	-0.509	-1.673	-1.676	0.854	0.576	-0.849	-2.001	-1.634	-0.155	-0.337	-0.34	-0.328	0.042	-0.2236	0.0407157	1.39024
PF3D7_1143800	conserved Plasmodium protein, unknown function		0.387	0.219	-0.248	-1.104	-2.155	0.229	0.068	-0.512	-1.532	-2.301	-0.158	-0.151	-0.264	-0.428	-0.146	-0.2294	0.0133769	1.87365
PF3D7_1028400	nucleolar preribosomal assembly protein, putative		1.075	0.875	0.704	-0.24	-1.22	0.775	0.776	0.508	-0.695	-1.322	-0.3	-0.099	-0.196	-0.455	-0.102	-0.2304	0.0265281	1.57629
PF3D7_0815900	dihydrolipoyl dehydrogenase, apicoplast		0.146	-0.103	0.178	1.326	0.758	-0.058	NA	-0.069	0.945	0.664	-0.204		-0.247	-0.381	-0.094	-0.2315	0.0298944	1.52441
PF3D7_0309800	YTH domain-containing protein, putative		0.95	0.875	0.46	-0.013	-0.727	0.896	0.663	0.137	-0.364	-0.963	-0.054	-0.212	-0.323	-0.351	-0.236	-0.2352	0.010773	1.96766
PF3D7_1421500	mitochondrial import inner membrane translocase subunit TIM8, putative		1.027	1.254	1.156	0.565	-0.384	1.015	0.947	0.838	0.224	-0.584	-0.012	-0.307	-0.318	-0.341	-0.2	-0.2356	0.0180483	1.74356
PF3D7_0206700	adenylosuccinate lyase		1.058	0.757	0.526	-0.185	-0.486	0.913	0.576	0.266	-0.647	-0.641	-0.145	-0.181	-0.26	-0.462	-0.155	-0.2406	0.0150485	1.82251
PF3D7_0801500	nucleolar protein 10, putative		1.29	0.973	0.743	-0.403	-1.51	1.136	0.898	0.445	-0.711	-1.884	-0.154	-0.075	-0.298	-0.308	-0.374	-0.2418	0.0117405	1.93031
PF3D7_1134700	DNA-directed RNA polymerase I subunit RPA2, putative		1.349	0.957	0.658	-1.055	-1.99	1.107	0.826	0.392	-1.595	-2.039	-0.242	-0.131	-0.266	-0.54	-0.049	-0.2456	0.0420848	1.37588
PF3D7_1218500	conserved Plasmodium protein, unknown function		0.375	-0.411	-1.156	-1.376	-1.986	0.137	-0.816	-1.294	-1.779	-2.044	-0.238	-0.405	-0.138	-0.403	-0.058	-0.2484	0.0234321	1.63019
PF3D7_0521600	conserved Plasmodium protein, unknown function		2.879	1.676	0.413	-0.424	-0.744	2.678	1.298	-0.048	-0.562	-0.834	-0.201	-0.378	-0.461	-0.138	-0.09	-0.2536	0.0235467	1.62807
PF3D7_1221900	conserved Plasmodium membrane protein, unknown function		1.346	0.83	-0.842	-2.933	-2.614	1.107	0.616	-1.101	-3.482	-2.624	-0.239	-0.214	-0.259	-0.549	-0.01	-0.2542	0.0419309	1.37747
PF3D7_0923000	DNA-directed RNA polymerase II subunit RPB3, putative		1.201	0.901	0.741	0.019	-1.109	0.989	0.687	0.577	-0.508	-1.272	-0.212	-0.214	-0.164	-0.527	-0.163	-0.256	0.0203126	1.69223
PF3D7_1445500	conserved Plasmodium protein, unknown function		0.916	0.767	-0.001	-0.972	-1.463	0.429	0.623	-0.243	-1.138	-1.706	-0.487	-0.144	-0.242	-0.166	-0.243	-0.2564	0.013644	1.86506
PF3D7_1362300	conserved protein, unknown function		0.6	0.516	0.59	0.347	-0.225	0.335	0.5	0.263	-0.068	-0.487	-0.265	-0.016	-0.327	-0.415	-0.262	-0.257	0.0179374	1.74624
PF3D7_1031100	conserved Plasmodium protein, unknown function		0.85	1.177	0.46	-0.086	0.147	0.773	0.887	0.18	-0.442	-0.146	-0.077	-0.29	-0.28	-0.356	-0.293	-0.2592	0.00547417	2.26168
Pfa_vasR_6869			0.642	0.386	-0.183	-0.503	-0.143	0.218	0.184	-0.648	-0.636	-0.216	-0.424	-0.202	-0.465	-0.133	-0.073	-0.2594	0.0298596	1.52492
PF3D7_0723600	proteasome assembly chaperone 4, putative		1.553	1.234	1.056	-0.073	-1.35	1.402	1.074	0.668	-0.495	-1.53	-0.151	-0.16	-0.388	-0.422	-0.18	-0.2602	0.0119689	1.92194
PF3D7_1363000	conserved Plasmodium protein, unknown function		2.205	1.81	0.771	-0.348	-1.386	2.05	1.528	0.409	-0.86	-1.379	-0.155	-0.282	-0.362	-0.512	0.007	-0.2608	0.042122	1.37549
PF3D7_0731400	serine/threonine protein kinase, FIKK family, pseudogene		0.938	1.105	0.841	0.132	-0.643	0.428	0.897	0.609	-0.223	-0.646	-0.51	-0.208	-0.232	-0.355	-0.003	-0.2616	0.0356964	1.44738
PF3D7_0424500	serine/threonine protein kinase, FIKK family		1.363	0.536	-1.636	-3.077	-3.42	1.124	0.154	-2.018	-3.363	-3.455	-0.239	-0.382	-0.382	-0.286	-0.035	-0.2648	0.0142507	1.84616
PF3D7_0108400.1			2.154	1.428	0.455	0.141	-0.274	1.885	1.245	0.246	-0.046	-0.753	-0.269	-0.183	-0.209	-0.187	-0.479	-0.2654	0.00880023	2.05551
PF3D7_1456800	V-type H(+)-translocating pyrophosphatase, putative		1.005	0.661	-0.113	-1.376	-2.404	0.759	0.425	-0.353	-1.848	-2.55	-0.246	-0.236	-0.24	-0.472	-0.146	-0.268	0.00780005	2.1079
PF3D7_0702400	small exported membrane protein 1		1.219	1.595	0.52	-0.821	-1.775	0.914	1.335	0.272	-1.257	-1.889	-0.305	-0.26	-0.248	-0.436	-0.114	-0.2726	0.00624417	2.20453
PF3D7_1427100	lipase, putative		1.304	0.554	-1.177	-2.631	-3.262	1.045	0.101	-1.497	-2.837	-3.387	-0.259	-0.453	-0.32	-0.206	-0.125	-0.2726	0.00788383	2.10326
PF3D7_0210800	conserved Plasmodium protein, unknown function		1.99	0.741	-0.532	-1.243	-1.954	1.569	0.268	-0.779	-1.403	-2.026	-0.421	-0.473	-0.247	-0.16	-0.072	-0.2746	0.0225613	1.64664
PF3D7_0602800	JmjC domain-containing protein, putative		3.438	2.232	0.627	-0.169	-1.325	3.255	1.843	0.413	-0.746	-1.373	-0.183	-0.389	-0.214	-0.577	-0.048	-0.2822	0.0368518	1.43354
Pfa_npcR_6099			1.644	1.323	0.997	-0.235	-1.541	1.08	1.125	0.777	-0.586	-1.637	-0.564	-0.198	-0.22	-0.351	-0.096	-0.2858	0.0238223	1.62302
PF3D7_0702300	sporozoite threonine and asparagine-rich protein		2.021	1.002	-1.865	-3.321	-3.893	2.004	0.553	-2.373	-3.716	-3.978	-0.017	-0.449	-0.508	-0.395	-0.085	-0.2908	0.0438871	1.35766
PF3D7_0423900	probable protein, unknown function		0.798	-0.126	-1.577	-2.168	-1.638	0.346	-0.541	-1.896	-2.508	-1.591	-0.452	-0.415	-0.319	-0.34	0.047	-0.2958	0.0293348	1.53262
PF3D7_0914200	phospholipid or glycerol acyltransferase, putative		0.725	0.317	-0.288	-1.389	-1.157	0.465	-0.056	-0.542	-1.968	-1.175	-0.26	-0.373	-0.254	-0.579	-0.018	-0.2968	0.0312489	1.50517
PF3D7_1102700	early transcribed membrane protein 11.1		0.791	0.114	-2.403	-4.26	-5.293	0.725	-0.231	-2.649	-4.918	-5.467	-0.066	-0.345	-0.246	-0.658	-0.174	-0.2978	0.0419386	1.37739
PF3D7_1420300	DNL-type zinc finger protein		1.703	1.191	0.405	-1.278	-0.781	1.69	0.725	-0.067	-1.611	-0.991	-0.013	-0.466	-0.472	-0.333	-0.21	-0.2988	0.025691	1.59022
PF3D7_0410000	erythrocyte vesicle protein 1		0.68	0.514	-0.671	-2.904	-2.128	0.331	0.238	-0.963	-3.39	-2.243	-0.349	-0.276	-0.292	-0.486	-0.115	-0.3036	0.0071447	2.14602
PF3D7_1343700	kelch protein K13		0.694	-0.279	-1.071	-1.602	-1.012	0.284	-0.771	-1.277	-2.014	-1.03	-0.41	-0.492	-0.206	-0.412	-0.018	-0.3076	0.0236527	1.62612
PF3D7_1452100	leucine-rich repeat protein		2.422	1.846	0.668	-0.491	-0.439	1.791	1.527	0.217	-0.538	-0.533	-0.631	-0.319	-0.451	-0.047	-0.094	-0.3084	0.047718	1.32132
PF3D7_0202500	early transcribed membrane protein 2		0.619	-0.057	-2.326	-4.381	-5.43	0.455	-0.457	-2.692	-4.663	-5.772	-0.164	-0.4	-0.366	-0.282	-0.342	-0.3108	0.00169193	2.77162
PF3D7_1304200.1			-0.007	-0.151	-0.854	-1.69	-0.609	-0.239	-0.398	-1.335	-2.11	-0.784	-0.232	-0.247	-0.481	-0.42	-0.175	-0.311	0.00620619	2.20718
PF3D7_1436300	translocon component PTEX150		0.418	0.215	-1.078	-3.321	-4.279	0.114	-0.125	-1.39	-3.884	-4.352	-0.304	-0.34	-0.312	-0.563	-0.073	-0.3184	0.0148837	1.82729
A-type_18S:rRNA			-0.368	-0.289	-0.36	-0.26	0.005	-0.574	-0.639	-0.819	-0.423	-0.44	-0.206	-0.35	-0.459	-0.163	-0.445	-0.3246	0.00585142	2.23274
PF3D7_1138100	ubiquitin-related modifier 1, putative		1.895	0.933	0.294	0.195	-0.005	1.323	0.588	-0.128	0.006	-0.1	-0.572	-0.345	-0.422	-0.189	-0.095	-0.3246	0.0183119	1.73727
PF3D7_1356800	serine/threonine protein kinase, putative		-1.676	-2.108	-3.251	-3.007	-0.165	-2.19	-2.716	-3.589	-3.074	-0.305	-0.514	-0.608	-0.338	-0.067	-0.14	-0.3334	0.0327424	1.48489
PF3D7_0102700	merozoite-associated tryptophan-rich antigen		1.261	0.02	-1.412	-1.793	-2.09	0.785	-0.452	-1.89	-2.168	-1.992	-0.476	-0.472	-0.478	-0.375	0.098	-0.3406	0.0377142	1.4235
PF3D7_0511700	EKC/KEOPS complex subunit CGI121		0.892	0.845	0.618	-0.11	0.299	0.535	0.561	0.205	-0.591	0.127	-0.357	-0.284	-0.413	-0.481	-0.172	-0.3414	0.00305479	2.51502
PF3D7_0807200	conserved Plasmodium membrane protein, unknown function		0.905	1.172	0.607	0.14	-0.738	0.566	0.707	0.399	-0.32	-0.991	-0.339	-0.465	-0.208	-0.46	-0.253	-0.345	0.00275349	2.56012
PF3D7_1116800	heat shock protein 101		0.429	0.358	-1.154	-3.109	-4.264	0.207	0.001	-1.46	-3.708	-4.545	-0.222	-0.357	-0.306	-0.599	-0.281	-0.353	0.00564681	2.2482
PF3D7_1201200	Plasmodium exported protein (PHISTa-like), unknown function		0.897	-1.084	-3.696	-5.049	-3.981	0.55	-1.421	-4.226	-5.323	-4.26	-0.347	-0.337	-0.53	-0.274	-0.279	-0.3534	0.00161477	2.79189
PF3D7_0507900	conserved Plasmodium protein, unknown function		1.988	1.127	0.683	0.163	-0.118	1.653	0.909	-0.013	0.076	-0.551	-0.335	-0.218	-0.696	-0.087	-0.433	-0.3538	0.026645	1.57438
PF3D7_1304300	conserved Plasmodium protein, unknown function		1.537	0.985	0.498	0.489	-0.51	1.083	0.71	0.033	0.017	-0.651	-0.454	-0.275	-0.465	-0.472	-0.141	-0.3614	0.00546547	2.26237
PF3D7_1125900	conserved Plasmodium protein, unknown function		0.635	0.691	0.645	0.277	-0.408	0.057	0.471	0.33	-0.218	-0.665	-0.578	-0.22	-0.315	-0.495	-0.257	-0.373	0.00587711	2.23084
PF3D7_1404800	conserved Plasmodium protein, unknown function		0.875	0.165	-1.277	-3.877	-5.015	0.531	-0.127	-1.641	-4.741	-5.058	-0.344	-0.292	-0.364	-0.864	-0.043	-0.3814	0.0461964	1.33539
S-type_18S:rRNA			-0.121	-0.43	-0.371	-0.346	-0.279	-0.617	-0.677	-1.199	-0.534	-0.501	-0.496	-0.247	-0.828	-0.188	-0.222	-0.3962	0.030589	1.51443
PF3D7_1477800	acyl-CoA binding protein		1.637	-0.326	-2.557	-2.845	-2.087	1.263	-0.995	-2.866	-2.935	-2.636	-0.374	-0.669	-0.309	-0.09	-0.549	-0.3982	0.0163198	1.78729
PF3D7_1109300	small nucleolar RNA snR61/Z1/Z11		0.578	0.833	0.456	0.256	-0.559	-0.008	0.064	0.071	0.142	-0.698	-0.586	-0.769	-0.385	-0.114	-0.139	-0.3986	0.034619	1.46068
PF3D7_1335300	reticulocyte binding protein 2 homologue b		-1.023	-2.582	-3.495	-3.26	-2.472	-1.887	-3.046	-3.642	-3.702	-2.594	-0.864	-0.464	-0.147	-0.442	-0.122	-0.4078	0.0387597	1.41162
PF3D7_0108500	conserved Plasmodium protein, unknown function		1.183	-1.047	-3.236	-4.09	-5.004	0.699	-1.628	-3.563	-4.665	-5.148	-0.484	-0.581	-0.327	-0.575	-0.144	-0.4222	0.00714421	2.14605
PF3D7_0102200	ring-infected erythrocyte surface antigen		-1.68	-4.784	-6.318	-6.657	-6.542	-2.262	-5.273	-6.674	-7.067	-6.825	-0.582	-0.489	-0.356	-0.41	-0.283	-0.424	0.00122306	2.91255
PF3D7_1415100	conserved Plasmodium protein, unknown function		-0.772	-1.253	-1.382	-0.823	-0.037	-1.633	-1.806	-1.688	-1.039	-0.24	-0.861	-0.553	-0.306	-0.216	-0.203	-0.4278	0.0268646	1.57082
PF3D7_1411900	p1/s1 nuclease, putative		1.752	0.757	0.321	-1.181	-2.462	1.236	0.583	-0.089	-1.9	-2.804	-0.516	-0.174	-0.41	-0.719	-0.342	-0.4322	0.00887558	2.0518
PF3D7_1328700	Plasmodium RNA of unknown function RUF1		0.009	-0.588	-1.414	-0.683	-0.911	-0.356	-0.829	-1.883	-1.328	-1.378	-0.365	-0.241	-0.469	-0.645	-0.467	-0.4374	0.00278556	2.55509
PF3D7_0424200	reticulocyte binding protein homologue 4		-1.033	-2.545	-3.688	-3.892	-3.392	-1.994	-3.174	-3.99	-4.039	-3.566	-0.961	-0.629	-0.302	-0.147	-0.174	-0.4426	0.0464549	1.33297
PF3D7_1240100	early transcribed membrane protein 12		0.464	-1.656	-2.821	-3.083	-3.931	-0.31	-2.23	-3.162	-3.727	-3.83	-0.774	-0.574	-0.341	-0.644	0.101	-0.4464	0.0440516	1.35604
PF3D7_0510900	small nucleolar RNA snoR04		-0.777	-0.999	-0.996	-1.026	-2.006	-1.613	-1.14	-1.539	-1.719	-2.026	-0.836	-0.141	-0.543	-0.693	-0.02	-0.4466	0.0472008	1.32605
PF3D7_0830500	sporozoite and liver stage tryptophan-rich protein, putative		1.307	-1.366	-4.117	-5.117	-5.533	1.002	-2.179	-4.71	-5.532	-5.642	-0.305	-0.813	-0.593	-0.415	-0.109	-0.447	0.0206968	1.6841
PF3D7_1037500	dynamin-like protein		-1.407	-2.093	-1.998	-2.194	-0.08	-2.38	-2.689	-2.175	-2.639	-0.163	-0.973	-0.596	-0.177	-0.445	-0.083	-0.4548	0.0456962	1.34012
PF3D7_1149200	ring-infected erythrocyte surface antigen		-0.603	-3.95	-5.978	-6.342	-6.138	-1.373	-4.832	-6.474	-6.378	-6.32	-0.77	-0.882	-0.496	-0.036	-0.182	-0.4732	0.0440173	1.35638
PF3D7_0819400	perforin-like protein 4		1.068	1.204	0.881	-0.083	0.452	0.762	0.694	-0.115	-0.334	0.05	-0.306	-0.51	-0.996	-0.251	-0.402	-0.493	0.0208389	1.68112
PF3D7_0408000	conserved Plasmodium protein, unknown function		-0.284	-1.64	-3.133	-3.345	-2.787	-1.108	-2.427	-3.405	-3.787	-2.965	-0.824	-0.787	-0.272	-0.442	-0.178	-0.5006	0.0190392	1.72035
PF3D7_0414900	armadillo-domain containing rhoptry protein		-0.994	-2.642	-3.534	-3.813	-2.101	-2.253	-3.052	-3.928	-4.034	-2.426	-1.259	-0.41	-0.394	-0.221	-0.325	-0.5218	0.0495068	1.30534
PF3D7_0702000	Plasmodium exported protein (hyp12), unknown function		2.022	-0.178	-2.991	-4.872	-4.941	1.568	-0.836	-4.134	-5.284	-5.144	-0.454	-0.658	-1.143	-0.412	-0.203	-0.574	0.0228049	1.64197
PF3D7_1418800	signal recognition particle RNA		0.347	-0.432	-1.145	-0.46	-0.576	-0.791	-0.527	-2.118	-1.02	-0.739	-1.138	-0.095	-0.973	-0.56	-0.163	-0.5858	0.0487914	1.31166
PF12TR004			0.291	-0.271	-0.655	-0.561	-0.035	-0.619	-0.849	-0.783	-1.086	-0.957	-0.91	-0.578	-0.128	-0.525	-0.922	-0.6126	0.0138263	1.85929
Pfa_raR_299			1.639	1.257	-1.314	-2.947	-2.041	1.483	0.763	-2.194	NA	-3.037	-0.156	-0.494	-0.88		-0.996	-0.6315	0.0457564	1.33955
Pfa_starR_7494			-0.929	-1.745	-3.128	-2.996	-1.481	-1.314	-2.521	-4.393	-3.307	-2.035	-0.385	-0.776	-1.265	-0.311	-0.554	-0.6582	0.0184866	1.73314
PF3D7_1352900	Plasmodium exported protein, unknown function		1.135	-1.207	-4.651	-4.627	-4.185	0.717	-2.184	-5.043	NA	-5.037	-0.418	-0.977	-0.392		-0.852	-0.65975	0.0215417	1.66672
Pfa_starR_6384			-0.747	-1.89	-1.524	0.121	0.336	-1.512	-2.344	-1.909	-1.402	-0.738	-0.765	-0.454	-0.385	-1.523	-1.074	-0.8402	0.0161444	1.79198
Pfa_starR_6394a			1.089	-0.318	-1.489	-0.669	-0.421	0.031	-1.198	-2.308	-1.664	-1.045	-1.058	-0.88	-0.819	-0.995	-0.624	-0.8752	0.000316669	3.49939
PF3D7_0622900	AP2 domain transcription factor AP2-SP3, putative		1.347	0.447	-0.795	-1.517	-2.262	1.07	-0.057	-1.035	-1.897	-2.191	-0.277	-0.504	-0.24	-0.38	0.071	-0.266	0.0501665	1.29959
PF3D7_1213900	conserved Plasmodium protein, unknown function		0.624	0.144	-0.166	-0.93	-1.738	0.431	0.046	-0.362	-1.264	-1.722	-0.193	-0.098	-0.196	-0.334	0.016	-0.161	0.0502369	1.29898
PF3D7_0630100	conserved Plasmodium protein, unknown function		1.147	0.826	0.409	-0.879	-1.223	1.079	0.806	0.026	-1.059	-1.464	-0.068	-0.02	-0.383	-0.18	-0.241	-0.1784	0.0504195	1.2974
PF3D7_1314000	conserved Plasmodium protein, unknown function		-0.802	-0.613	0.26	0.591	0.509	-0.409	-0.506	0.421	0.649	0.611	0.393	0.107	0.161	0.058	0.102	0.1642	0.0508405	1.29379
PF3D7_0731300	Plasmodium exported protein (PHISTb), unknown function		1.13	1.602	0.53	-1.359	-2.298	0.826	1.426	0.146	-1.692	-2.227	-0.304	-0.176	-0.384	-0.333	0.071	-0.2252	0.0508769	1.29348
PF3D7_0716000	RNA-binding protein, putative		0.944	0.515	0.234	0.209	-0.685	0.905	0.345	0.222	0.031	-0.755	-0.039	-0.17	-0.012	-0.178	-0.07	-0.0938	0.0510258	1.29221
PF3D7_1430300	acid phosphatase, putative		1.554	0.784	0.191	0.162	-0.523	1.43	0.41	0.063	-0.082	-0.523	-0.124	-0.374	-0.128	-0.244	0	-0.174	0.0511236	1.29138
PF3D7_0930600	peptidyl-prolyl cis-trans isomerase		0.6	0.345	0.299	0.249	-0.011	0.368	0.211	0.282	0.197	-0.091	-0.232	-0.134	-0.017	-0.052	-0.08	-0.103	0.0515585	1.2877
PF3D7_0622200	radical SAM protein, putative		0.987	1.081	0.514	-0.332	-1.101	0.931	0.856	0.336	-0.732	-1.14	-0.056	-0.225	-0.178	-0.4	-0.039	-0.1796	0.0516976	1.28653
PF3D7_1411200	rhomboid protease ROM8		0.265	-0.225	-0.652	-1.302	-1.011	0.098	-0.246	-0.773	-1.305	-1.154	-0.167	-0.021	-0.121	-0.003	-0.143	-0.091	0.0517851	1.2858
PF3D7_0818600	BEM46-like protein, putative		1.161	0.228	-1.095	-0.976	-0.56	0.906	0.126	-1.408	-1.106	-0.548	-0.255	-0.102	-0.313	-0.13	0.012	-0.1576	0.0520009	1.28399
PF3D7_1227700	conserved Plasmodium protein, unknown function		0.449	-0.358	-0.639	-1.544	-0.41	0.216	-0.555	-0.794	-1.843	-0.353	-0.233	-0.197	-0.155	-0.299	0.057	-0.1654	0.0520146	1.28387
PF3D7_1407900	plasmepsin I		1.555	0.067	-1.135	-1.972	-3.286	1.446	-0.328	-1.327	-2.556	-3.344	-0.109	-0.395	-0.192	-0.584	-0.058	-0.2676	0.0520495	1.28358
PF3D7_0104400	4-hydroxy-3-methylbut-2-enyl diphosphate reductase		0.18	-0.175	0.339	0.426	0.2	-0.209	-0.276	0.237	0.306	0.12	-0.389	-0.101	-0.102	-0.12	-0.08	-0.1584	0.0523796	1.28084
PF3D7_1427800	exosome complex exonuclease RRP41, putative		0.471	0.219	0.233	-0.102	-0.795	-0.001	0.117	-0.129	-0.446	-0.769	-0.472	-0.102	-0.362	-0.344	0.026	-0.2508	0.0524192	1.28051
PF3D7_1110200	pre-mRNA-processing factor 6, putative		0.598	0.39	0.163	-0.246	-0.613	0.597	0.366	0.077	-0.366	-0.672	-0.001	-0.024	-0.086	-0.12	-0.059	-0.058	0.0524973	1.27986
PF3D7_1217800	diphthamide biosynthesis protein 3, putative		1.241	0.643	0.426	-0.092	-0.259	1.016	0.515	0.238	-0.104	-0.285	-0.225	-0.128	-0.188	-0.012	-0.026	-0.1158	0.0527297	1.27794
PF3D7_1412200	conserved Plasmodium protein, unknown function		2.06	1.321	-0.428	-0.451	-0.389	2.287	1.271	-0.317	-0.184	-0.124	0.227	-0.05	0.111	0.267	0.265	0.164	0.0536795	1.27019
PF3D7_1204600	cytidine deaminase, putative		1.993	1.554	0.763	-0.207	-0.475	1.96	1.393	0.4	-0.256	-0.817	-0.033	-0.161	-0.363	-0.049	-0.342	-0.1896	0.0539256	1.26821
PF3D7_0204500	aspartate transaminase		0.868	0.831	0.559	0.11	-0.312	0.702	0.685	0.548	-0.006	-0.322	-0.166	-0.146	-0.011	-0.116	-0.01	-0.0898	0.0544543	1.26397
PF3D7_1405900	RNA-binding protein, putative		1.123	0.743	0.354	-0.439	-1.093	0.893	0.641	0.3	-0.76	-1.127	-0.23	-0.102	-0.054	-0.321	-0.034	-0.1482	0.0545276	1.26338
PF3D7_1108600	endoplasmic reticulum-resident calcium binding protein		-2.402	-1.309	-0.93	0.483	1.319	-2.26	-1.345	-0.627	0.813	1.466	0.142	-0.036	0.303	0.33	0.147	0.1772	0.0546512	1.2624
PF3D7_0724700	conserved Plasmodium protein, unknown function		0.711	0.623	0.424	0.049	-0.748	0.673	0.575	0.282	-0.198	-0.806	-0.038	-0.048	-0.142	-0.247	-0.058	-0.1066	0.0548019	1.2612
PF3D7_1232200	dihydrolipoyl dehydrogenase, mitochondrial		-1.237	-1.242	-0.098	1.103	0.838	-1.998	-1.62	-0.087	0.734	0.633	-0.761	-0.378	0.011	-0.369	-0.205	-0.3404	0.0548224	1.26104
PF3D7_0934700	UBX domain, putative		-0.482	-0.073	0	-0.16	-0.033	-0.685	-0.155	0.028	-0.318	-0.144	-0.203	-0.082	0.028	-0.158	-0.111	-0.1052	0.0548536	1.2608
PF3D7_1009800	conserved Plasmodium membrane protein, unknown function		1.272	1.006	0.374	-0.463	-1.131	1.226	0.886	0.173	-0.819	-1.182	-0.046	-0.12	-0.201	-0.356	-0.051	-0.1548	0.0548964	1.26046
PF3D7_1332200	conserved Plasmodium protein, unknown function		-1.5	-2.07	-3.226	-3.035	-0.919	-2.05	-2.447	-3.36	-3.019	-1.181	-0.55	-0.377	-0.134	0.016	-0.262	-0.2614	0.0550526	1.25922
PF3D7_0808200	plasmepsin X		-0.29	-2.024	-3.283	-3.539	-2.678	-1.841	-3.007	-3.629	-4.008	-2.787	-1.551	-0.983	-0.346	-0.469	-0.109	-0.6916	0.0552285	1.25784
PF3D7_1025000	formin 2, putative		0.622	-0.01	-0.835	-0.887	-0.261	0.554	-0.426	-1.032	-1.051	-0.303	-0.068	-0.416	-0.197	-0.164	-0.042	-0.1774	0.055371	1.25672
PF3D7_1450600	S-adenosylmethionine-dependent methyltransferase, putative		1.184	0.927	0.579	-0.189	-0.873	0.776	0.86	0.441	-0.287	-0.988	-0.408	-0.067	-0.138	-0.098	-0.115	-0.1652	0.0556098	1.25485
PF3D7_1320300	conserved Plasmodium protein, unknown function		0.438	0.432	0.447	0.179	-0.2	0.351	0.429	0.433	0.122	-0.24	-0.087	-0.003	-0.014	-0.057	-0.04	-0.0402	0.0559604	1.25212
PF3D7_1217700	conserved Plasmodium protein, unknown function		0.506	0.385	0.387	-0.088	-0.395	0.34	0.319	0.195	-0.385	-0.383	-0.166	-0.066	-0.192	-0.297	0.012	-0.1418	0.0560566	1.25137
PF3D7_0916900	zinc finger protein, putative		-0.569	-0.53	-1.204	-2.632	-0.828	-0.51	-0.883	-1.367	-2.879	-1.268	0.059	-0.353	-0.163	-0.247	-0.44	-0.2288	0.0561521	1.25063
PF3D7_0718500	prefoldin subunit 3, putative		-0.223	0.044	0.75	1.06	0.228	-0.276	0.014	0.728	0.881	0.126	-0.053	-0.03	-0.022	-0.179	-0.102	-0.0772	0.0563561	1.24906
PF3D7_0909400	exoribonuclease, putative		0.445	0.236	0.193	0.06	-0.198	0.406	0.242	0.134	-0.02	-0.331	-0.039	0.006	-0.059	-0.08	-0.133	-0.061	0.0564213	1.24856
PF3D7_1318700	conserved Plasmodium protein, unknown function		-0.522	-1.257	-2.675	-2.773	-0.606	-0.805	-1.471	-3.097	-2.69	-0.878	-0.283	-0.214	-0.422	0.083	-0.272	-0.2216	0.0566742	1.24661
PF3D7_0903600.1			-0.924	-2.206	-2.912	-2.529	-2.134	-1.885	-2.745	-2.952	-2.794	-2.416	-0.961	-0.539	-0.04	-0.265	-0.282	-0.4174	0.0566788	1.24658
PF3D7_0515400	conserved Plasmodium protein, unknown function		-1.487	-2.32	-3.098	-2.885	-0.706	-2.258	-2.62	-3.216	-3.057	-0.912	-0.771	-0.3	-0.118	-0.172	-0.206	-0.3134	0.0568575	1.24521
PF3D7_0524400	ribosome-interacting GTPase 1, putative		1.07	0.817	0.381	-0.223	-1.329	1.012	0.696	0.172	-0.635	-1.395	-0.058	-0.121	-0.209	-0.412	-0.066	-0.1732	0.0573142	1.24174
PF3D7_1356400	phosphatase 2A regulatory subunit-related protein, putative		-0.45	-0.926	0.067	0.703	0.845	-0.16	-0.864	0.189	0.802	0.872	0.29	0.062	0.122	0.099	0.027	0.12	0.057649	1.23921
PF3D7_1039300			1.67	0.348	0.391	1.133	0.777	0.469	-0.438	0.444	0.551	0.486	-1.201	-0.786	0.053	-0.582	-0.291	-0.5614	0.0581209	1.23567
PF3D7_1449800	conserved Plasmodium protein, unknown function		1.05	0.756	0.271	0.049	0.122	0.421	0.36	-0.079	0.069	-0.001	-0.629	-0.396	-0.35	0.02	-0.123	-0.2956	0.0584827	1.23297
PF3D7_1020000	RNA-binding protein 34, putative		0.711	0.903	0.606	0.385	-0.222	0.621	0.651	0.566	0.095	-0.258	-0.09	-0.252	-0.04	-0.29	-0.036	-0.1416	0.0587001	1.23136
PF3D7_0716200	conserved Plasmodium protein, unknown function		1.307	0.519	-0.547	-1.259	-2.438	1.237	0.209	-0.591	-1.659	-2.544	-0.07	-0.31	-0.044	-0.4	-0.106	-0.186	0.059115	1.2283
PF3D7_0203500	tRNA Glutamine		1.34	1.164	0.161	0.234	-0.19	1.273	0.782	-0.881	-0.178	-0.435	-0.067	-0.382	-1.042	-0.412	-0.245	-0.4296	0.0596181	1.22462
PF3D7_0707500	conserved Plasmodium protein, unknown function		0.133	-1.387	-1.871	-2.374	-3.294	-0.31	-1.716	-1.932	-2.668	-3.281	-0.443	-0.329	-0.061	-0.294	0.013	-0.2228	0.0599102	1.2225
PF3D7_1453800	glucose-6-phosphate dehydrogenase-6-phosphogluconolactonase		0.299	0.022	-0.138	-0.198	-0.32	0.284	-0.089	-0.149	-0.322	-0.367	-0.015	-0.111	-0.011	-0.124	-0.047	-0.0616	0.0604338	1.21872
PF3D7_1016800	Plasmodium exported protein (PHISTc), unknown function		0.38	-1.128	-2.391	-2.67	-3.136	0.137	-1.589	-2.669	-2.97	-3.039	-0.243	-0.461	-0.278	-0.3	0.097	-0.237	0.0606601	1.2171
PfNC11.2			0.741	0.081	-0.961	-1.058	-0.856	0.511	-0.08	-1.598	-1.36	-0.869	-0.23	-0.161	-0.637	-0.302	-0.013	-0.2686	0.0607348	1.21656
PF3D7_1126900	small nuclear ribonucleoprotein F, putative		0.737	0.537	0.68	0.4	-0.201	0.442	0.612	0.443	0.178	-0.356	-0.295	0.075	-0.237	-0.222	-0.155	-0.1668	0.0607494	1.21646
PF3D7_0216200	conserved Plasmodium protein, unknown function		1.535	1.489	0.593	-0.031	-0.492	1.322	1.287	0.652	-0.189	-0.614	-0.213	-0.202	0.059	-0.158	-0.122	-0.1272	0.0613075	1.21249
PF3D7_1415900	zinc finger protein, putative		1.028	0.731	0.296	-0.414	-0.401	0.789	0.572	-0.142	-0.521	-0.402	-0.239	-0.159	-0.438	-0.107	-0.001	-0.1888	0.0616141	1.21032
PF3D7_0928500	conserved Plasmodium protein, unknown function		1.379	1.339	0.946	-0.39	-0.859	1.069	1.187	0.604	-0.647	-0.779	-0.31	-0.152	-0.342	-0.257	0.08	-0.1962	0.0616765	1.20988
PF3D7_0606500	polypyrimidine tract-binding protein, putative		1.344	0.621	-0.148	-0.39	-0.711	1.244	0.404	-0.149	-0.517	-0.748	-0.1	-0.217	-0.001	-0.127	-0.037	-0.0964	0.0619297	1.2081
PF3D7_0802300	periodic tryptophan protein 2, putative		1.268	1.018	0.923	-0.306	-1.593	1.13	1.002	0.728	-0.805	-1.77	-0.138	-0.016	-0.195	-0.499	-0.177	-0.205	0.0621614	1.20648
PF3D7_1349800	nucleolar preribosomal associated cytoplasmic ATPase, putative		1.847	1.345	0.542	-0.395	-0.788	1.778	1.163	0.332	-0.629	-0.748	-0.069	-0.182	-0.21	-0.234	0.04	-0.131	0.0629052	1.20131
PF3D7_0922600	glutamine synthetase, putative		1.082	0.554	-0.368	-0.153	-0.71	1.093	0.324	-0.553	-0.207	-0.808	0.011	-0.23	-0.185	-0.054	-0.098	-0.1112	0.0630937	1.20001
PF3D7_0935900	ring-exported protein 1		1.575	1.205	-2.611	-4.056	-4.477	1.499	0.617	-2.86	-4.293	-4.537	-0.076	-0.588	-0.249	-0.237	-0.06	-0.242	0.0634681	1.19744
PF3D7_0627700	transportin		0.053	-0.089	-0.106	-0.032	-0.393	-0.123	-0.301	-0.234	-0.007	-0.446	-0.176	-0.212	-0.128	0.025	-0.053	-0.1088	0.0636391	1.19628
PF3D7_1335400	reticulocyte binding protein 2 homologue a		-1.614	-3.84	-4.446	-4.395	-2.98	-3.132	-4.505	-4.662	-4.664	-3.357	-1.518	-0.665	-0.216	-0.269	-0.377	-0.609	0.0642479	1.19214
PF3D7_1310700	RNA-binding protein, putative		-0.854	-3.306	-5.015	-5.076	-2.281	-3.03	-4.834	-5.222	-5.49	-2.771	-2.176	-1.528	-0.207	-0.414	-0.49	-0.963	0.0643535	1.19143
PF3D7_1206800	conserved Plasmodium protein, unknown function		0.357	0.691	0.297	0.236	-0.233	0.319	0.424	0.217	0.043	-0.255	-0.038	-0.267	-0.08	-0.193	-0.022	-0.12	0.0644177	1.19099
PF3D7_1209400	cytosolic iron-sulfur protein assembly protein 1, putative		-0.351	-1.252	-1.184	-1.494	-1.611	-1.037	-1.435	-1.306	-1.74	-1.723	-0.686	-0.183	-0.122	-0.246	-0.112	-0.2698	0.064904	1.18773
PF3D7_1027200	mitochondrial ribosomal protein S22 precursor, putative		1.978	1.623	0.696	0.07	-0.792	1.779	1.588	0.673	-0.321	-0.993	-0.199	-0.035	-0.023	-0.391	-0.201	-0.1698	0.0650408	1.18681
PF3D7_0203100	protein kinase, putative		-0.354	-0.758	-1.118	-1.319	-0.838	-0.542	-0.895	-1.309	-1.506	-0.768	-0.188	-0.137	-0.191	-0.187	0.07	-0.1266	0.0650924	1.18647
PF3D7_0731500	erythrocyte binding antigen-175		-0.545	-3.507	-5.195	-5.331	-4.915	-2.822	-4.913	-5.263	-5.971	-5.431	-2.277	-1.406	-0.068	-0.64	-0.516	-0.9814	0.0651536	1.18606
PF3D7_1013800	conserved Plasmodium protein, unknown function		-1.668	-2.365	-2.899	-2.885	0.243	-2.594	-2.909	-2.895	-3.581	0.158	-0.926	-0.544	0.004	-0.696	-0.085	-0.4494	0.065248	1.18543
PF3D7_0819100	BRIX domain, putative		1.368	0.736	0.409	-0.522	-1.543	0.898	0.673	0.314	-0.964	-1.63	-0.47	-0.063	-0.095	-0.442	-0.087	-0.2314	0.0655957	1.18312
PF3D7_1247300	GPI mannosyltransferase 2, putative		1.07	0.845	0.166	0.082	-0.399	1.137	0.543	-0.03	-0.191	-0.524	0.067	-0.302	-0.196	-0.273	-0.125	-0.1658	0.0655987	1.1831
PF3D7_0413900	ubiquitin carboxyl-terminal hydrolase 13, putative		-0.829	-0.594	-0.177	0.239	0.418	-0.705	-0.569	-0.105	0.462	0.442	0.124	0.025	0.072	0.223	0.024	0.0936	0.0656537	1.18274
PF3D7_1411500	conserved Plasmodium protein, unknown function		1.703	1.019	0.711	-0.236	-1.737	1.488	0.93	0.324	-0.85	-1.767	-0.215	-0.089	-0.387	-0.614	-0.03	-0.267	0.0656881	1.18251
PF3D7_1126700	autophagy-related protein 23, putative		-2.125	-2.913	-3.847	-4.227	-1.155	-3.069	-3.48	-4.323	-4.094	-1.496	-0.944	-0.567	-0.476	0.133	-0.341	-0.439	0.0657339	1.18221
PF3D7_1416500	NADP-specific glutamate dehydrogenase		0.138	-1.437	-1.468	-1.233	-1.715	-0.575	-1.929	-1.518	-1.562	-1.756	-0.713	-0.492	-0.05	-0.329	-0.041	-0.325	0.0659038	1.18109
PF3D7_1326700	conserved Apicomplexan protein, unknown function		0.869	0.692	0.05	-0.65	-0.647	0.876	0.678	-0.089	-0.764	-0.794	0.007	-0.014	-0.139	-0.114	-0.147	-0.0814	0.0660857	1.17989
PF3D7_1321400	palmitoyltransferase DHHC8, putative		0.346	-0.05	-0.568	-0.408	-0.361	0.15	-0.328	-0.96	-0.321	-0.575	-0.196	-0.278	-0.392	0.087	-0.214	-0.1986	0.0662754	1.17865
PF3D7_1331200	conserved Plasmodium protein, unknown function		0.745	0.54	0.374	-0.175	-0.917	0.536	0.375	0.232	-0.676	-0.922	-0.209	-0.165	-0.142	-0.501	-0.005	-0.2044	0.0664365	1.17759
PF3D7_1342100	aconitate hydratase		-0.098	-0.339	-1.026	-0.208	0.733	0.224	-0.21	-0.811	0.034	0.663	0.322	0.129	0.215	0.242	-0.07	0.1676	0.066447	1.17752
PF3D7_0721300	ATP-dependent RNA helicase DBP7, putative		1.253	1.103	0.701	-0.278	-1.329	1.087	0.95	0.604	-0.688	-1.338	-0.166	-0.153	-0.097	-0.41	-0.009	-0.167	0.0666318	1.17632
PF3D7_1366000	conserved Plasmodium protein, unknown function		1.177	1.131	0.599	-0.223	-0.507	0.941	1.197	0.26	-0.386	-0.668	-0.236	0.066	-0.339	-0.163	-0.161	-0.1666	0.0666334	1.17631
PF3D7_1341400	small nucleolar RNA snoR20		0.332	0.441	-0.019	-0.128	-0.617	0.228	0.19	-0.358	-0.276	-0.579	-0.104	-0.251	-0.339	-0.148	0.038	-0.1608	0.0668329	1.17501
PF3D7_0304800	conserved Plasmodium membrane protein, unknown function		-1.836	-1.868	-0.633	1.019	1.137	-1.252	-0.928	-0.079	1.334	0.988	0.584	0.94	0.554	0.315	-0.149	0.4488	0.0669523	1.17423
PF3D7_1020700	histone acetyltransferase, putative		1.137	0.861	0.473	-0.686	-2.024	0.848	0.827	0.336	-1.172	-2.104	-0.289	-0.034	-0.137	-0.486	-0.08	-0.2052	0.0672725	1.17216
PF3D7_0619000.1			-0.316	0.005	0.202	0.324	0.212	-0.202	0.08	0.227	0.336	0.231	0.114	0.075	0.025	0.012	0.019	0.049	0.0674956	1.17072
PF3D7_1005400	conserved Plasmodium protein, unknown function		0.095	0.332	0.172	-0.201	0.017	0.101	0.416	0.311	0.184	0.445	0.006	0.084	0.139	0.385	0.428	0.2084	0.0678522	1.16844
PF3D7_1204900	probable protein, unknown function		-0.342	-1.219	-1.761	-1.969	-1.518	-1.015	-1.609	-2.201	-1.917	-1.64	-0.673	-0.39	-0.44	0.052	-0.122	-0.3146	0.0680726	1.16703
PF3D7_1455400	hemolysin III		0.603	-0.005	-0.095	0.141	-0.677	0.683	-0.243	-0.232	-0.073	-0.909	0.08	-0.238	-0.137	-0.214	-0.232	-0.1482	0.0684603	1.16456
PF3D7_1013000	zinc finger protein, putative		0.842	0.874	0.369	-0.357	0.307	0.322	0.792	0.059	-0.404	0.176	-0.52	-0.082	-0.31	-0.047	-0.131	-0.218	0.068466	1.16452
PF3D7_0422400	40S ribosomal protein S19		0.383	0.489	0.441	0.087	-0.975	0.463	0.634	0.413	0.315	-0.881	0.08	0.145	-0.028	0.228	0.094	0.1038	0.0685223	1.16417
PF3D7_1323300	acetyltransferase, GNAT family, putative		-0.476	0.005	-0.369	0.981	0.974	-0.116	0.119	0.042	1.36	0.892	0.36	0.114	0.411	0.379	-0.082	0.2364	0.068575	1.16383
PF3D7_0702100	Plasmodium exported protein (PHISTb), unknown function, pseudogene		0.696	-1.71	-3.762	-4.28	-3.94	0.129	-2.326	-4.473	-4.245	-3.994	-0.567	-0.616	-0.711	0.035	-0.054	-0.3826	0.0687221	1.1629
PF3D7_0605900	long chain polyunsaturated fatty acid elongation enzyme, putative		0.16	-1.897	-2.463	-2.378	-1.979	-0.505	-2.504	-2.588	-2.516	-2.046	-0.665	-0.607	-0.125	-0.138	-0.067	-0.3204	0.0689531	1.16145
PF3D7_1355300	histone-lysine N-methyltransferase, putative		1.233	0.938	0.53	-0.263	-0.986	1.123	0.787	0.235	-0.707	-0.967	-0.11	-0.151	-0.295	-0.444	0.019	-0.1962	0.0694959	1.15804
PF3D7_1423800	vacuolar protein sorting-associated protein 3, putative		0.665	0.509	0.101	0.007	-0.178	0.613	0.343	0.033	-0.05	-0.174	-0.052	-0.166	-0.068	-0.057	0.004	-0.0678	0.0695255	1.15786
PF3D7_1237800	ubiquitin-like modifier HUB1, putative		0.707	0.52	0.621	0.455	-0.236	0.396	0.522	0.489	0.196	-0.278	-0.311	0.002	-0.132	-0.259	-0.042	-0.1484	0.0698163	1.15604
PF3D7_0803500	AAA family ATPase, putative		-0.75	-1.275	-1.393	-1.627	-1.871	-1.265	-1.434	-1.404	-1.919	-1.971	-0.515	-0.159	-0.011	-0.292	-0.1	-0.2154	0.070032	1.1547
PF3D7_1109000	small nucleolar RNA snoR07		-0.037	-0.166	-0.129	-0.251	-1.05	-0.179	-0.14	-0.847	-0.562	-1.445	-0.142	0.026	-0.718	-0.311	-0.395	-0.308	0.0700656	1.1545
PF3D7_1332400	nucleotidyltransferase, putative		0.678	0.716	0.363	-0.297	-0.943	0.586	0.732	0.147	-0.426	-0.996	-0.092	0.016	-0.216	-0.129	-0.053	-0.0948	0.0702792	1.15317
Pfa_starR_353			-1.126	-2.015	-2.138	-1.53	-0.885	-1.536	-2.156	-2.114	-2.114	-1.079	-0.41	-0.141	0.024	-0.584	-0.194	-0.261	0.0703096	1.15299
PF3D7_1105600	translocon component PTEX88		-0.03	-0.246	-0.957	-2.161	-3.437	-0.208	-0.333	-1.105	-2.661	-3.495	-0.178	-0.087	-0.148	-0.5	-0.058	-0.1942	0.0706619	1.15081
PF3D7_0614400	pre-mRNA-splicing factor CWF7, putative		0.536	0.853	-0.009	-0.2	-1.097	0.538	0.695	-0.301	-0.432	-1.119	0.002	-0.158	-0.292	-0.232	-0.022	-0.1404	0.0708688	1.14955
PF3D7_1408900	tRNA-dihydrouridine synthase, putative		1.886	1.346	0.662	-0.432	-1.113	1.714	1.136	0.529	-0.664	-1.038	-0.172	-0.21	-0.133	-0.232	0.075	-0.1344	0.0709379	1.14912
PF3D7_1108200	D-tyrosyl-tRNA(Tyr) deacylase		0.38	0.448	0.768	0.139	-0.394	0.42	0.39	0.486	-0.146	-0.593	0.04	-0.058	-0.282	-0.285	-0.199	-0.1568	0.0709702	1.14892
PF3D7_1030600	tRNA N6-adenosine threonylcarbamoyltransferase		0.951	0.753	0.449	0.105	-0.738	0.929	0.529	0.222	-0.325	-0.762	-0.022	-0.224	-0.227	-0.43	-0.024	-0.1854	0.0714753	1.14584
PF3D7_1413600	conserved Plasmodium protein, unknown function		-0.209	-0.44	-1.057	0.064	0.67	0.191	-0.319	-0.351	NA	0.87	0.4	0.121	0.706		0.2	0.35675	0.0715675	1.14528
PF3D7_1319900	conserved Plasmodium protein, unknown function		0.496	0.313	0.394	0.469	0.316	0.913	0.718	0.472	0.621	0.311	0.417	0.405	0.078	0.152	-0.005	0.2094	0.0715804	1.14521
PF3D7_1022600	kelch domain-containing protein, putative		1.453	1.085	0.548	-0.543	-1.504	1.212	1.025	0.333	-0.956	-1.487	-0.241	-0.06	-0.215	-0.413	0.017	-0.1824	0.0717546	1.14415
PF3D7_0709000	chloroquine resistance transporter		1.006	0.087	-0.1	-0.927	-2.443	0.695	0.042	-0.347	-1.56	-2.503	-0.311	-0.045	-0.247	-0.633	-0.06	-0.2592	0.0722156	1.14137
PF3D7_0308400	U4 spliceosomal RNA		0.277	-0.702	-1.218	-0.711	-1.136	-0.227	-1.131	-2.082	-0.861	-1.086	-0.504	-0.429	-0.864	-0.15	0.05	-0.3794	0.0724244	1.14012
PF3D7_0828300	conserved Plasmodium protein, unknown function		-0.683	-0.222	0.288	0.702	0.451	-0.615	-0.189	0.339	0.806	0.435	0.068	0.033	0.051	0.104	-0.016	0.048	0.072735	1.13826
neoR			0.477	0.452	0.355	0.277	-0.298	1.082	0.671	0.384	0.339	0.066	0.605	0.219	0.029	0.062	0.364	0.2558	0.0729925	1.13672
PF3D7_1432400	leucine-rich repeat protein		-0.006	0.072	-0.258	0.743	0.6	0.415	0.381	-0.192	0.865	0.613	0.421	0.309	0.066	0.122	0.013	0.1862	0.0730661	1.13628
PF3D7_1217200	multiple RNA-binding domain-containing protein 1, putative		0.938	0.652	0.206	-0.413	-1.398	0.713	0.46	0.057	-0.746	-1.319	-0.225	-0.192	-0.149	-0.333	0.079	-0.164	0.0732693	1.13508
PF3D7_1466400	AP2 domain transcription factor AP2-SP		1.084	0.495	-0.149	-0.346	-1.086	0.841	0.188	-0.098	-0.659	-1.148	-0.243	-0.307	0.051	-0.313	-0.062	-0.1748	0.0733007	1.13489
PF3D7_0826800	small nucleolar RNA snoR05		-0.42	0.249	-0.302	-0.404	-1.089	-0.328	-0.202	-0.701	-0.596	-1.293	0.092	-0.451	-0.399	-0.192	-0.204	-0.2308	0.0734365	1.13409
PF3D7_1005100	U3 small nucleolar RNA-associated protein 25, putative		1.545	1.079	0.535	-0.646	-1.466	1.298	0.993	0.396	-0.997	-1.435	-0.247	-0.086	-0.139	-0.351	0.031	-0.1584	0.0735956	1.13315
PF3D7_0907700	proteasome activator 28 subunit beta, putative		1.459	0.912	0.85	0.742	0.244	1.351	0.899	0.787	0.428	0.126	-0.108	-0.013	-0.063	-0.314	-0.118	-0.1232	0.0738579	1.1316
PF3D7_0522300	18S rRNA (guanine-N(7))-methyltransferase, putative		0.682	0.74	0.438	-0.355	-0.662	0.744	0.631	0.178	-0.6	-0.806	0.062	-0.109	-0.26	-0.245	-0.144	-0.1392	0.0742453	1.12933
PF3D7_1027400	DNA-directed RNA polymerase II subunit RPB7, putative		1.079	0.638	0.593	0.138	-0.908	0.925	0.612	0.156	-0.192	-0.941	-0.154	-0.026	-0.437	-0.33	-0.033	-0.196	0.0742701	1.12919
PF3D7_0619800	conserved Plasmodium membrane protein, unknown function		0.106	0.303	0.266	0.365	-0.006	0.09	0.293	0.238	0.356	-0.074	-0.016	-0.01	-0.028	-0.009	-0.068	-0.0262	0.0755469	1.12178
PF3D7_0804800	peptidyl-prolyl cis-trans isomerase		1.125	0.573	0.137	0.312	-0.604	0.917	0.332	0.18	0.175	-0.669	-0.208	-0.241	0.043	-0.137	-0.065	-0.1216	0.0760768	1.11875
PF3D7_1350400	ubiquitin-activating enzyme E1, putative		-0.096	-0.338	-0.083	0.111	0.666	0.455	-0.173	-0.055	0.471	0.729	0.551	0.165	0.028	0.36	0.063	0.2334	0.0762233	1.11791
PF3D7_1316200	ADP-ribosylation factor, putative		-0.683	-1.724	-1.96	-2.169	-1.671	-1.499	-2.023	-1.962	-2.411	-1.903	-0.816	-0.299	-0.002	-0.242	-0.232	-0.3182	0.07706	1.11317
PF3D7_0214800	conserved Plasmodium membrane protein, unknown function		0.663	0.105	-0.181	-1.473	-2.106	0.353	0.065	-0.331	-1.81	-2.095	-0.31	-0.04	-0.15	-0.337	0.011	-0.1652	0.0770863	1.11302
MAL5/7_5.8S:rRNA			-0.149	0.042	0.513	0.298	0.128	-0.287	-0.13	-0.665	0.065	-0.477	-0.138	-0.172	-1.178	-0.233	-0.605	-0.4652	0.0773356	1.11162
PF3D7_1418900	ATP-dependent RNA helicase DBP4, putative		1.236	0.814	0.35	-0.795	-1.83	1.13	0.709	0.201	-1.124	-1.809	-0.106	-0.105	-0.149	-0.329	0.021	-0.1336	0.0773587	1.11149
PF3D7_1229000	conserved Plasmodium membrane protein, unknown function		1.738	1.101	0.401	0.23	-0.383	1.678	0.97	0.362	0.144	-0.363	-0.06	-0.131	-0.039	-0.086	0.02	-0.0592	0.0774239	1.11113
PF3D7_0818100	zinc finger protein, putative		-0.645	-2.397	-3.686	-3.09	-2.51	-1.912	-2.99	-3.692	-3.439	-2.803	-1.267	-0.593	-0.006	-0.349	-0.293	-0.5016	0.0780088	1.10786
PF3D7_1328100	proteasome subunit beta type-7, putative		-1.515	-0.661	-0.006	1.115	0.821	-1.345	-0.57	0.368	1.271	0.796	0.17	0.091	0.374	0.156	-0.025	0.1532	0.0781219	1.10723
PF3D7_1364200	conserved Plasmodium protein, unknown function		0.373	-0.069	-0.307	-0.313	-0.428	0.218	-0.293	-0.391	-0.317	-0.448	-0.155	-0.224	-0.084	-0.004	-0.02	-0.0974	0.0781705	1.10696
PF3D7_1137900	conserved Plasmodium protein, unknown function		0.959	NA	0.318	0.225	0.386	0.516	0.172	-0.334	-0.104	0.383	-0.443		-0.652	-0.329	-0.003	-0.35675	0.0782135	1.10672
PF3D7_0212400	conserved Plasmodium membrane protein, unknown function		0.132	0.079	0.214	0.279	-0.136	0.085	0.075	0.205	0.27	-0.159	-0.047	-0.004	-0.009	-0.009	-0.023	-0.0184	0.078276	1.10637
PF3D7_0318500	conserved Plasmodium protein, unknown function		-1.013	-1.307	-1.883	-1.808	0.041	-1.417	-1.264	-2.299	-1.979	-0.056	-0.404	0.043	-0.416	-0.171	-0.097	-0.209	0.0786257	1.10444
PF3D7_1345100	thioredoxin 2		-0.029	0.165	0.046	-0.792	-2.153	-0.293	0.188	-0.275	-1.372	-2.234	-0.264	0.023	-0.321	-0.58	-0.081	-0.2446	0.0787046	1.104
PF3D7_1308400	conserved Plasmodium protein, unknown function		-1.024	-0.671	-0.18	0.33	0.46	-0.989	-0.63	-0.068	0.452	0.447	0.035	0.041	0.112	0.122	-0.013	0.0594	0.0791704	1.10144
PF3D7_1107800	AP2 domain transcription factor, putative		-2.142	-0.335	-0.32	-2.153	-0.544	-2.584	-0.257	-0.663	-2.724	-0.642	-0.442	0.078	-0.343	-0.571	-0.098	-0.2752	0.0791725	1.10143
PF3D7_0525800	inner membrane complex protein 1g, putative		-1.251	-3.29	-4.446	-4.55	-2.293	-2.929	-4.375	-4.529	-4.672	-2.868	-1.678	-1.085	-0.083	-0.122	-0.575	-0.7086	0.0794189	1.10008
PF3D7_0921700	conserved Plasmodium protein, unknown function		-1.259	-1.468	-0.413	0.404	0.524	-1.046	-1.242	-0.259	0.707	0.427	0.213	0.226	0.154	0.303	-0.097	0.1598	0.0798431	1.09776
PF3D7_1454000	RNA-binding protein, putative		0.738	0.613	0.266	-0.351	-0.755	0.735	0.48	0.023	-0.546	-0.756	-0.003	-0.133	-0.243	-0.195	-0.001	-0.115	0.0800992	1.09637
PF3D7_0816000	ribosome assembly protein RRB1, putative		1.383	1.228	0.545	-0.772	-1.397	1.298	1.014	0.275	-1.314	-1.385	-0.085	-0.214	-0.27	-0.542	0.012	-0.2198	0.0804177	1.09465
PF3D7_1138600	beta-catenin-like protein 1, putative		1.163	0.278	0.32	0.396	0.085	0.706	0.019	0.264	0.368	-0.035	-0.457	-0.259	-0.056	-0.028	-0.12	-0.184	0.0804532	1.09446
PF3D7_1451000	conserved Plasmodium protein, unknown function		0.947	0.902	0.332	0.057	-0.056	1.152	1.07	0.43	0.013	0.018	0.205	0.168	0.098	-0.044	0.074	0.1002	0.0804665	1.09439
PF3D7_0405300	liver specific protein 2, putative		1.579	1.062	0.177	-0.328	0.132	2.054	1.158	0.261	-0.121	0.178	0.475	0.096	0.084	0.207	0.046	0.1816	0.0806538	1.09338
PF3D7_1419100	ATP-dependent rRNA helicase SPB4, putative		1.133	0.844	0.513	-0.299	-1.378	1.054	0.678	0.392	-0.726	-1.399	-0.079	-0.166	-0.121	-0.427	-0.021	-0.1628	0.0813521	1.08963
PF3D7_0803900	C/D small nucleolar RNA		0.392	0.542	0.543	0.156	-0.936	-0.36	0.283	-0.365	-0.275	-0.773	-0.752	-0.259	-0.908	-0.431	0.163	-0.4374	0.0814097	1.08932
PF3D7_0924700	splicing factor 3A subunit 3, putative		1.109	0.617	0.309	0.094	-0.19	0.759	0.477	0.219	0.09	-0.279	-0.35	-0.14	-0.09	-0.004	-0.089	-0.1346	0.0814912	1.08889
PF3D7_1466100	protein phosphatase containing kelch-like domains		-1.591	-1.485	-0.584	0.298	0.787	-1.641	-1.076	-0.327	0.6	0.841	-0.05	0.409	0.257	0.302	0.054	0.1944	0.0815539	1.08856
PF3D7_0722300	ubiquitin carboxyl-terminal hydrolase, putative		1.098	0.917	0.463	0.085	-0.458	1.079	0.83	0.451	-0.049	-0.482	-0.019	-0.087	-0.012	-0.134	-0.024	-0.0552	0.0815795	1.08842
PF3D7_1232000	phenylalanine--tRNA ligase		-1.885	0.021	0.33	0.566	0.522	-1.805	0.199	0.279	0.679	0.644	0.08	0.178	-0.051	0.113	0.122	0.0884	0.0819463	1.08647
PF3D7_1333800	conserved Plasmodium protein, unknown function		0.389	0.271	0.481	0.343	-0.564	0.337	0.113	0.406	-0.127	-0.686	-0.052	-0.158	-0.075	-0.47	-0.122	-0.1754	0.0819796	1.08629
PF3D7_0104300	ubiquitin carboxyl-terminal hydrolase 1, putative		0.019	-0.892	-1.145	-1.548	-2.239	-0.482	-0.992	-1.325	-1.758	-2.23	-0.501	-0.1	-0.18	-0.21	0.009	-0.1964	0.0821357	1.08547
PF3D7_1016000	conserved Plasmodium protein, unknown function		-0.607	-1.273	-1.915	-1.633	-1.17	-1.208	-1.696	-2.02	-1.72	-1.22	-0.601	-0.423	-0.105	-0.087	-0.05	-0.2532	0.0821986	1.08514
PF3D7_1342600	myosin A		-0.848	-3.243	-3.628	-3.779	-3.658	-2.685	-4.068	-3.691	-4.307	-3.962	-1.837	-0.825	-0.063	-0.528	-0.304	-0.7114	0.0822002	1.08513
PF3D7_1350500	conserved Plasmodium protein, unknown function		0.096	0.116	-0.42	-0.605	-0.182	0.105	-0.03	-0.477	-0.636	-0.252	0.009	-0.146	-0.057	-0.031	-0.07	-0.059	0.0824711	1.0837
PF3D7_0909800	small nuclear ribonucleoprotein Sm D3, putative		0.581	0.728	0.582	0.312	-0.431	0.518	0.454	0.311	-0.06	-0.368	-0.063	-0.274	-0.271	-0.372	0.063	-0.1834	0.082522	1.08343
PF3D7_0219700	Plasmodium exported protein (PHISTc), unknown function		1.7	-0.186	-2.076	-2.481	-2.899	1.401	-0.844	-2.275	-2.612	-2.896	-0.299	-0.658	-0.199	-0.131	0.003	-0.2568	0.082973	1.08106
PF3D7_1023000	conserved Plasmodium membrane protein, unknown function		-0.529	-1.232	-1.373	-1.323	-0.585	-1.102	-1.341	-1.567	-1.373	-0.726	-0.573	-0.109	-0.194	-0.05	-0.141	-0.2134	0.0831565	1.0801
PF3D7_0209700	RING zinc finger protein, putative		0.986	0.58	-0.291	-0.941	-1.254	0.952	0.404	-0.575	-1.124	-1.224	-0.034	-0.176	-0.284	-0.183	0.03	-0.1294	0.0831868	1.07995
PF3D7_1251600	conserved Plasmodium protein, unknown function		1.089	0.435	0.065	-0.418	-1.469	0.911	0.382	-0.007	-0.79	-1.508	-0.178	-0.053	-0.072	-0.372	-0.039	-0.1428	0.0836561	1.0775
PF3D7_1223600	conserved Plasmodium protein, unknown function		0.173	0.588	0.208	0.284	0.392	0.541	0.668	0.208	0.621	0.468	0.368	0.08	0	0.337	0.076	0.1722	0.0836836	1.07736
PF3D7_1104100	syntaxin, Qa-SNARE family		0.52	0.142	-0.209	-0.422	-0.417	0.269	0.022	-0.27	-0.389	-0.551	-0.251	-0.12	-0.061	0.033	-0.134	-0.1066	0.0838833	1.07632
PF3D7_1404900	conserved Plasmodium protein, unknown function		-0.368	-0.635	-0.985	-1.611	-1.908	-0.715	-0.704	-1.092	-1.592	-2.136	-0.347	-0.069	-0.107	0.019	-0.228	-0.1464	0.0839321	1.07607
PF3D7_1327700	regulator of nonsense transcripts 3B, putative		1.212	1.004	0.503	0.255	-0.748	1.094	0.748	0.423	-0.032	-0.702	-0.118	-0.256	-0.08	-0.287	0.046	-0.139	0.0839337	1.07606
PF3D7_1422100	mitochondrial ribosomal protein L21 precursor, putative		-0.327	-0.974	-0.68	-0.076	0.389	-0.231	-0.891	-0.413	-0.103	0.509	0.096	0.083	0.267	-0.027	0.12	0.1078	0.0840936	1.07524
PF3D7_1476000	conserved Plasmodium protein, unknown function		1.819	1.303	-0.026	-1.525	-2.567	1.893	1.034	-0.655	-2.426	-2.785	0.074	-0.269	-0.629	-0.901	-0.218	-0.3886	0.0841931	1.07472
PF3D7_0102500	erythrocyte binding antigen-181		-1.037	-3.377	-4.678	-4.385	-3.552	-2.538	-4.222	-4.891	-4.599	-3.737	-1.501	-0.845	-0.213	-0.214	-0.185	-0.5916	0.0844644	1.07333
PF3D7_1309600	ribosomal RNA methyltransferase, putative		1.038	0.733	0.449	0.381	-0.651	0.944	0.664	0.48	0.185	-0.735	-0.094	-0.069	0.031	-0.196	-0.084	-0.0824	0.084618	1.07254
PF3D7_0914300	met-10+ like protein, putative		1.513	0.882	0.464	-0.275	-0.874	1.164	0.796	0.295	-0.48	-0.821	-0.349	-0.086	-0.169	-0.205	0.053	-0.1512	0.0851855	1.06963
PF3D7_1036900	conserved Plasmodium protein, unknown function		0.387	0.115	0.133	0.072	-0.613	0.203	-0.032	0.209	-0.136	-0.724	-0.184	-0.147	0.076	-0.208	-0.111	-0.1148	0.0852629	1.06924
PF3D7_1341500	inner membrane complex suture component, putative		0.032	-0.403	-1.699	-1.478	0.738	0.087	-0.617	-2.383	-1.715	0.47	0.055	-0.214	-0.684	-0.237	-0.268	-0.2696	0.0853998	1.06854
PF3D7_0822300	small nuclear ribonucleoprotein G, putative		0.738	0.549	0.541	0.36	-0.596	0.503	0.565	0.488	0.14	-0.664	-0.235	0.016	-0.053	-0.22	-0.068	-0.112	0.085522	1.06792
PF3D7_0821200	conserved Plasmodium protein, unknown function		1.34	0.65	0.178	0.167	0.452	1.319	0.361	0.088	0.049	0.422	-0.021	-0.289	-0.09	-0.118	-0.03	-0.1096	0.0861939	1.06452
PF3D7_0725500			0.944	-0.348	0.074	-0.234	-0.326	-0.173	-0.57	-0.433	-0.299	-0.537	-1.117	-0.222	-0.507	-0.065	-0.211	-0.4244	0.0862053	1.06447
PF3D7_1124800	ribosome biogenesis regulatory protein, putative		0.537	0.753	0.747	0.038	-1.18	0.343	0.752	0.631	-0.375	-1.255	-0.194	-0.001	-0.116	-0.413	-0.075	-0.1598	0.0862627	1.06418
PF3D7_0821600	polyribonucleotide 5'-hydroxyl-kinase Clp1, putative		0.812	0.69	0.089	-0.246	-0.932	0.758	0.645	0.041	-0.524	-1.012	-0.054	-0.045	-0.048	-0.278	-0.08	-0.101	0.0866251	1.06236
PF12TR018			-0.643	-0.504	0.036	0.63	0.512	-0.513	-0.549	0.199	0.675	0.688	0.13	-0.045	0.163	0.045	0.176	0.0938	0.0868391	1.06128
PF3D7_1024200	RNA-binding protein, putative		-0.505	-1.62	0.556	0.831	-0.014	0.268	-0.915	0.714	0.863	0.1	0.773	0.705	0.158	0.032	0.114	0.3564	0.0869098	1.06093
PF3D7_0812300	sporozoite surface protein 3, putative		0.95	0.077	-0.928	-0.72	0.322	1.268	0.685	-0.437	-0.394	0.127	0.318	0.608	0.491	0.326	-0.195	0.3096	0.0871358	1.0598
PF3D7_0704000	conserved Plasmodium membrane protein, unknown function		1.392	1.028	0.509	0.226	-0.231	1.375	0.77	0.445	0.003	-0.251	-0.017	-0.258	-0.064	-0.223	-0.02	-0.1164	0.0872502	1.05923
PF3D7_0630500	ribosome biogenesis protein YTM1, putative		1.582	1.445	1.147	-0.124	-1.541	1.365	1.482	0.984	-0.796	-1.836	-0.217	0.037	-0.163	-0.672	-0.295	-0.262	0.087335	1.05881
PF3D7_0412300	phosphopantothenoylcysteine synthetase, putative		-0.891	-0.024	-0.168	0.88	1.06	-0.298	-0.079	0.411	1.194	1.117	0.593	-0.055	0.579	0.314	0.057	0.2976	0.0873461	1.05876
PF3D7_1453900	conserved Plasmodium protein, unknown function		0.974	0.545	0.208	-0.679	-1.026	0.847	0.334	-0.04	-1.132	-0.95	-0.127	-0.211	-0.248	-0.453	0.076	-0.1926	0.088478	1.05316
PF3D7_0918800	dihydrouridine synthase, putative		1.482	0.854	0.61	-0.567	-1.84	1.224	0.787	0.332	-1.104	-1.804	-0.258	-0.067	-0.278	-0.537	0.036	-0.2208	0.0885722	1.0527
PF3D7_1225900	conserved Plasmodium protein, unknown function		-1.611	-0.806	-0.116	0.534	0.611	-1.508	-0.415	0.045	0.74	0.558	0.103	0.391	0.161	0.206	-0.053	0.1616	0.0886128	1.0525
Pfa_raR_6328a			1.415	0.564	0.152	1.418	0.544	0.847	-0.617	0.274	0.916	0.285	-0.568	-1.181	0.122	-0.502	-0.259	-0.4776	0.0888203	1.05149
PF3D7_1220200	conserved Plasmodium protein, unknown function, pseudogene		-1.171	-0.753	-0.288	0.682	0.893	-0.826	NA	-0.164	1.053	0.909	0.345		0.124	0.371	0.016	0.214	0.0890087	1.05057
PF3D7_0519900	conserved Plasmodium protein, unknown function		-0.185	0.287	0.428	0.49	0.472	0.086	0.475	0.55	0.726	0.378	0.271	0.188	0.122	0.236	-0.094	0.1446	0.0890338	1.05044
PF3D7_0727200	cysteine desulfurase, putative		1.911	1.484	0.522	-0.687	-1.352	1.803	1.198	0.252	-0.906	-1.256	-0.108	-0.286	-0.27	-0.219	0.096	-0.1574	0.0896378	1.04751
PF3D7_1340900	sodium-dependent phosphate transporter		-0.068	-0.056	-0.501	-0.988	-0.467	-0.16	-0.193	-0.641	-0.999	-0.916	-0.092	-0.137	-0.14	-0.011	-0.449	-0.1658	0.0901618	1.04498
PF3D7_1026300	conserved Plasmodium protein, unknown function		-0.466	-0.788	0.321	0.64	0.147	-0.37	-0.122	0.857	0.688	0.24	0.096	0.666	0.536	0.048	0.093	0.2878	0.0908611	1.04162
PF3D7_1447800	calponin homology domain-containing protein, putative		1.442	1.3	0.154	-0.183	-0.152	1.545	1.116	-0.067	-0.331	-0.398	0.103	-0.184	-0.221	-0.148	-0.246	-0.1392	0.0909112	1.04138
PF3D7_1013100	U3 small nucleolar RNA-associated protein 13, putative		0.658	0.417	0.187	-0.218	-1.02	0.587	0.364	0.133	-0.458	-1.037	-0.071	-0.053	-0.054	-0.24	-0.017	-0.087	0.090955	1.04117
PF3D7_1424200	small nucleolar RNA snoR25		0.102	0.649	0.377	0.008	-0.687	-0.01	0.379	-0.036	-0.046	-0.682	-0.112	-0.27	-0.413	-0.054	0.005	-0.1688	0.091441	1.03886
PF3D7_0921800	ribosome production factor 1, putative		1.712	1.135	0.518	-0.581	-1.616	1.245	1.076	0.45	-0.809	-1.674	-0.467	-0.059	-0.068	-0.228	-0.058	-0.176	0.0914641	1.03875
PF3D7_1128200	multiprotein-bridging factor 1, putative		-0.529	-0.676	-0.693	-0.289	-0.533	-0.55	-0.712	-0.894	-0.303	-0.689	-0.021	-0.036	-0.201	-0.014	-0.156	-0.0856	0.0917322	1.03748
PF3D7_0917700	GPN-loop GTPase, putative		1.381	1.453	0.428	-0.092	-0.625	1.121	1.096	0.311	-0.164	-0.588	-0.26	-0.357	-0.117	-0.072	0.037	-0.1538	0.0918074	1.03712
PF3D7_0919200	PPPDE peptidase, putative		-1.354	-3.005	-5.365	-4.958	-2.394	-2.748	-4.001	-5.324	-5.146	-2.787	-1.394	-0.996	0.041	-0.188	-0.393	-0.586	0.091912	1.03663
PF3D7_0103900	parasite-infected erythrocyte surface protein		-0.993	-0.36	0.662	1.161	0.61	-0.833	-0.266	0.76	1.129	0.647	0.16	0.094	0.098	-0.032	0.037	0.0714	0.0919903	1.03626
PF3D7_1364300	pre-mRNA-splicing factor ATP-dependent RNA helicase PRP16		1.589	1.024	0.332	-0.457	-0.244	1.365	0.813	0.212	-0.384	-0.348	-0.224	-0.211	-0.12	0.073	-0.104	-0.1172	0.0922585	1.03499
MAL11/13_5.8S:rRNA			0.411	-0.455	-0.4	-0.176	-0.621	-0.483	-0.691	-1.103	-0.574	-0.444	-0.894	-0.236	-0.703	-0.398	0.177	-0.4108	0.0922859	1.03486
PF3D7_0908300.1			-0.6	-1.021	0.073	0.99	0.957	-1.19	-2.04	0.043	0.732	0.851	-0.59	-1.019	-0.03	-0.258	-0.106	-0.4006	0.0925871	1.03345
PF3D7_1450200	conserved Plasmodium protein, unknown function		1.293	0.943	0.459	0.108	-0.612	1.17	0.797	0.331	-0.281	-0.576	-0.123	-0.146	-0.128	-0.389	0.036	-0.15	0.092617	1.03331
PF3D7_0323400	Rh5 interacting protein		-0.896	-2.729	-3.913	-4.386	-3.028	-2.025	-3.612	-4.664	-4.09	-3.326	-1.129	-0.883	-0.751	0.296	-0.298	-0.553	0.0928354	1.03229
PF3D7_1223900	50S ribosomal protein L24, putative		-0.355	0.086	0.475	0.324	-0.052	0.157	0.289	0.606	0.331	0.045	0.512	0.203	0.131	0.007	0.097	0.19	0.09288	1.03208
PF3D7_1349400	cytidine and deoxycytidylate deaminase, putative		1.017	0.72	0.783	-0.207	-1.121	1.036	0.585	0.755	-0.387	-1.19	0.019	-0.135	-0.028	-0.18	-0.069	-0.0786	0.093153	1.0308
PF3D7_1360100	RNA-binding protein, putative		0.4	0.502	0.068	-0.002	0.42	0.192	0.228	0.006	0.045	0.303	-0.208	-0.274	-0.062	0.047	-0.117	-0.1228	0.093326	1.03
PF3D7_0110800	transcription initiation factor TFIIB, putative		0.261	0.133	0.504	-0.244	-1.135	-0.136	0.107	0.376	-0.68	-1.146	-0.397	-0.026	-0.128	-0.436	-0.011	-0.1996	0.0933815	1.02974
PF3D7_1318800	translocation protein SEC63		-0.18	-0.454	-0.383	-0.425	-0.684	-0.412	-0.428	-0.428	-0.506	-0.844	-0.232	0.026	-0.045	-0.081	-0.16	-0.0984	0.0933982	1.02966
PF3D7_1472100	protein transport protein YIP1, putative		0.889	0.263	-0.128	-0.303	-0.336	0.649	0.125	-0.394	-0.27	-0.363	-0.24	-0.138	-0.266	0.033	-0.027	-0.1276	0.0935459	1.02898
PF3D7_1116300	peptidyl-prolyl cis-trans isomerase		1.359	0.982	0.556	0.01	-0.142	1.214	0.835	0.171	0.082	-0.334	-0.145	-0.147	-0.385	0.072	-0.192	-0.1594	0.0935958	1.02874
PF3D7_1035500	merozoite surface protein 6		-1.472	-3.56	-3.869	-4.514	-1.905	-3.471	-4.136	-4.005	-4.827	-2.494	-1.999	-0.576	-0.136	-0.313	-0.589	-0.7226	0.0938505	1.02756
PF3D7_0929700	conserved Plasmodium protein, unknown function		-1.098	-1.97	-0.418	0.61	0.922	-0.331	-0.869	-0.087	0.731	0.891	0.767	1.101	0.331	0.121	-0.031	0.4578	0.0941879	1.026
PF3D7_1364600	aldehyde reductase, putative		-1.23	-1.943	-0.888	0.422	0.973	-1.097	-1.831	-0.608	0.891	0.927	0.133	0.112	0.28	0.469	-0.046	0.1896	0.0945041	1.02455
PF3D7_0818000	conserved protein, unknown function		0.279	-0.164	-0.529	-0.765	-0.899	0.076	-0.259	-0.544	-0.979	-0.884	-0.203	-0.095	-0.015	-0.214	0.015	-0.1024	0.0945429	1.02437
PF3D7_1301600	erythrocyte binding antigen-140		-1.004	-3.784	-5.116	-5.233	-3.933	-2.774	-4.657	-5.176	-5.526	-4.273	-1.77	-0.873	-0.06	-0.293	-0.34	-0.6672	0.0948003	1.02319
PF3D7_0929000	transcription initiation factor TFIID subunit 7, putative		1.239	0.693	0.084	-0.201	-0.367	1.156	0.662	0.046	-0.236	-0.351	-0.083	-0.031	-0.038	-0.035	0.016	-0.0342	0.0948497	1.02296
PF3D7_1411100.1			0.486	0.322	-0.193	-0.37	0.238	0.408	0.121	-0.393	-0.323	0.165	-0.078	-0.201	-0.2	0.047	-0.073	-0.101	0.0949814	1.02236
PF3D7_1220400	debranching enzyme-associated ribonuclease, putative		1.242	0.659	0.276	-0.531	-0.032	1.073	0.575	0.067	-0.518	-0.048	-0.169	-0.084	-0.209	0.013	-0.016	-0.093	0.0949967	1.02229
PF3D7_1114800	glycerol-3-phosphate dehydrogenase, putative		0.583	0.66	-0.321	-0.555	0.497	0.408	0.144	-0.484	-0.566	0.416	-0.175	-0.516	-0.163	-0.011	-0.081	-0.1892	0.0951292	1.02169
PF3D7_1136900	subtilisin-like protease 2		0.122	-1.393	-2.912	-2.878	-2.306	-1.063	-2.109	-3.07	-2.856	-2.621	-1.185	-0.716	-0.158	0.022	-0.315	-0.4704	0.0952346	1.02121
PF3D7_1032100	mRNA-decapping enzyme subunit 1, putative		0.597	0.193	-0.047	-0.165	-0.692	0.478	0.095	-0.032	-0.316	-0.695	-0.119	-0.098	0.015	-0.151	-0.003	-0.0712	0.0953858	1.02052
PF3D7_1464700	ATP synthase (C/AC39) subunit, putative		-0.274	-0.071	-0.203	-0.605	-0.173	-0.391	-0.114	-0.511	-0.604	-0.28	-0.117	-0.043	-0.308	0.001	-0.107	-0.1148	0.0957722	1.01876
PF3D7_1305900	conserved Plasmodium protein, unknown function		0.538	1.112	1.02	0.176	-0.08	0.527	1.095	0.895	-0.205	-0.293	-0.011	-0.017	-0.125	-0.381	-0.213	-0.1494	0.0960095	1.01769
PF3D7_1140900	conserved Plasmodium protein, unknown function		-1.713	-1.329	-0.984	0.444	1.267	-1.268	-1.263	-0.747	0.861	1.19	0.445	0.066	0.237	0.417	-0.077	0.2176	0.0961061	1.01725
PF3D7_0420100	serine/threonine protein kinase RIO2		0.722	0.599	0.338	-0.096	-0.463	0.491	0.484	0.297	-0.293	-0.421	-0.231	-0.115	-0.041	-0.197	0.042	-0.1084	0.096228	1.0167
PF3D7_1314900	general transcription factor IIH subunit 2		0.746	0.611	0.585	0.367	-0.697	0.784	0.547	0.357	0.147	-0.771	0.038	-0.064	-0.228	-0.22	-0.074	-0.1096	0.09654	1.01529
PF3D7_1332700	ATP-dependent RNA helicase DBP8, putative		1.208	0.94	0.439	-0.311	-1.542	1.035	0.794	0.254	-0.887	-1.523	-0.173	-0.146	-0.185	-0.576	0.019	-0.2122	0.0965476	1.01526
PF3D7_1474100	mitochondrial ribosomal protein L20 precursor, putative		-0.571	-0.526	1.42	1.54	0.212	-1.462	-1.01	1.385	1.094	0.249	-0.891	-0.484	-0.035	-0.446	0.037	-0.3638	0.0970025	1.01322
PF3D7_1429200	AP2 domain transcription factor AP2-O3, putative		1.044	0.765	0.073	-0.193	0.038	1.032	0.639	-0.073	-0.34	0.068	-0.012	-0.126	-0.146	-0.147	0.03	-0.0802	0.0973679	1.01158
PF3D7_1118600	histone acetyltransferase		0.606	0.287	0.001	-0.429	-0.837	0.527	0.233	-0.152	-0.627	-0.797	-0.079	-0.054	-0.153	-0.198	0.04	-0.0888	0.0973757	1.01155
PF3D7_0809500	histone acetyltransferase subunit NuA4, putative		1.673	1.224	0.549	0.12	-0.04	1.513	1.008	0.292	0.218	-0.17	-0.16	-0.216	-0.257	0.098	-0.13	-0.133	0.0977185	1.01002
PF3D7_1242900	mitochondrial import inner membrane translocase subunit TIM13, putative		-0.29	1.318	1.141	0.788	0.712	-0.259	1.192	1.114	0.575	0.434	0.031	-0.126	-0.027	-0.213	-0.278	-0.1226	0.0980401	1.0086
PF3D7_0610900	transcription elongation factor SPT5, putative		0.653	0.357	0.332	0.004	-0.827	0.449	0.314	0.296	-0.309	-0.85	-0.204	-0.043	-0.036	-0.313	-0.023	-0.1238	0.0985418	1.00638
PF3D7_0206900.1			-0.414	-1.356	-1.235	-0.814	-1.175	-1.07	-1.607	-1.212	-1.054	-1.276	-0.656	-0.251	0.023	-0.24	-0.101	-0.245	0.0988157	1.00517
PF3D7_0524100	conserved Plasmodium protein, unknown function		0.942	0.04	-0.024	-0.141	-0.621	0.573	-0.129	-0.028	-0.38	-0.61	-0.369	-0.169	-0.004	-0.239	0.011	-0.154	0.0988896	1.00485
PF3D7_1251200	coronin		-1.146	-3.4	-5.19	-5.293	-2.386	-3.079	-4.748	-5.436	-5.197	-2.931	-1.933	-1.348	-0.246	0.096	-0.545	-0.7952	0.0989614	1.00453
PF3D7_0211500	GAF domain-related protein, putative		-0.834	-0.754	-0.901	-0.079	1.312	-0.2	-0.46	-0.842	0.376	1.24	0.634	0.294	0.059	0.455	-0.072	0.274	0.0993895	1.00266
PF3D7_1218000	thrombospondin-related apical membrane protein		-1.074	-1.988	-2.185	-1.4	-1.895	-1.653	-1.918	-2.613	-1.933	-1.891	-0.579	0.07	-0.428	-0.533	0.004	-0.2932	0.0997751	1.00098
PF3D7_0313900	conserved Plasmodium protein, unknown function		0.923	1.276	0.363	0.138	0.266	0.962	0.804	-0.011	-0.185	0.28	0.039	-0.472	-0.374	-0.323	0.014	-0.2232	0.100209	0.999095
PF3D7_1326200	conserved Plasmodium protein, unknown function		0.267	-0.169	0.078	-0.033	-0.056	-0.053	-0.164	-0.049	-0.178	-0.079	-0.32	0.005	-0.127	-0.145	-0.023	-0.122	0.100345	0.998504
malmito_rna_RNA4:rRNA			-0.926	-1.857	-0.246	0.409	0.226	-2.3	-2.739	-0.272	0.215	0	-1.374	-0.882	-0.026	-0.194	-0.226	-0.5404	0.100922	0.996014
PF3D7_0717800	conserved Plasmodium protein, unknown function		0.253	0.779	0.456	0.034	-0.195	0.632	1.251	0.391	0.114	-0.025	0.379	0.472	-0.065	0.08	0.17	0.2072	0.101497	0.993546
PF3D7_1215200	peptidyl-prolyl cis-trans isomerase		-0.094	-0.579	-0.238	0.523	0.826	-0.106	-0.157	-0.112	0.859	0.856	-0.012	0.422	0.126	0.336	0.03	0.1804	0.101641	0.99293
PF3D7_0626600	conserved Plasmodium protein, unknown function		0.503	0.23	0.649	0.932	0.169	1.414	0.696	0.807	0.877	0.424	0.911	0.466	0.158	-0.055	0.255	0.347	0.101845	0.992061
PF3D7_1012000	E3 ubiquitin-protein ligase, putative		-1.048	-0.657	-0.561	-0.174	0.507	-0.973	-0.539	-0.469	0.085	0.468	0.075	0.118	0.092	0.259	-0.039	0.101	0.101917	0.991755
PF3D7_1452300	DER1-like protein		-1.605	-1.808	0.121	0.905	0.774	-0.577	-1.085	0.393	1.106	0.67	1.028	0.723	0.272	0.201	-0.104	0.424	0.102224	0.990448
PF3D7_1218600	arginine--tRNA ligase		1.04	0.684	0.859	0.329	-0.476	0.893	0.683	0.754	0.052	-0.483	-0.147	-0.001	-0.105	-0.277	-0.007	-0.1074	0.102307	0.990095
Pfa_asR_361			2.144	1.078	0.431	0.158	0.145	2.209	0.725	NA	-0.24	-0.151	0.065	-0.353		-0.398	-0.296	-0.2455	0.102597	0.988865
PF3D7_0724400	mitochondrial import inner membrane translocase subunit TIM14, putative		0.738	0.336	0.367	-0.116	-0.415	0.434	0.228	0.389	-0.369	-0.439	-0.304	-0.108	0.022	-0.253	-0.024	-0.1334	0.102839	0.98784
PF3D7_1352400	conserved Plasmodium protein, unknown function		-0.48	-0.132	-0.128	0.075	0.118	-0.418	-0.077	-0.104	0.337	0.17	0.062	0.055	0.024	0.262	0.052	0.091	0.103105	0.986721
PF3D7_1142700	methyltransferase, putative		1.463	1.454	0.945	0.065	-0.575	1.514	1.425	0.625	-0.19	-0.743	0.051	-0.029	-0.32	-0.255	-0.168	-0.1442	0.104721	0.979964
PF3D7_1214300	geranylgeranyl transferase type2 beta subunit, putative		0.144	0.19	0.348	0.302	-0.165	0.034	0.195	0.326	0.273	-0.21	-0.11	0.005	-0.022	-0.029	-0.045	-0.0402	0.104756	0.979822
PF3D7_1464200	zinc finger protein, putative		2.516	1.743	0.614	-0.277	-1.221	2.328	1.385	0.262	-0.778	-1.041	-0.188	-0.358	-0.352	-0.501	0.18	-0.2438	0.1055	0.976746
PF3D7_0219300	conserved Plasmodium protein, unknown function		0.771	1.077	0.436	0.149	0.292	0.725	0.797	0.254	0.197	0.167	-0.046	-0.28	-0.182	0.048	-0.125	-0.117	0.105713	0.975872
PF3D7_0521100	conserved Plasmodium protein, unknown function		-0.123	0.632	0.012	0.482	0.298	1.267	1.352	0.237	0.445	0.594	1.39	0.72	0.225	-0.037	0.296	0.5188	0.106034	0.974557
PF3D7_0307800	conserved Plasmodium protein, unknown function		0.772	0.752	0.035	0.107	-0.073	0.764	0.559	-0.093	0.074	-0.089	-0.008	-0.193	-0.128	-0.033	-0.016	-0.0756	0.106232	0.973743
PF3D7_0828800	GPI-anchored micronemal antigen		-1.204	-3.341	-4.534	-4.493	-3.623	-2.919	-4.218	-4.464	-4.827	-3.967	-1.715	-0.877	0.07	-0.334	-0.344	-0.64	0.106264	0.973615
PF3D7_1452800	conserved Plasmodium protein, unknown function		-0.161	0.276	-0.085	-0.177	-0.332	0.748	1.232	-0.255	-0.133	0.308	0.909	0.956	-0.17	0.044	0.64	0.4758	0.106284	0.97353
PF3D7_1310800	conserved Plasmodium protein, unknown function		1.186	1.074	0.762	-0.291	-1.075	1.01	0.942	0.533	-0.667	-0.972	-0.176	-0.132	-0.229	-0.376	0.103	-0.162	0.106317	0.973398
PF3D7_0810000	acyl-CoA binding protein, putative		-0.141	0.484	0.659	0.52	0.37	-0.148	0.341	0.345	0.493	0.29	-0.007	-0.143	-0.314	-0.027	-0.08	-0.1142	0.107524	0.968495
PF3D7_1433400	conserved Plasmodium membrane protein, unknown function		-2.218	-1.408	-0.464	-0.095	0.372	-2.284	-1.228	-0.337	0.142	0.434	-0.066	0.18	0.127	0.237	0.062	0.108	0.107543	0.968416
PF3D7_0304700	conserved Plasmodium protein, unknown function		0.058	-0.078	-0.192	0.39	0.363	1.57	0.438	0.154	0.593	0.433	1.512	0.516	0.346	0.203	0.07	0.5294	0.108071	0.966291
PF3D7_0627800	acetyl-CoA synthetase, putative		0.002	-0.294	-0.056	-0.068	-0.234	-0.223	-0.291	-0.246	-0.121	-0.25	-0.225	0.003	-0.19	-0.053	-0.016	-0.0962	0.108193	0.965799
PF3D7_1437000	N-acetyltransferase, putative		0.174	0.199	-0.194	-0.073	0.107	0.028	0.009	-0.304	-0.026	0.073	-0.146	-0.19	-0.11	0.047	-0.034	-0.0866	0.108588	0.964216
PF3D7_0521500	ribosomal large subunit pseudouridylate synthase, putative		-0.702	0.316	0.718	0.558	0.27	-0.346	0.87	0.672	0.724	0.337	0.356	0.554	-0.046	0.166	0.067	0.2194	0.108601	0.964167
PF3D7_1471000	RNA 3'-terminal phosphate cyclase-like protein, putative		1.337	1.295	0.703	-0.526	-1.324	1.377	1.129	0.466	-0.757	-1.327	0.04	-0.166	-0.237	-0.231	-0.003	-0.1194	0.108873	0.963078
PF3D7_0308600	pre-mRNA-processing factor 19, putative		0.016	-0.058	0.09	-0.08	-1.07	-0.208	-0.071	0.077	-0.32	-1.111	-0.224	-0.013	-0.013	-0.24	-0.041	-0.1062	0.109043	0.962403
PF3D7_1135000.1			-0.462	-1.629	0.725	1.26	0.966	-0.675	NA	0.768	1.076	0.677	-0.213		0.043	-0.184	-0.289	-0.16075	0.109903	0.958992
PF3D7_1117700	GTP-binding nuclear protein RAN/TC4		-0.724	-0.443	-0.044	0.252	0.357	-0.528	-0.278	0.14	0.716	0.259	0.196	0.165	0.184	0.464	-0.098	0.1822	0.110035	0.958469
PF3D7_1233700	homocysteine S-methyltransferase, putative		0.566	-0.549	-0.428	-0.179	0.811	0.998	-0.301	0.059	0.25	0.575	0.432	0.248	0.487	0.429	-0.236	0.272	0.110784	0.955524
PF3D7_1020400	rRNA (cytosine-C(5))-methyltransferase, putative		1.928	1.616	0.861	-0.059	-1.18	1.996	1.413	0.422	-0.548	-1.223	0.068	-0.203	-0.439	-0.489	-0.043	-0.2212	0.110796	0.955477
PF3D7_0311500	conserved Plasmodium protein, unknown function		1.291	0.481	-0.008	-0.402	-0.499	1.051	0.218	-0.282	-0.307	-0.556	-0.24	-0.263	-0.274	0.095	-0.057	-0.1478	0.110836	0.95532
PF3D7_0519600	zinc finger protein, putative		0.433	0.53	0.158	0.049	-0.119	0.391	0.418	0.097	-0.015	-0.084	-0.042	-0.112	-0.061	-0.064	0.035	-0.0488	0.110921	0.954987
PF3D7_1121400	WD repeat-containing protein, putative		0.314	0.343	-0.212	-0.327	0.177	0.805	0.305	-0.097	0.254	0.266	0.491	-0.038	0.115	0.581	0.089	0.2476	0.110977	0.954766
PF3D7_1248800	conserved Plasmodium protein, unknown function		0.665	0.742	1.643	1.149	0.464	0.478	0.862	1.377	1.009	0.247	-0.187	0.12	-0.266	-0.14	-0.217	-0.138	0.111044	0.954504
PF3D7_1229100	multidrug resistance-associated protein 2		0.924	1.057	-0.442	-1.59	-2.308	0.956	0.753	-0.551	-1.766	-2.343	0.032	-0.304	-0.109	-0.176	-0.035	-0.1184	0.111055	0.954463
PF3D7_0209800	ATP-dependent RNA helicase UAP56		-0.087	0.058	0.238	0.121	-0.653	0.093	0.287	0.303	0.105	-0.633	0.18	0.229	0.065	-0.016	0.02	0.0956	0.111245	0.95372
PF3D7_1236000	vesicle transport v-SNARE protein VTI1, putative		-0.721	-0.416	-0.053	0.372	0.398	-0.633	-0.481	0.023	0.531	0.582	0.088	-0.065	0.076	0.159	0.184	0.0884	0.111812	0.951512
PF3D7_0721500	conserved Plasmodium membrane protein, unknown function		-0.451	-0.339	-0.548	0.548	0.798	-0.11	-0.509	-0.104	0.8	0.993	0.341	-0.17	0.444	0.252	0.195	0.2124	0.111814	0.951505
PF3D7_1243800	WD repeat-containing protein 82, putative		1.114	0.859	0.239	-0.132	-0.632	1.171	0.778	0.157	-0.232	-0.807	0.057	-0.081	-0.082	-0.1	-0.175	-0.0762	0.111966	0.950914
PF3D7_0105400.1			-1.074	-1.17	-2.324	-2.313	0.73	-1.462	-1.766	-2.592	-2.244	0.696	-0.388	-0.596	-0.268	0.069	-0.034	-0.2434	0.112103	0.950384
PF3D7_0315300	conserved Plasmodium protein, unknown function		0.33	-0.008	0.233	0.448	0.011	0.626	0.343	0.244	0.437	0.114	0.296	0.351	0.011	-0.011	0.103	0.15	0.112175	0.950102
PF3D7_0523000	multidrug resistance protein 1		0.229	-0.262	-0.553	-1.23	-2.582	-0.026	-0.389	-0.573	-1.739	-2.601	-0.255	-0.127	-0.02	-0.509	-0.019	-0.186	0.112298	0.949627
PF3D7_1313800	conserved Plasmodium membrane protein, unknown function		0.639	0.271	-0.298	-0.778	-1.244	0.585	0.158	-0.397	-1.157	-1.254	-0.054	-0.113	-0.099	-0.379	-0.01	-0.131	0.112422	0.94915
PF3D7_0424600	Plasmodium exported protein (PHISTb), unknown function		-0.806	-1.38	-2.077	-2.976	-4.187	-1.002	-1.688	-2.066	-3.769	-4.301	-0.196	-0.308	0.011	-0.793	-0.114	-0.28	0.113148	0.946355
PF3D7_1111000	tRNA m5C-methyltransferase, putative		1.478	1.058	0.679	-0.274	-0.784	1.163	0.851	0.568	-0.459	-0.677	-0.315	-0.207	-0.111	-0.185	0.107	-0.1422	0.113304	0.945756
Pfa_vasR_7576			1.031	0.732	0.049	-0.355	-0.18	0.962	0.568	-0.457	-0.383	-0.282	-0.069	-0.164	-0.506	-0.028	-0.102	-0.1738	0.113315	0.945714
PF3D7_0814900	superoxide dismutase [Fe]		-1.478	-0.594	0.191	0.852	0.622	-1.223	-0.562	0.314	1.034	0.573	0.255	0.032	0.123	0.182	-0.049	0.1086	0.113329	0.945659
PF3D7_0322400	regulator of initiation factor 2 (eIF2)		0.979	0.83	0.455	-0.365	-1.048	0.924	0.763	0.443	-0.579	-1.069	-0.055	-0.067	-0.012	-0.214	-0.021	-0.0738	0.113337	0.945628
PF3D7_1372400	acyl-CoA synthetase		-1.029	-0.413	-0.807	-0.297	0.285	-0.165	-0.482	-0.711	0.081	0.615	0.864	-0.069	0.096	0.378	0.33	0.3198	0.113397	0.945399
PF3D7_0730900	EMP1-trafficking protein		0.836	1.647	0.772	-1.727	-3.9	0.63	1.444	0.304	-2.854	-3.889	-0.206	-0.203	-0.468	-1.127	0.011	-0.3986	0.113456	0.945172
PF3D7_1351900	conserved Plasmodium protein, unknown function		-0.037	0.122	-0.312	-0.055	-0.204	0.056	0.079	-0.075	0.126	-0.168	0.093	-0.043	0.237	0.181	0.036	0.1008	0.113809	0.943824
PF3D7_1017300.1			0.289	0.136	0.361	-0.364	-0.19	0.119	0.262	0.132	-0.715	-0.357	-0.17	0.126	-0.229	-0.351	-0.167	-0.1582	0.11403	0.94298
PF3D7_0812200	trypsin-like serine protease, putative		-0.964	-0.656	0.412	1.062	0.685	-0.56	NA	0.605	1.242	0.668	0.404		0.193	0.18	-0.017	0.19	0.114179	0.942416
PF3D7_0405500	conserved Plasmodium protein, unknown function		1.636	1.048	0.285	0.007	-0.314	0.999	0.689	0.369	-0.147	-0.465	-0.637	-0.359	0.084	-0.154	-0.151	-0.2434	0.114228	0.942229
PF3D7_0818800	U3 small nucleolar ribonucleoprotein protein IMP4, putative		0.875	0.579	0.197	-0.471	-0.733	0.561	0.396	0.102	-0.641	-0.641	-0.314	-0.183	-0.095	-0.17	0.092	-0.134	0.11451	0.941155
PF3D7_1123500	conserved Plasmodium protein, unknown function		0.637	0.406	-0.228	-0.292	-0.874	0.652	0.216	-0.237	-0.432	-0.939	0.015	-0.19	-0.009	-0.14	-0.065	-0.0778	0.114812	0.940012
PF3D7_1107000	U6 snRNA-associated Sm-like protein LSm4, putative		-0.189	0.177	0.383	0.495	0.315	-0.291	0.08	0.303	0.558	0.138	-0.102	-0.097	-0.08	0.063	-0.177	-0.0786	0.114962	0.939444
PF3D7_1473900	conserved Plasmodium protein, unknown function		1.8	1.176	0.002	-1.268	-1.272	1.614	0.747	-0.277	-1.416	-1.146	-0.186	-0.429	-0.279	-0.148	0.126	-0.1832	0.115037	0.939161
MAL8a_5.8S:rRNA			0.749	-0.233	-0.09	0.636	-0.599	-0.202	-0.388	-0.827	0.156	-0.373	-0.951	-0.155	-0.737	-0.48	0.226	-0.4194	0.115227	0.938444
PF3D7_0907000	conserved Plasmodium protein, unknown function		1.585	1.085	0.834	1.138	0.547	1.65	0.875	0.732	1.076	0.377	0.065	-0.21	-0.102	-0.062	-0.17	-0.0958	0.115239	0.9384
PF3D7_1332000	syntaxin, Qa-SNARE family		0.053	0.063	-0.231	-0.434	-0.285	-0.087	0.021	-0.202	-0.54	-0.321	-0.14	-0.042	0.029	-0.106	-0.036	-0.059	0.11556	0.937192
PF3D7_1241800	ATP-dependent RNA helicase DBP9, putative		0.906	0.691	0.45	-0.235	-1.248	0.817	0.537	0.354	-0.659	-1.229	-0.089	-0.154	-0.096	-0.424	0.019	-0.1488	0.115608	0.937012
PF3D7_0616300	conserved Plasmodium protein, unknown function		1.839	1.48	0.53	0.339	0.257	1.9	1.512	0.533	0.611	0.364	0.061	0.032	0.003	0.272	0.107	0.095	0.115931	0.935799
PF3D7_0914700	major facilitator superfamily-related transporter, putative		1.232	0.179	-0.431	-0.004	-0.795	0.999	-0.1	-0.329	-0.121	-0.926	-0.233	-0.279	0.102	-0.117	-0.131	-0.1316	0.11642	0.933972
PF3D7_0614300	major facilitator superfamily-related transporter, putative		-1.613	-0.234	-0.481	-0.044	0.048	-1.399	-0.138	-0.479	0.276	0.043	0.214	0.096	0.002	0.32	-0.005	0.1254	0.116436	0.933913
PF3D7_1321900	conserved Plasmodium protein, unknown function		0.246	-0.699	-0.708	-1.079	-1.856	-0.306	-0.752	-0.754	-1.733	-1.91	-0.552	-0.053	-0.046	-0.654	-0.054	-0.2718	0.116658	0.933086
PF3D7_1127900	conserved Plasmodium protein, unknown function		0.615	0.317	-0.637	-1.435	-1.094	0.39	0.095	-0.784	-1.317	-1.248	-0.225	-0.222	-0.147	0.118	-0.154	-0.126	0.116781	0.932628
PF3D7_0303300	DNA-directed RNA polymerases I, II, and III subunit RPABC2, putative		0.664	0.383	0.458	0.041	-0.652	0.442	0.432	0.373	-0.212	-0.699	-0.222	0.049	-0.085	-0.253	-0.047	-0.1116	0.117355	0.930498
PF3D7_0826900	conserved Plasmodium protein, unknown function		-0.059	-0.219	-0.471	0.125	0.286	-0.042	-0.241	-0.274	0.225	0.368	0.017	-0.022	0.197	0.1	0.082	0.0748	0.117799	0.928858
PF3D7_0318200	DNA-directed RNA polymerase II subunit RPB1		0.449	0.22	0.049	-0.11	-0.873	0.314	0.183	0.06	-0.293	-0.894	-0.135	-0.037	0.011	-0.183	-0.021	-0.073	0.11788	0.92856
PF3D7_0933100	conserved Plasmodium protein, unknown function		1.135	0.731	-0.486	-0.662	-0.203	1.563	0.94	-0.516	-0.394	-0.216	0.428	0.209	-0.03	0.268	-0.013	0.1724	0.118378	0.926729
PF3D7_0730300	AP2 domain transcription factor AP2-L, putative		0.467	-0.558	-0.626	-1.502	-3.437	0.255	-0.762	-0.733	-2.365	-3.499	-0.212	-0.204	-0.107	-0.863	-0.062	-0.2896	0.118621	0.925838
PF3D7_1146000	ribosome assembly protein 4, putative		1.551	1.22	0.971	-0.397	-1.624	1.382	1.132	0.746	-1.028	-1.607	-0.169	-0.088	-0.225	-0.631	0.017	-0.2192	0.11881	0.925146
PF3D7_1228400	conserved Plasmodium protein, unknown function		1.033	0.888	0.365	-0.393	-0.944	1.006	0.922	0.23	-0.734	-1.115	-0.027	0.034	-0.135	-0.341	-0.171	-0.128	0.119009	0.924421
PF3D7_1455100	protein tyrosine phosphatase, putative		-0.309	-0.321	-0.58	-0.998	-1.615	-0.584	-0.344	-0.604	-1.03	-1.744	-0.275	-0.023	-0.024	-0.032	-0.129	-0.0966	0.119175	0.923816
PF3D7_1445800	conserved Plasmodium membrane protein, unknown function		1.252	-0.252	-0.292	-0.107	0.746	1.649	0.548	-0.473	0.444	0.863	0.397	0.8	-0.181	0.551	0.117	0.3368	0.11922	0.923649
PF3D7_1355200	RAP protein, putative		2.887	2.062	0.548	-0.06	-1.006	3.104	1.816	0.213	-0.587	-1.343	0.217	-0.246	-0.335	-0.527	-0.337	-0.2456	0.119593	0.922295
PF3D7_1227900	RNA pseudouridylate synthase, putative		0.995	1.015	1.052	-0.105	-1.218	0.673	0.951	0.702	-0.433	-1.089	-0.322	-0.064	-0.35	-0.328	0.129	-0.187	0.119755	0.921706
PF3D7_1237900	conserved Plasmodium protein, unknown function		0.339	-0.406	-0.638	-1.256	-1.933	-0.002	-0.494	-0.611	-1.794	-2.011	-0.341	-0.088	0.027	-0.538	-0.078	-0.2036	0.119783	0.921604
PF3D7_1251500	ATP-dependent RNA helicase DRS1, putative		1.08	0.905	0.617	-0.641	-1.48	1.004	0.888	0.419	-1.073	-1.515	-0.076	-0.017	-0.198	-0.432	-0.035	-0.1516	0.119901	0.921176
PF3D7_0820200	phosphatidylglycerophosphate synthase		0.329	0.335	0.215	0.064	0.407	0.406	0.134	0.004	0.004	0.28	0.077	-0.201	-0.211	-0.06	-0.127	-0.1044	0.119962	0.920957
PF3D7_1234400	aspartyl protease, putative		1.014	0.476	0.092	-0.118	0.198	1.823	1.397	0.007	0.201	0.227	0.809	0.921	-0.085	0.319	0.029	0.3986	0.120062	0.920595
PF3D7_1238900	protein kinase 2		-1.382	-1.544	-1.393	-1.926	-2.306	-2.538	-1.561	-1.691	-2.216	-2.495	-1.156	-0.017	-0.298	-0.29	-0.189	-0.39	0.120327	0.919637
PF3D7_1024700	conserved Plasmodium protein, unknown function		-1.121	-1.644	0.019	0.584	0.271	-0.403	-0.868	0.264	0.589	0.23	0.718	0.776	0.245	0.005	-0.041	0.3406	0.12052	0.91894
PF3D7_1370100	tRNA Cysteine		1.177	0.355	NA	0.12	0.084	1.804	0.961	-0.071	0.286	0.068	0.627	0.606		0.166	-0.016	0.34575	0.120578	0.918731
PF3D7_0203200	conserved Plasmodium protein, unknown function		1.619	1.026	-0.107	-0.569	-0.429	1.715	0.816	-0.335	-0.697	-0.526	0.096	-0.21	-0.228	-0.128	-0.097	-0.1134	0.121241	0.916351
PF3D7_0608400	conserved Plasmodium protein, unknown function		0.549	0.297	0.21	0.704	0.572	0.496	0.232	0.236	0.565	0.541	-0.053	-0.065	0.026	-0.139	-0.031	-0.0524	0.121252	0.916312
PF3D7_1115600	peptidyl-prolyl cis-trans isomerase		-2.089	-1.288	-1.301	0.784	1.295	-1.87	-1.32	-0.949	1.318	1.282	0.219	-0.032	0.352	0.534	-0.013	0.212	0.121267	0.916256
PF3D7_1204100	conserved Plasmodium protein, unknown function		0.768	0.316	0.485	0.409	0.091	0.618	0.108	0.537	0.223	0.08	-0.15	-0.208	0.052	-0.186	-0.011	-0.1006	0.121282	0.916203
PF3D7_1302300	Plasmodium exported protein, unknown function		-0.333	-0.44	-0.284	-0.109	-1.399	-0.575	-0.749	-0.285	-0.681	-1.362	-0.242	-0.309	-0.001	-0.572	0.037	-0.2174	0.121681	0.914778
PF3D7_0212800	multidrug efflux pump, putative		0.014	0.375	0.756	0.756	-0.021	-0.546	0.298	0.836	0.414	-0.199	-0.56	-0.077	0.08	-0.342	-0.178	-0.2154	0.122142	0.913134
PF3D7_0220100	DnaJ protein, putative		1.295	0.663	-0.075	-1.831	-2.177	1.308	0.612	-0.428	-2.243	-2.23	0.013	-0.051	-0.353	-0.412	-0.053	-0.1712	0.122266	0.912695
PF3D7_1463700	cyclin 1		0.522	0.654	0.574	0.42	-0.129	0.538	0.49	0.524	0.246	-0.14	0.016	-0.164	-0.05	-0.174	-0.011	-0.0766	0.122286	0.912623
PF3D7_1003200	ribosome-binding factor A, putative		-0.406	-0.182	0.711	0.552	0.278	-0.488	0.584	0.778	1.144	0.494	-0.082	0.766	0.067	0.592	0.216	0.3118	0.122324	0.912488
PF3D7_1342900	AP2 domain transcription factor, putative		0.75	0.737	0.695	0.059	-1.214	0.655	0.679	0.572	-0.531	-1.32	-0.095	-0.058	-0.123	-0.59	-0.106	-0.1944	0.122352	0.91239
PF3D7_1405700	RING zinc finger protein, putative		-0.506	-0.211	-0.659	-1.068	-1.003	-0.779	-0.635	-0.624	-1.227	-1.01	-0.273	-0.424	0.035	-0.159	-0.007	-0.1656	0.122484	0.911919
PF3D7_1336000	conserved Plasmodium protein, unknown function		1.188	0.732	0.159	-0.171	-0.201	1.12	0.61	-0.014	-0.239	-0.144	-0.068	-0.122	-0.173	-0.068	0.057	-0.0748	0.12252	0.911792
PF3D7_1316900	conserved Plasmodium protein, unknown function		-0.374	-0.231	-0.23	-0.347	-0.688	-0.398	-0.174	-0.137	-0.295	-0.672	-0.024	0.057	0.093	0.052	0.016	0.0388	0.12276	0.910944
PF3D7_1466700	60S ribosome subunit biogenesis protein NIP7, putative		1.069	1.246	0.708	-0.419	-1.095	0.806	0.92	0.371	-0.777	-0.876	-0.263	-0.326	-0.337	-0.358	0.219	-0.213	0.122765	0.910925
PF3D7_1462100	conserved Plasmodium protein, unknown function		-2	-2.2	-0.348	0.755	1.135	-0.278	-1.189	-0.146	1.036	1.083	1.722	1.011	0.202	0.281	-0.052	0.6328	0.123057	0.909895
Pfa_npcR_6894			-0.344	-0.946	-0.896	-1.058	-0.909	-1.26	-1.02	-1.007	-1.364	-1.034	-0.916	-0.074	-0.111	-0.306	-0.125	-0.3064	0.123771	0.90738
PF3D7_0424700	serine/threonine protein kinase, FIKK family		2.111	1.991	-0.032	-2.613	-3.795	2.177	1.577	-0.414	-3.225	-3.755	0.066	-0.414	-0.382	-0.612	0.04	-0.2604	0.123778	0.907357
PF3D7_0822900	conserved Plasmodium protein, unknown function		-1.323	-3.121	-4.717	-4.772	-1.766	-3.301	-4.035	-4.862	-4.773	-2.196	-1.978	-0.914	-0.145	-0.001	-0.43	-0.6936	0.123938	0.906794
PF3D7_1338100	26S proteasome regulatory subunit RPN3, putative		-1.773	-0.683	-0.269	0.237	0.501	-1.784	-0.541	-0.189	0.454	0.496	-0.011	0.142	0.08	0.217	-0.005	0.0846	0.124303	0.905518
PF3D7_0612800	6-cysteine protein		1.003	0.999	0.467	0.031	-0.481	0.915	0.843	0.253	0.05	-0.477	-0.088	-0.156	-0.214	0.019	0.004	-0.087	0.125018	0.903029
PF3D7_0505200	actin-like protein, putative		-0.67	-0.553	-0.025	-0.276	-0.496	-0.898	-0.463	-0.218	-0.442	-0.556	-0.228	0.09	-0.193	-0.166	-0.06	-0.1114	0.12541	0.901667
PF3D7_0218400	ATP-dependent RNA helicase DDX47, putative		0.973	0.663	0.439	-0.502	-1.101	0.683	0.717	0.339	-0.689	-1.147	-0.29	0.054	-0.1	-0.187	-0.046	-0.1138	0.125442	0.901555
PF3D7_1013400	conserved Plasmodium protein, unknown function		0.914	0.394	-0.409	-0.038	0.076	1.308	0.407	-0.512	0.358	0.367	0.394	0.013	-0.103	0.396	0.291	0.1982	0.12593	0.899872
PF3D7_0509900	conserved Plasmodium protein, unknown function		-0.562	-0.659	-0.246	0.439	0.846	1.102	-0.14	-0.018	1.065	0.713	1.664	0.519	0.228	0.626	-0.133	0.5808	0.125966	0.899747
PF3D7_1317000	U4/U6.U5 tri-snRNP-associated protein 2, putative		0.292	0.541	0.117	0.068	0.131	0.246	0.381	0.022	0.086	0.114	-0.046	-0.16	-0.095	0.018	-0.017	-0.06	0.125993	0.899653
PF3D7_1116700	dipeptidyl aminopeptidase 1		0.257	0.458	0.875	-0.578	-1.837	-0.02	0.635	0.355	-0.913	-1.997	-0.277	0.177	-0.52	-0.335	-0.16	-0.223	0.126144	0.899132
PF3D7_0914800	GINS complex subunit Psf3, putative		-1.589	-1.89	-0.827	0.124	0.598	-1.788	-2.075	-0.741	0.05	0.475	-0.199	-0.185	0.086	-0.074	-0.123	-0.099	0.12634	0.89846
PF3D7_1030000	transcription elongation factor SPT4, putative		0.948	0.391	-0.284	-0.567	-0.476	0.813	0.186	-0.424	-0.558	-0.446	-0.135	-0.205	-0.14	0.009	0.03	-0.0882	0.12637	0.898357
PF3D7_1231200	conserved Plasmodium protein, unknown function		0.468	-0.96	-3.122	-2.508	-2.514	-0.621	-2.296	-2.873	-2.767	-2.863	-1.089	-1.336	0.249	-0.259	-0.349	-0.5568	0.126398	0.898259
PF3D7_0421700	conserved Plasmodium protein, unknown function		0.43	0.482	-0.089	-0.267	0.228	0.846	0.523	-0.038	-0.154	0.29	0.416	0.041	0.051	0.113	0.062	0.1366	0.126463	0.898037
PF3D7_1201800	cytochrome c oxidase assembly protein COX19, putative		-0.505	-1.025	-0.039	0.538	0.818	-0.051	-0.67	-0.057	0.849	0.739	0.454	0.355	-0.018	0.311	-0.079	0.2046	0.126658	0.897368
PF3D7_1359100	riboflavin kinase / FAD synthase family protein, putative		1.087	0.706	0.096	-0.693	-0.569	0.661	0.428	-0.1	-0.758	-0.469	-0.426	-0.278	-0.196	-0.065	0.1	-0.173	0.126735	0.897104
PF3D7_0931800	proteasome subunit beta type-6, putative		-1.315	-1.009	-0.321	0.25	0.327	-1.404	-0.684	-0.174	0.401	0.429	-0.089	0.325	0.147	0.151	0.102	0.1272	0.126758	0.897026
PF3D7_1023300	conserved Plasmodium protein, unknown function		-0.031	0.032	0.718	1.041	0.414	-0.11	-0.322	0.753	0.454	0.318	-0.079	-0.354	0.035	-0.587	-0.096	-0.2162	0.126861	0.896671
PF3D7_0516700	ubiquitin carboxyl-terminal hydrolase 2, putative		-0.367	-0.141	-0.318	-0.416	0.123	-0.43	-0.198	-0.48	-0.378	0.063	-0.063	-0.057	-0.162	0.038	-0.06	-0.0608	0.127042	0.896054
PF3D7_0316000	microneme associated antigen		-0.085	-1.203	-1.688	-1.394	-1.414	-0.759	-1.607	-1.75	-1.527	-1.38	-0.674	-0.404	-0.062	-0.133	0.034	-0.2478	0.127278	0.895248
PF3D7_1107700	pescadillo homolog		0.859	0.711	0.663	-0.273	-1.337	0.696	0.549	0.537	-0.728	-1.254	-0.163	-0.162	-0.126	-0.455	0.083	-0.1646	0.127413	0.894788
PF3D7_1201500	XPA binding protein 1, putative		1.149	0.726	0.541	-0.447	-1.324	1.038	0.742	0.289	-0.982	-1.377	-0.111	0.016	-0.252	-0.535	-0.053	-0.187	0.12768	0.893878
PF3D7_0518000	NOSIP domain-containing protein, putative		1.131	0.715	0.016	-0.271	-0.101	1.064	0.407	-0.159	-0.254	-0.128	-0.067	-0.308	-0.175	0.017	-0.027	-0.112	0.127727	0.893718
PF3D7_1027000	conserved Plasmodium protein, unknown function		1.101	0.489	0.474	0.818	0.445	1.284	0.654	1.024	0.763	0.553	0.183	0.165	0.55	-0.055	0.108	0.1902	0.127812	0.893427
PF3D7_0319300	ubiquitin-conjugating enzyme E2, putative		0.475	0.896	0.268	-0.134	-0.241	0.317	0.537	-0.11	-0.234	-0.121	-0.158	-0.359	-0.378	-0.1	0.12	-0.175	0.128837	0.889958
PF3D7_1354700	conserved Plasmodium protein, unknown function		1.345	0.888	0.176	0.026	-0.068	1.607	1.557	0.358	-0.115	0.192	0.262	0.669	0.182	-0.141	0.26	0.2464	0.128915	0.889695
PF3D7_1017900	26S proteasome regulatory subunit p55, putative		-0.799	-0.366	0.152	0.562	0.603	-0.578	-0.232	0.323	0.589	0.54	0.221	0.134	0.171	0.027	-0.063	0.098	0.128918	0.889687
PF3D7_1218200	conserved Plasmodium protein, unknown function		0.58	0.298	0.238	-0.18	-0.227	0.472	0.201	0.092	-0.375	-0.139	-0.108	-0.097	-0.146	-0.195	0.088	-0.0916	0.129379	0.888137
PF3D7_0814700	conserved Plasmodium protein, unknown function		0.758	0.59	-0.22	-0.541	-0.26	1.034	0.515	-0.105	-0.287	-0.209	0.276	-0.075	0.115	0.254	0.051	0.1242	0.129494	0.887751
PF3D7_0424100	reticulocyte binding protein homologue 5		-1.175	-3.077	-3.671	-3.859	-2.623	-2.706	-3.419	-3.712	-4.051	-3.037	-1.531	-0.342	-0.041	-0.192	-0.414	-0.504	0.129579	0.887466
PF3D7_0106500	conserved Plasmodium protein, unknown function		-0.631	-1.75	-1.403	0.292	1.039	-0.195	-1.832	-0.896	0.974	0.977	0.436	-0.082	0.507	0.682	-0.062	0.2962	0.129681	0.887123
PF3D7_1210700	conserved Plasmodium protein, unknown function		-1.915	-2.095	-0.938	0.574	1.101	-1.163	NA	-0.72	1.118	1.052	0.752		0.218	0.544	-0.049	0.36625	0.129949	0.886226
PF3D7_0109000	photosensitized INA-labeled protein PHIL1, putative		-1.132	-3.551	-5.243	-5.216	-2.45	-3.307	-4.765	-5.367	-5.199	-2.827	-2.175	-1.214	-0.124	0.017	-0.377	-0.7746	0.13187	0.879854
PF3D7_1109600	small nucleolar RNA SNORD127		0.025	0.32	0.182	-0.047	-0.812	-0.279	0.114	-0.032	-0.132	-0.693	-0.304	-0.206	-0.214	-0.085	0.119	-0.138	0.132003	0.879415
PF3D7_1330700	GPI transamidase subunit PIG-U, putative		-0.441	-0.521	-0.203	0.44	0.671	-0.694	-0.835	-0.133	0.301	0.642	-0.253	-0.314	0.07	-0.139	-0.029	-0.133	0.132015	0.879377
PF3D7_0630200	secreted ookinete protein, putative		0.619	0.655	-0.05	-0.682	-0.117	1.017	0.831	-0.14	-0.374	-0.077	0.398	0.176	-0.09	0.308	0.04	0.1664	0.132186	0.878814
PF3D7_1239500	DNA gyrase subunit B		-1.041	-1.124	-0.257	0.027	0.616	-0.432	-0.752	-0.229	0.313	0.512	0.609	0.372	0.028	0.286	-0.104	0.2382	0.132332	0.878337
BSD			0.243	1.589	1.121	-2.027	-1.704	0.454	1.814	0.96	-1.729	-1.52	0.211	0.225	-0.161	0.298	0.184	0.1514	0.132622	0.877386
PF3D7_1018300	conserved Plasmodium protein, unknown function		0.397	-0.039	-0.178	-0.338	-1.247	0.244	-0.078	-0.211	-0.687	-1.263	-0.153	-0.039	-0.033	-0.349	-0.016	-0.118	0.132665	0.877245
PF3D7_0214400	conserved Plasmodium protein, unknown function		1.187	0.848	0.394	-0.782	-2.181	1.048	0.601	0.198	-1.456	-2.093	-0.139	-0.247	-0.196	-0.674	0.088	-0.2336	0.132875	0.876558
PF3D7_0731200	Plasmodium exported protein, unknown function		1.188	-0.322	-2.507	-1.949	-2.201	0.689	-0.866	-2.608	-2.014	-2.141	-0.499	-0.544	-0.101	-0.065	0.06	-0.2298	0.133329	0.875074
PF3D7_0411000	conserved Plasmodium protein, unknown function		0.926	1.475	-0.602	-1.634	-2.298	0.976	1.21	-0.85	-1.892	-2.265	0.05	-0.265	-0.248	-0.258	0.033	-0.1376	0.13338	0.874908
Pfa_asR_6546			0.563	0.277	0.737	0.395	0.211	0.573	-0.062	0.326	NA	0.128	0.01	-0.339	-0.411		-0.083	-0.20575	0.133433	0.874737
PF3D7_0808100	AP-3 complex subunit delta, putative		0.292	0.335	0.08	0.177	0.479	0.443	0.3	0.135	0.379	0.507	0.151	-0.035	0.055	0.202	0.028	0.0802	0.133607	0.87417
PF3D7_0623800	tyrosine kinase-like protein, putative		0.469	0.206	-1.303	-2.391	-3.74	0.314	-0.078	-1.404	-3.084	-3.69	-0.155	-0.284	-0.101	-0.693	0.05	-0.2366	0.133721	0.873799
PF3D7_1243300	conserved Plasmodium protein, unknown function		0.618	0.22	0.095	-0.284	NA	0.935	0.565	-0.011	0.072	0.109	0.317	0.345	-0.106	0.356		0.228	0.133743	0.87373
PF3D7_0609900	conserved Plasmodium protein, unknown function		1.906	0.868	-0.161	-0.242	-0.222	1.687	0.507	-0.164	-0.442	-0.16	-0.219	-0.361	-0.003	-0.2	0.062	-0.1442	0.133899	0.873222
PF3D7_0711300	conserved Plasmodium protein, unknown function		0.37	0.576	0.616	0.275	-0.601	0.061	0.579	0.523	0.113	-0.592	-0.309	0.003	-0.093	-0.162	0.009	-0.1104	0.134444	0.87146
PF3D7_1202900	high mobility group protein B1		-0.401	-0.548	-0.875	0.614	0.556	-0.181	-0.564	-0.912	1.045	0.767	0.22	-0.016	-0.037	0.431	0.211	0.1618	0.134522	0.871207
PF3D7_0915600	conserved Plasmodium protein, unknown function		1.324	0.997	0.65	-0.461	-1.731	1.309	0.873	0.417	-1.127	-1.791	-0.015	-0.124	-0.233	-0.666	-0.06	-0.2196	0.134892	0.870015
PF3D7_0706200	conserved Plasmodium protein, unknown function		-0.53	-0.443	0.657	0.668	0.62	-0.234	0.178	0.658	0.98	0.548	0.296	0.621	0.001	0.312	-0.072	0.2316	0.135219	0.868964
PF3D7_0407300	transcription factor, putative		1.722	1.679	0.741	-0.623	-2.035	1.844	1.436	-0.077	-1.071	-2.138	0.122	-0.243	-0.818	-0.448	-0.103	-0.298	0.135534	0.867953
PF3D7_1252000	tRNA Glutamic acid		1.916	1.632	0.309	0.077	0.25	1.333	1.047	-0.175	0.247	0.25	-0.583	-0.585	-0.484	0.17	0	-0.2964	0.135858	0.866914
PF3D7_1003600	inner membrane complex protein 1c, putative		-0.992	-2.412	-2.494	-2.434	-1.522	-2.393	-2.796	-2.525	-2.46	-2.016	-1.401	-0.384	-0.031	-0.026	-0.494	-0.4672	0.136714	0.864187
Pfa_vasR_6493			0.652	0.546	0.334	0.339	0.674	0.449	0.6	NA	0.089	0.203	-0.203	0.054		-0.25	-0.471	-0.2175	0.13677	0.86401
PF3D7_0715400	secreted ookinete protein, putative		-0.681	-1.336	0.238	0.668	0.395	0.535	-0.504	0.271	0.812	0.421	1.216	0.832	0.033	0.144	0.026	0.4502	0.137438	0.861895
PF3D7_1102000			1.436	0.696	0.554	1.295	0.868	0.71	-1.148	0.565	1.027	0.635	-0.726	-1.844	0.011	-0.268	-0.233	-0.612	0.137463	0.861815
PF3D7_0708100	DNA-directed RNA polymerases I, II, and III subunit RPABC5, putative		0.834	0.797	0.711	0.014	-0.913	0.57	0.7	0.663	-0.527	-0.893	-0.264	-0.097	-0.048	-0.541	0.02	-0.186	0.137508	0.861673
PF3D7_1030500	26S proteasome regulatory subunit RPN9, putative		-0.657	-0.425	0.073	0.572	0.35	-0.614	-0.311	0.165	0.588	0.322	0.043	0.114	0.092	0.016	-0.028	0.0474	0.13783	0.860656
PF3D7_1469200	shewanella-like protein phosphatase 1, putative		-0.73	-1.519	-2.258	-1.81	-0.333	-1.241	-1.905	-2.591	-1.573	-0.533	-0.511	-0.386	-0.333	0.237	-0.2	-0.2386	0.13792	0.860371
PF3D7_0603900	conserved Plasmodium protein, unknown function		0.092	0.292	0.369	0.057	0	-0.476	-0.212	-0.208	-0.152	0.306	-0.568	-0.504	-0.577	-0.209	0.306	-0.3104	0.138545	0.858408
PF3D7_0925200	ribosomal RNA-processing protein 8, putative		1.737	1.192	0.523	-0.734	-1.53	1.7	0.981	0.216	-1.179	-1.426	-0.037	-0.211	-0.307	-0.445	0.104	-0.1792	0.138589	0.858272
PF3D7_1212800	iron-sulfur subunit of succinate dehydrogenase		0.794	-0.073	-0.952	0.061	0.85	0.72	0.149	-0.557	0.344	0.842	-0.074	0.222	0.395	0.283	-0.008	0.1636	0.138658	0.858056
PF3D7_1403300	conserved Plasmodium protein, unknown function		0.399	0.448	0.172	0.259	0.329	1.161	0.497	0.26	0.383	0.522	0.762	0.049	0.088	0.124	0.193	0.2432	0.138866	0.857403
PF3D7_0301800	Plasmodium exported protein, unknown function		0.757	-1.907	-3.822	-4.297	-4.252	0.349	-2.414	-3.885	-4.572	-4.099	-0.408	-0.507	-0.063	-0.275	0.153	-0.22	0.138868	0.857398
PF3D7_1206600	DNA-directed RNA polymerase III subunit RPC2, putative		1.091	0.876	0.526	-0.643	-1.723	0.959	0.775	0.342	-1.112	-1.649	-0.132	-0.101	-0.184	-0.469	0.074	-0.1624	0.13888	0.857359
PF3D7_1430700	NADP-specific glutamate dehydrogenase		-0.756	-0.225	0.462	1.106	0.979	-0.002	0.538	0.956	0.905	0.984	0.754	0.763	0.494	-0.201	0.005	0.363	0.139195	0.856376
PF3D7_1351200	conserved Plasmodium protein, unknown function		-0.06	0.153	0.039	0.46	0.358	0.229	0.172	0.099	0.68	0.33	0.289	0.019	0.06	0.22	-0.028	0.112	0.139285	0.856097
PF3D7_0526700	conserved protein, unknown function		-0.411	-0.356	0.089	0.431	0.339	-0.296	-0.237	0.109	0.483	0.303	0.115	0.119	0.02	0.052	-0.036	0.054	0.139426	0.855655
PF3D7_1356900	protein kinase 5		0.598	-0.099	0.012	0.627	0.557	0.642	0	0.392	0.732	0.548	0.044	0.099	0.38	0.105	-0.009	0.1238	0.139717	0.854752
PF3D7_1239100	mitochondrial ribosomal protein L23 precursor, putative		-0.837	-1.246	0.504	0.9	0.355	-2.575	-1.999	0.655	0.65	-0.007	-1.738	-0.753	0.151	-0.25	-0.362	-0.5904	0.139742	0.854672
PF3D7_1030400	conserved Plasmodium protein, unknown function		1.95	1.855	0.23	-0.025	0.1	2.143	1.551	-0.091	-0.202	-0.167	0.193	-0.304	-0.321	-0.177	-0.267	-0.1752	0.140027	0.853789
PF3D7_1038900	esterase, putative		-1.105	-1.232	0.665	0.734	0.704	-0.798	-0.623	0.58	1.001	0.721	0.307	0.609	-0.085	0.267	0.017	0.223	0.140369	0.85273
PF3D7_0613500	AP-3 complex subunit beta, putative		-0.35	0.094	0.191	0.466	0.488	-0.464	-0.015	0.102	0.526	0.444	-0.114	-0.109	-0.089	0.06	-0.044	-0.0592	0.140372	0.85272
PF3D7_1339100	tRNA Methionine		0.775	0.54	0.524	0.316	-0.732	0.339	0.403	0.505	0.323	-0.868	-0.436	-0.137	-0.019	0.007	-0.136	-0.1442	0.140769	0.851492
PF3D7_1104900	calcium/calmodulin-dependent protein kinase, putative		-1.193	-2.509	-4.235	-4.122	-0.999	-2.878	-3.679	-4.265	-4.063	-1.308	-1.685	-1.17	-0.03	0.059	-0.309	-0.627	0.140878	0.851157
PF3D7_0619300	conserved Plasmodium protein, unknown function		-0.756	-0.429	0.254	0.601	0.505	-0.767	-0.266	0.507	0.759	0.46	-0.011	0.163	0.253	0.158	-0.045	0.1036	0.141052	0.850622
PF3D7_0307100	40S ribosomal protein S12, putative		0.295	0.809	0.928	0.699	-0.678	0.355	0.78	0.545	0.471	-0.805	0.06	-0.029	-0.383	-0.228	-0.127	-0.1414	0.141061	0.850594
PF3D7_1336900	tryptophan--tRNA ligase		0.981	1.05	0.815	0.474	-0.198	0.99	1.045	0.724	0.139	-0.346	0.009	-0.005	-0.091	-0.335	-0.148	-0.114	0.141078	0.850542
PF3D7_1112000	conserved Plasmodium protein, unknown function		0.085	-0.254	-0.186	-0.101	-0.366	-0.475	-0.416	-0.407	-0.031	-0.448	-0.56	-0.162	-0.221	0.07	-0.082	-0.191	0.141252	0.850006
PF3D7_1002100	EMP1-trafficking protein		1.169	-1.218	-3.843	-3.46	-4.438	0.901	-1.896	-4.027	-3.582	-4.344	-0.268	-0.678	-0.184	-0.122	0.094	-0.2316	0.141488	0.849281
PF3D7_1309900	conserved Plasmodium protein, unknown function		-0.542	-0.363	0.64	1.001	-0.046	1.14	0.098	1.408	0.87	0.06	1.682	0.461	0.768	-0.131	0.106	0.5772	0.141559	0.849062
PF3D7_0508300	triose phosphate transporter		-1.996	-0.548	0.322	0.581	-0.171	-1.769	-0.12	0.409	0.752	-0.281	0.227	0.428	0.087	0.171	-0.11	0.1606	0.141837	0.84821
PF3D7_0714600	conserved Plasmodium protein, unknown function		0.768	0.657	-0.151	-0.311	-0.25	0.838	0.605	0.084	-0.279	-0.019	0.07	-0.052	0.235	0.032	0.231	0.1032	0.142072	0.847492
PF3D7_1351000	phosphatidylinositol transfer protein, putative		0.887	0.701	0.346	-0.335	-0.545	0.79	0.605	0.281	-0.645	-0.501	-0.097	-0.096	-0.065	-0.31	0.044	-0.1048	0.142093	0.847427
PF3D7_1115800	conserved Plasmodium protein, unknown function		0.073	-1.533	-3.03	-3.222	-3.618	-0.656	-1.943	-3.24	-3.499	-3.397	-0.729	-0.41	-0.21	-0.277	0.221	-0.281	0.142131	0.847312
PF3D7_1422800	actin-related protein, putative		1.723	1.356	0.711	0.724	0.092	1.744	1.09	0.329	0.67	0.065	0.021	-0.266	-0.382	-0.054	-0.027	-0.1416	0.14219	0.847132
PF3D7_0619400	cell division cycle protein 48 homologue, putative		-1.9	-1.051	-0.321	0.218	0.546	-1.853	-0.952	-0.159	0.364	0.475	0.047	0.099	0.162	0.146	-0.071	0.0766	0.142217	0.847048
PF3D7_0629600	conserved Plasmodium protein, unknown function		0.591	0.478	0.346	-0.706	-2.328	0.601	0.41	-0.042	-1.443	-2.41	0.01	-0.068	-0.388	-0.737	-0.082	-0.253	0.142343	0.846663
PF3D7_0918700	conserved Plasmodium protein, unknown function		1.37	-0.669	-3.048	-3.093	-3.002	0.999	-1.347	-3.217	-3.084	-2.985	-0.371	-0.678	-0.169	0.009	0.017	-0.2384	0.142402	0.846485
malmito_rna_RNA5:rRNA			0.114	-1.226	-0.79	0.804	0.293	-2.195	-3.161	-0.587	0.41	0.137	-2.309	-1.935	0.203	-0.394	-0.156	-0.9182	0.142596	0.845894
PF3D7_0905200	mitochondrial carrier protein, putative		1.014	0.695	0.43	-0.397	-1.59	0.949	0.598	0.215	-0.85	-1.538	-0.065	-0.097	-0.215	-0.453	0.052	-0.1556	0.143423	0.84338
PF3D7_1406000	RNA-binding protein 8A, putative		0.865	1.25	1.048	0.731	0.29	1.673	1.374	1	1.066	0.414	0.808	0.124	-0.048	0.335	0.124	0.2686	0.143502	0.843142
PF3D7_0309300	N2227-like protein, putative		1.799	1.333	-0.221	-0.429	-0.027	1.43	0.854	-0.507	-0.292	-0.057	-0.369	-0.479	-0.286	0.137	-0.03	-0.2054	0.143698	0.842548
PF3D7_0620900	tRNA Leucine		0.076	0.467	1.163	1.061	-0.216	1.005	1.471	1.388	1.064	-0.292	0.929	1.004	0.225	0.003	-0.076	0.417	0.14404	0.841517
PF3D7_1106800	protein kinase, putative		0.593	0.667	0.621	0.335	0.001	0.624	0.614	0.578	0.213	-0.033	0.031	-0.053	-0.043	-0.122	-0.034	-0.0442	0.14409	0.841365
PF3D7_0606600	conserved Plasmodium protein, unknown function		0.989	0.411	0.196	-0.06	-1.117	0.967	0.241	0.105	-0.457	-1.101	-0.022	-0.17	-0.091	-0.397	0.016	-0.1328	0.144105	0.841321
PF3D7_0914100	conserved Plasmodium protein, unknown function		-1.041	-1.82	-3.002	-2.652	-0.788	-1.724	-2.43	-2.972	-2.641	-0.927	-0.683	-0.61	0.03	0.011	-0.139	-0.2782	0.144377	0.840502
PF3D7_1317900	small ribosomal subunit nuclear export protein, putative		1.55	1.209	0.557	-0.884	-1.913	1.554	1.102	0.24	-1.415	-1.904	0.004	-0.107	-0.317	-0.531	0.009	-0.1884	0.144432	0.840338
PF3D7_1030300	conserved Plasmodium protein, unknown function		0.901	-0.78	-1.417	-1.156	-0.506	0.518	-1.243	-1.472	-1.027	-0.708	-0.383	-0.463	-0.055	0.129	-0.202	-0.1948	0.144635	0.839728
PF3D7_0725300	conserved Plasmodium protein, unknown function		1.704	1.567	1.149	-0.755	-2.287	1.657	1.47	0.957	-1.503	-2.381	-0.047	-0.097	-0.192	-0.748	-0.094	-0.2356	0.144737	0.83942
PF3D7_1032900	RNA polymerase II-associated protein 1, putative		2.097	1.853	0.824	-0.334	-1.449	2.143	1.665	0.708	-0.684	-1.466	0.046	-0.188	-0.116	-0.35	-0.017	-0.125	0.144854	0.839071
PF3D7_1108400	casein kinase 2, alpha subunit		-0.219	-0.313	0.193	0.451	-0.24	-0.162	-0.205	0.329	0.657	-0.318	0.057	0.108	0.136	0.206	-0.078	0.0858	0.145154	0.838172
PF3D7_0506200	TATA-box-binding protein		1.92	1.377	0.056	-0.231	-0.559	1.816	0.801	-0.307	-0.207	-0.573	-0.104	-0.576	-0.363	0.024	-0.014	-0.2066	0.145212	0.837997
PF3D7_1352500	thioredoxin-related protein, putative		-2.633	-1.4	-1.184	0.741	1.104	-2.4	-1.46	-0.926	1.153	1.074	0.233	-0.06	0.258	0.412	-0.03	0.1626	0.145958	0.835773
PF3D7_0602600	conserved Plasmodium protein, unknown function		0.589	0.421	0.121	-0.315	-0.614	0.453	0.245	0.026	-0.286	-0.601	-0.136	-0.176	-0.095	0.029	0.013	-0.073	0.146084	0.835396
PF3D7_1348700	WD repeat-containing protein 16, putative		0.484	0.365	-0.016	-0.247	0	1.093	0.378	-0.085	-0.027	0.298	0.609	0.013	-0.069	0.22	0.298	0.2142	0.146447	0.834318
PF3D7_1468400	zinc finger protein, putative		-0.541	-1.905	-3.494	-3.761	-0.927	-2.357	-3.19	-3.533	-3.627	-1.296	-1.816	-1.285	-0.039	0.134	-0.369	-0.675	0.147005	0.832668
PF3D7_0204400	dynein light chain, putative		0.852	0.96	0.61	-0.033	-0.387	0.879	0.65	0.538	-0.347	-0.387	0.027	-0.31	-0.072	-0.314	0	-0.1338	0.147052	0.832528
PF3D7_1231700	conserved Plasmodium protein, unknown function		2.565	1.835	0.824	1.081	0.416	2.474	1.638	0.921	0.989	0.204	-0.091	-0.197	0.097	-0.092	-0.212	-0.099	0.147255	0.831931
PF3D7_1209000	conserved Plasmodium protein, unknown function		0.751	0.576	0.669	0.339	-0.166	0.503	0.573	0.49	0.128	-0.091	-0.248	-0.003	-0.179	-0.211	0.075	-0.1132	0.14726	0.831914
PF3D7_0907600	translation initiation factor SUI1, putative		2.222	1.869	1.091	0.917	0.031	2.203	1.604	1.075	0.48	0.003	-0.019	-0.265	-0.016	-0.437	-0.028	-0.153	0.14735	0.831651
PF3D7_0902800	serine repeat antigen 9		-1.897	-2.342	-0.889	0.509	0.402	-1.645	-2.447	-0.322	0.842	0.418	0.252	-0.105	0.567	0.333	0.016	0.2126	0.147425	0.83143
PF3D7_1332500	SAM-dependent RNA methyltransferase, putative		1.22	1.227	0.498	-0.513	-1.096	1.05	1.157	0.071	-0.574	-1.069	-0.17	-0.07	-0.427	-0.061	0.027	-0.1402	0.147455	0.831341
PF3D7_0920700	conserved Plasmodium protein, unknown function		-1.559	-2.597	-1.909	-2.057	-0.659	-2.638	-2.88	-1.858	-2.202	-0.931	-1.079	-0.283	0.051	-0.145	-0.272	-0.3456	0.147786	0.830368
PF3D7_1147100	dynein light chain, putative		1.013	0.946	0.39	0.053	0.682	1.873	0.962	0.583	0.262	0.76	0.86	0.016	0.193	0.209	0.078	0.2712	0.14796	0.829857
PF3D7_1473500	conserved Plasmodium protein, unknown function		1.281	1.203	0.699	0.127	-0.696	1.32	1.119	0.414	-0.119	-0.698	0.039	-0.084	-0.285	-0.246	-0.002	-0.1156	0.148119	0.829389
PF3D7_0613600	conserved Plasmodium protein, unknown function		-0.734	-1.3	-1.651	-1.116	-0.408	-1.734	-1.641	-1.9	-1.058	-0.502	-1	-0.341	-0.249	0.058	-0.094	-0.3252	0.14832	0.828799
PF3D7_1147000	sporozoite and liver stage asparagine-rich protein		-0.378	-0.329	-0.313	-0.696	1.014	0.153	-0.163	-0.331	0.154	0.998	0.531	0.166	-0.018	0.85	-0.016	0.3026	0.148814	0.827357
PF3D7_0820500	protein transport protein YIF1, putative		0.676	0.196	-0.293	-0.663	-0.629	0.434	0.173	-0.535	-0.871	-0.529	-0.242	-0.023	-0.242	-0.208	0.1	-0.123	0.149321	0.825879
PF3D7_0625700	conserved Plasmodium protein, unknown function		-0.725	0.17	0.416	1.177	0.941	-0.662	0.191	0.659	1.355	0.899	0.063	0.021	0.243	0.178	-0.042	0.0926	0.149416	0.825603
PF3D7_0403700	pre-mRNA-splicing factor CLF1, putative		0.491	0.403	0.504	0.17	-0.547	0.496	0.399	0.401	-0.072	-0.603	0.005	-0.004	-0.103	-0.242	-0.056	-0.08	0.149496	0.82537
PF3D7_1308100	CCAAT-binding transcription factor, putative		-0.738	-0.742	0.478	0.835	0.89	-0.786	-0.399	0.634	1.048	0.874	-0.048	0.343	0.156	0.213	-0.016	0.1296	0.149553	0.825205
PF3D7_0625600	poly(A) polymerase PAP, putative		1.356	0.869	-0.182	-0.665	-1.126	1.095	0.622	-0.274	-0.808	-1.002	-0.261	-0.247	-0.092	-0.143	0.124	-0.1238	0.14975	0.824632
PF3D7_1337800	calcium-dependent protein kinase 5		-0.986	-2.787	-3.596	-3.354	-3.48	-2.285	-3.264	-3.628	-3.737	-3.425	-1.299	-0.477	-0.032	-0.383	0.055	-0.4272	0.149842	0.824367
PF3D7_0609200	citrate synthase-like protein, putative		1.083	1.256	0.977	-0.178	-0.421	1.12	1.267	0.719	-0.685	-0.586	0.037	0.011	-0.258	-0.507	-0.165	-0.1764	0.149939	0.824085
Pfa_vasR_7571			0.514	0.426	-0.312	-0.103	1.096	1.02	0.435	0.174	0.078	1	0.506	0.009	0.486	0.181	-0.096	0.2172	0.150008	0.823886
PF3D7_1239600	hydroxyethylthiazole kinase		-0.815	0.684	0.667	0.56	0.478	-1.076	0.757	0.421	0.538	0.364	-0.261	0.073	-0.246	-0.022	-0.114	-0.114	0.150499	0.822467
PF3D7_1446000	U5 spliceosomal RNA		2.075	0.613	-1.105	-0.739	-1.499	0.86	-0.101	-1.104	-1.264	-1.297	-1.215	-0.714	0.001	-0.525	0.202	-0.4502	0.150856	0.821439
PF3D7_1431900	inner membrane complex suture component, putative		-0.497	-0.526	-0.732	-1.016	0.505	0.611	0.11	-0.603	-0.558	0.234	1.108	0.636	0.129	0.458	-0.271	0.412	0.151391	0.8199
PF3D7_1003100	conserved Plasmodium protein, unknown function		-0.446	-0.726	-0.053	0.986	1.015	-1.196	-1.328	-0.05	0.886	1.031	-0.75	-0.602	0.003	-0.1	0.016	-0.2866	0.15147	0.819672
PF3D7_0805200	gamete release protein, putative		-0.108	-2.377	-3.688	-3.408	-2.91	-1.924	-3.23	-4.212	-3.26	-2.946	-1.816	-0.853	-0.524	0.148	-0.036	-0.6162	0.151489	0.81962
PF3D7_0219000	small nucleolar RNA snoR01		0.111	0.363	0.534	0.321	-0.591	-0.132	0.267	0.084	0.243	-0.512	-0.243	-0.096	-0.45	-0.078	0.079	-0.1576	0.151775	0.8188
PF3D7_1134200	conserved Plasmodium protein, unknown function		1.233	0.888	0.668	-0.33	-1.298	1.105	0.846	0.506	-0.74	-1.243	-0.128	-0.042	-0.162	-0.41	0.055	-0.1374	0.152222	0.817523
PF3D7_1022300	ZIP domain-containing protein, putative		0.122	-0.404	0.859	1.323	-0.16	-1.173	-1.058	0.985	0.829	-0.119	-1.295	-0.654	0.126	-0.494	0.041	-0.4552	0.152327	0.817223
PF3D7_0520400	single-stranded DNA-binding protein, putative		-0.701	-0.169	0.017	0.639	0.832	-0.081	0.079	0.261	0.757	0.689	0.62	0.248	0.244	0.118	-0.143	0.2174	0.152361	0.817127
Pfa_npcR_7439			-0.034	0.125	NA	0.075	1.332	0.308	-0.014	NA	0.731	1.741	0.342	-0.139		0.656	0.409	0.317	0.152731	0.816074
PF3D7_0323300	conserved protein, unknown function		0.205	0.275	-0.425	0.074	0.394	0.291	0.321	-0.367	0.293	0.354	0.086	0.046	0.058	0.219	-0.04	0.0738	0.153392	0.814196
PF3D7_0702200	lysophospholipase, putative		1.316	0.947	-1.075	-3.052	-3.237	1.061	0.727	-1.588	-3.336	-3.015	-0.255	-0.22	-0.513	-0.284	0.222	-0.21	0.153933	0.812668
PF3D7_0930500	diacylglycerol kinase, putative		-0.015	-0.307	-0.888	-1.191	0.112	-0.074	-0.471	-1.028	-1.133	0.071	-0.059	-0.164	-0.14	0.058	-0.041	-0.0692	0.154032	0.812388
PF3D7_1372000	Plasmodium exported protein (PHISTa), unknown function		2.872	2.598	-0.346	-2.595	-3.171	2.681	2.056	-0.936	-2.966	-2.877	-0.191	-0.542	-0.59	-0.371	0.294	-0.28	0.154528	0.810994
PF3D7_1367600	ribosome biogenesis protein MRT4, putative		1.502	1.108	0.907	-0.29	-1.13	1.471	0.973	0.557	-0.718	-1.037	-0.031	-0.135	-0.35	-0.428	0.093	-0.1702	0.154597	0.810799
PF3D7_1469400	nucleoside transporter 3, putative		0.212	0.72	0.877	-0.069	-0.721	-0.12	0.874	0.583	-0.241	-0.831	-0.332	0.154	-0.294	-0.172	-0.11	-0.1508	0.154852	0.810082
PF3D7_0814300	AAA family ATPase, putative		1.358	0.746	0.141	-0.747	-1.489	1.2	0.662	0.037	-1.16	-1.418	-0.158	-0.084	-0.104	-0.413	0.071	-0.1376	0.15518	0.809163
PF3D7_1137300	CLPTM1 domain-containing protein, putative		0.456	0.428	0.56	0.331	-0.789	0.478	0.364	0.503	-0.037	-0.904	0.022	-0.064	-0.057	-0.368	-0.115	-0.1164	0.155464	0.80837
PF3D7_0304000	inner membrane complex protein 1a, putative		0.395	0.444	-0.179	-0.262	0.252	0.471	0.503	-0.249	-0.02	0.392	0.076	0.059	-0.07	0.242	0.14	0.0894	0.155514	0.80823
PF3D7_0723400	conserved Plasmodium protein, unknown function		0.94	0.638	0.322	-0.109	-1.352	0.697	0.556	0.3	-0.61	-1.333	-0.243	-0.082	-0.022	-0.501	0.019	-0.1658	0.155586	0.808028
PF3D7_0731100	EMP1-trafficking protein		1.526	0.411	-1.67	-3.689	-3.471	1.585	0.081	-1.93	-3.979	-3.411	0.059	-0.33	-0.26	-0.29	0.06	-0.1522	0.155619	0.807937
PF3D7_0616500	TRAP-like protein		0.623	0.422	-0.018	-0.159	-0.045	1.184	0.699	-0.151	-0.107	0.218	0.561	0.277	-0.133	0.052	0.263	0.204	0.155688	0.807744
PF3D7_1123100	calcium-dependent protein kinase 7		0.688	0.254	-0.432	-0.612	0.158	0.484	-0.032	-0.474	-0.644	0.197	-0.204	-0.286	-0.042	-0.032	0.039	-0.105	0.156325	0.805971
PF3D7_1208100	conserved Plasmodium protein, unknown function		0.953	0.764	0.521	-0.549	-1.407	0.823	0.722	0.342	-0.91	-1.33	-0.13	-0.042	-0.179	-0.361	0.077	-0.127	0.156484	0.80553
PF3D7_1216600	cell traversal protein for ookinetes and sporozoites		1.158	0.995	0.47	-0.304	-0.051	1.079	0.97	0.018	-0.348	-0.142	-0.079	-0.025	-0.452	-0.044	-0.091	-0.1382	0.156488	0.805519
PF3D7_1415500	conserved Plasmodium membrane protein, unknown function		-1.196	-1.095	-0.246	0.409	0.853	-0.556	-0.95	-0.035	0.673	0.7	0.64	0.145	0.211	0.264	-0.153	0.2214	0.15652	0.805431
PF3D7_1405800	ribosome biogenesis protein BOP1, putative		0.864	0.609	0.245	-0.782	-1.786	0.787	0.585	0.203	-1.281	-1.911	-0.077	-0.024	-0.042	-0.499	-0.125	-0.1534	0.156623	0.805145
PF3D7_1320100	ATP-dependent Clp protease adapter protein ClpS		-0.219	-1.018	-0.383	0.368	0.557	-0.157	-0.749	-0.23	0.554	0.448	0.062	0.269	0.153	0.186	-0.109	0.1122	0.156812	0.804621
PF3D7_0314100.1			0.055	-0.217	-0.775	-0.932	-1.614	-0.18	-0.306	-0.846	-0.996	-1.558	-0.235	-0.089	-0.071	-0.064	0.056	-0.0806	0.156923	0.804313
PF3D7_1469100	conserved Plasmodium protein, unknown function		0.395	0.46	0.239	0.164	0.15	0.236	0.332	0.226	0.152	0.161	-0.159	-0.128	-0.013	-0.012	0.011	-0.0602	0.157096	0.803834
PF3D7_0507000	conserved Plasmodium protein, unknown function		0.786	0.58	0.49	1.05	0.581	1.333	0.584	0.62	1.166	0.629	0.547	0.004	0.13	0.116	0.048	0.169	0.157184	0.803593
PF3D7_1310300	zinc finger protein, putative		0.072	-0.015	-0.383	-0.873	-1.538	-0.14	-0.064	-0.513	-1.132	-1.439	-0.212	-0.049	-0.13	-0.259	0.099	-0.1102	0.157205	0.803534
PF3D7_0931400	conserved Plasmodium protein, unknown function		-1.131	-0.278	0.32	1.11	0.482	-0.726	-0.239	0.485	1.111	0.518	0.405	0.039	0.165	0.001	0.036	0.1292	0.157322	0.80321
PF3D7_1367400	conserved Plasmodium protein, unknown function		1.242	0.851	0.451	-1.011	-2.411	0.912	0.74	0.346	-1.639	-2.311	-0.33	-0.111	-0.105	-0.628	0.1	-0.2148	0.157437	0.802894
PF3D7_1120800	conserved Plasmodium protein, unknown function		-1.011	-1.305	0.556	1.103	0.214	-1.196	-1.491	0.632	0.696	0.197	-0.185	-0.186	0.076	-0.407	-0.017	-0.1438	0.157472	0.802797
PF3D7_1242600	protein farnesyltransferase subunit alpha		1.289	1.358	0.706	-0.288	-0.859	1.259	1.351	0.469	-0.397	-0.861	-0.03	-0.007	-0.237	-0.109	-0.002	-0.077	0.157618	0.802395
PF3D7_1467400	50S ribosomal protein L22, apicoplast, putative		0.012	-0.101	-0.24	0.142	0.499	0.092	0.011	-0.256	0.612	0.581	0.08	0.112	-0.016	0.47	0.082	0.1456	0.157733	0.802078
PF3D7_1209900	ABC transporter B family member 7, putative		-1.633	-0.966	0.224	0.53	0.623	-1.568	-0.472	0.308	0.599	0.66	0.065	0.494	0.084	0.069	0.037	0.1498	0.157923	0.801553
PF3D7_1028300	rRNA-processing protein EBP2, putative		0.843	0.781	0.49	-0.569	-2.079	0.797	0.601	0.414	-1.314	-2.17	-0.046	-0.18	-0.076	-0.745	-0.091	-0.2276	0.157951	0.801477
Pfa_vasR_7440			-0.668	-0.309	0.003	-0.416	-0.331	-0.875	-0.365	-0.332	-0.39	-0.343	-0.207	-0.056	-0.335	0.026	-0.012	-0.1168	0.158074	0.801139
PF3D7_0522800	pre-mRNA-splicing factor BUD31, putative		1.454	1.205	0.931	0.333	-0.473	1.229	1.221	0.632	0.059	-0.383	-0.225	0.016	-0.299	-0.274	0.09	-0.1384	0.158288	0.800553
PF3D7_0510400	conserved Plasmodium protein, unknown function		1.931	1.519	0.817	0.104	-0.955	2.118	1.369	0.614	-0.357	-1.254	0.187	-0.15	-0.203	-0.461	-0.299	-0.1852	0.158614	0.799659
PF3D7_1309200	protein phosphatase PPM6, putative		-0.527	-0.117	-0.497	-0.846	0.168	-0.314	-0.038	-0.552	-0.66	0.182	0.213	0.079	-0.055	0.186	0.014	0.0874	0.159271	0.797863
PF3D7_0906400	dynein light intermediate chain 2, cytosolic		1.547	1.186	0.004	-0.333	0.064	1.877	1.098	0.022	-0.194	0.329	0.33	-0.088	0.018	0.139	0.265	0.1328	0.159341	0.797673
PF3D7_1323200	V-type proton ATPase subunit G, putative		-1.037	0.147	0.215	0.12	-0.054	-0.747	0.298	0.168	0.202	-0.032	0.29	0.151	-0.047	0.082	0.022	0.0996	0.159713	0.796661
PF3D7_1363300	50S ribosomal protein L9, mitochondrial, putative		-0.131	0.373	0.229	0.031	0.107	1.034	0.838	0.65	-0.146	0.182	1.165	0.465	0.421	-0.177	0.075	0.3898	0.160663	0.794083
PF3D7_0829500	conserved Plasmodium protein, unknown function		0.318	0.334	-1.061	-0.707	0.297	0.965	0.6	NA	-0.537	0.267	0.647	0.266		0.17	-0.03	0.26325	0.160802	0.79371
PF3D7_0304400	60S ribosomal protein L44		-0.273	0.328	0.513	0.383	-0.599	0.236	0.534	0.812	0.255	-0.553	0.509	0.206	0.299	-0.128	0.046	0.1864	0.161102	0.792899
PF3D7_0813600	translation initiation factor SUI1, putative		0.441	0.446	0.425	0.131	-0.436	0.206	0.584	0.344	-0.187	-0.612	-0.235	0.138	-0.081	-0.318	-0.176	-0.1344	0.161208	0.792614
PF3D7_1366800	phosphatidylserine synthase, putative		-0.19	0.438	0.555	-0.247	-1.228	-0.329	0.518	0.481	-0.818	-1.454	-0.139	0.08	-0.074	-0.571	-0.226	-0.186	0.161551	0.79169
PF3D7_0216600	MtN3-like protein		0.382	-0.142	-0.751	-0.961	-0.024	0.037	-0.318	-0.951	-0.843	-0.084	-0.345	-0.176	-0.2	0.118	-0.06	-0.1326	0.161561	0.791664
PF3D7_1361600	iron-sulfur assembly protein, putative		-1.343	-1.909	-0.317	0.98	0.679	-2.75	-3.158	-0.198	0.877	0.567	-1.407	-1.249	0.119	-0.103	-0.112	-0.5504	0.161674	0.79136
PF3D7_0520700	CDC73 domain-containing protein, putative		1.092	0.96	0.569	-0.016	-0.436	1.021	0.945	0.524	-0.149	-0.406	-0.071	-0.015	-0.045	-0.133	0.03	-0.0468	0.161878	0.790813
PF3D7_1133800	RNA (uracil-5-)methyltransferase, putative		-0.629	-0.647	-0.25	0.063	0.565	-0.693	-0.56	-0.116	0.33	0.607	-0.064	0.087	0.134	0.267	0.042	0.0932	0.161979	0.790541
PF3D7_0917300	conserved Plasmodium membrane protein, unknown function		-1.475	-0.918	-3.044	NA	1.291	-2.619	-1.874	NA	-1.494	1.225	-1.144	-0.956			-0.066	-0.722	0.162017	0.790438
PF3D7_0901900	probable protein, unknown function		3.698	2.38	1.111	0.914	-0.492	3.61	1.776	0.953	0.33	-0.329	-0.088	-0.604	-0.158	-0.584	0.163	-0.2542	0.162476	0.789212
PF3D7_0630900	ATP-dependent RNA helicase HAS1		1.232	0.946	0.742	-0.818	-2.085	1.243	0.915	0.483	-1.306	-2.124	0.011	-0.031	-0.259	-0.488	-0.039	-0.1612	0.162594	0.788895
PF3D7_1003900	conserved Plasmodium protein, unknown function		0.945	0.729	0.58	0.029	-0.116	1.702	1.286	0.286	0.207	0.219	0.757	0.557	-0.294	0.178	0.335	0.3066	0.16261	0.788854
PF3D7_1008000	histone deacetylase 2		-0.377	-0.147	-0.233	-0.218	0.009	-0.291	-0.118	-0.261	0.002	0.057	0.086	0.029	-0.028	0.22	0.048	0.071	0.162634	0.788788
PF3D7_1448000	U3 small nucleolar RNA-associated protein 12, putative		1.023	0.768	0.451	-0.602	-1.656	0.883	0.782	0.377	-1.001	-1.682	-0.14	0.014	-0.074	-0.399	-0.026	-0.125	0.162674	0.788681
PF3D7_0925800	conserved Plasmodium protein, unknown function		-0.6	0.006	0.289	0.575	0.153	-0.418	0.008	0.475	0.576	0.16	0.182	0.002	0.186	0.001	0.007	0.0756	0.162881	0.788131
PF3D7_0211700	tyrosine kinase-like protein, putative		-1.298	-0.987	0.381	0.681	0.104	-0.762	-0.527	0.647	0.525	0.117	0.536	0.46	0.266	-0.156	0.013	0.2238	0.162985	0.787851
PF3D7_1228000	conserved Plasmodium protein, unknown function		-0.13	0.006	0.058	0.477	0.253	0.554	0.439	0.298	0.381	0.226	0.684	0.433	0.24	-0.096	-0.027	0.2468	0.163116	0.787504
PF3D7_1455300	conserved Plasmodium protein, unknown function		-0.812	-3.099	-3.593	-5.085	-2.361	-3.03	-3.82	-3.666	-5.099	-2.772	-2.218	-0.721	-0.073	-0.014	-0.411	-0.6874	0.163412	0.786716
PF3D7_1318600	conserved Plasmodium protein, unknown function		-0.853	-1.094	-0.55	0.44	0.8	-0.59	-1.097	-0.099	0.695	0.691	0.263	-0.003	0.451	0.255	-0.109	0.1714	0.163781	0.785737
PF3D7_0113900	CX3CL1-binding protein 1		1.711	1.173	-0.998	-1.814	-1.362	1.673	0.63	-1.639	-1.793	-1.38	-0.038	-0.543	-0.641	0.021	-0.018	-0.2438	0.164119	0.78484
PF3D7_0108100	conserved Plasmodium protein, unknown function		-0.871	-0.206	0.066	0.698	0.717	-0.463	-0.257	0.129	0.867	0.786	0.408	-0.051	0.063	0.169	0.069	0.1316	0.164234	0.784537
PF3D7_0415300	cdc2-related protein kinase 3		0.813	0.568	0.543	-0.089	-0.929	0.803	0.511	0.494	-0.376	-0.958	-0.01	-0.057	-0.049	-0.287	-0.029	-0.0864	0.164274	0.78443
PF3D7_0914000	pseudouridylate synthase, putative		1.075	1.087	0.809	-0.131	-1.453	1.176	0.979	0.559	-0.474	-1.509	0.101	-0.108	-0.25	-0.343	-0.056	-0.1312	0.164298	0.784367
PF3D7_0513500	mitochondrial import inner membrane translocase subunit TIM16, putative		0.714	1.117	1.09	0.169	-0.954	0.89	1.078	0.708	-0.282	-1.25	0.176	-0.039	-0.382	-0.451	-0.296	-0.1984	0.164487	0.783868
PF3D7_1246400	myosin A tail domain interacting protein		-1.256	-2.625	-2.84	-2.451	-1.605	-2.539	-3.147	-2.726	-2.558	-1.858	-1.283	-0.522	0.114	-0.107	-0.253	-0.4102	0.164531	0.783753
PF3D7_0718100	exported serine/threonine protein kinase		-1.222	-1.258	-0.12	0.889	0.666	-0.638	-1.092	0.122	0.964	0.563	0.584	0.166	0.242	0.075	-0.103	0.1928	0.16455	0.783703
PF3D7_0709300	Cg2 protein, putative		0.84	0.643	0.357	0.219	-0.306	0.804	0.508	0.346	0.102	-0.275	-0.036	-0.135	-0.011	-0.117	0.031	-0.0536	0.164726	0.783237
PF3D7_0607000	translation initiation factor IF-2, putative		0.28	0.287	0.308	0.143	-0.786	0.204	0.33	0.312	-0.098	-0.99	-0.076	0.043	0.004	-0.241	-0.204	-0.0948	0.164904	0.782769
PF3D7_1336100	conserved Plasmodium protein, unknown function		0.423	-0.312	-0.303	0.446	0.671	0.704	-0.445	-0.185	0.801	0.767	0.281	-0.133	0.118	0.355	0.096	0.1434	0.165147	0.782131
PF3D7_0612000	conserved Plasmodium protein, unknown function		0.386	-0.549	-0.649	0.303	0.63	0.419	-0.299	-0.573	0.81	0.592	0.033	0.25	0.076	0.507	-0.038	0.1656	0.165182	0.782037
PF3D7_1144700	apicoplast import protein Tic20, putative		-0.786	-1.414	-0.038	1.133	0.772	-1.701	-2.499	0.025	1.01	0.77	-0.915	-1.085	0.063	-0.123	-0.002	-0.4124	0.165217	0.781946
PF3D7_0527300	methionine aminopeptidase 1a, putative		0.463	0.828	0.583	0.06	-0.276	0.529	0.698	0.438	-0.087	-0.285	0.066	-0.13	-0.145	-0.147	-0.009	-0.073	0.166334	0.779018
PF3D7_0614700	conserved Plasmodium protein, unknown function		-0.699	-0.672	-2.562	-2.567	0.362	-1.041	-1.547	-2.953	-2.484	0.412	-0.342	-0.875	-0.391	0.083	0.05	-0.295	0.166384	0.778889
PF3D7_0606100	RNA-binding protein, putative		0.609	0.579	0.43	-0.16	-1.135	0.531	0.509	0.333	-0.62	-1.125	-0.078	-0.07	-0.097	-0.46	0.01	-0.139	0.166526	0.778517
PF3D7_0803800	proteasome subunit beta type-4		-1.604	-0.715	-0.146	0.359	0.538	-1.433	-0.438	-0.099	0.547	0.425	0.171	0.277	0.047	0.188	-0.113	0.114	0.166848	0.777679
PF3D7_1432100	voltage-dependent anion-selective channel protein, putative		-0.116	0.158	0.491	0.666	-0.379	0.058	0.002	0.329	0.287	-0.627	0.174	-0.156	-0.162	-0.379	-0.248	-0.1542	0.166895	0.777558
PF3D7_0220300	Plasmodium exported protein, unknown function		-0.768	1.375	1.17	-0.39	-1.539	-1.429	1.493	0.748	-0.583	-1.558	-0.661	0.118	-0.422	-0.193	-0.019	-0.2354	0.166904	0.777534
PF3D7_1139500.1			0.802	0.352	-0.239	0.494	0.124	0.943	0.766	-0.021	0.412	0.148	0.141	0.414	0.218	-0.082	0.024	0.143	0.167052	0.777147
PF3D7_1001800	Plasmodium exported protein (PHISTc), unknown function		1.352	-0.5	-2.002	-1.078	-0.396	1.22	-1.196	-2.185	-1.321	-0.268	-0.132	-0.696	-0.183	-0.243	0.128	-0.2252	0.167244	0.77665
PF3D7_0623500	superoxide dismutase [Fe]		0.698	0.523	-0.019	0.507	0.494	0.497	0.156	0.07	0.426	0.417	-0.201	-0.367	0.089	-0.081	-0.077	-0.1274	0.167292	0.776524
PF3D7_0109900.1			-1.167	-1.093	-1.765	0.197	1.398	-1.093	-0.973	-1.227	0.691	1.261	0.074	0.12	0.538	0.494	-0.137	0.2178	0.16766	0.77557
PF3D7_0618000	conserved Plasmodium membrane protein, unknown function		-2.298	-3.122	-4.429	-4.247	-0.118	-3.523	-4.04	-5.011	-3.798	-0.301	-1.225	-0.918	-0.582	0.449	-0.183	-0.4918	0.167666	0.775556
PF3D7_1237000	SUMO-activating enzyme subunit 2		-0.625	0.051	0.213	0.248	0.192	-0.334	0.183	0.516	0.32	0.062	0.291	0.132	0.303	0.072	-0.13	0.1336	0.168612	0.773112
PF3D7_1351700	inner membrane complex protein 1f, putative		-1.052	-3.106	-4.402	-4.803	-1.466	-2.805	-3.915	-4.779	-4.578	-1.602	-1.753	-0.809	-0.377	0.225	-0.136	-0.57	0.169114	0.77182
PF3D7_1149300	serine/threonine protein kinase, FIKK family		1.129	0.113	-0.503	-1.165	-1.881	1.004	-0.173	-0.738	-1.755	-1.695	-0.125	-0.286	-0.235	-0.59	0.186	-0.21	0.169495	0.770842
PF3D7_1353900	proteasome subunit alpha type-7, putative		-1.456	-0.783	0.19	0.725	0.431	-1.421	-0.579	0.314	0.881	0.343	0.035	0.204	0.124	0.156	-0.088	0.0862	0.169799	0.770064
RNAzID:4003			0.485	0.698	0.871	0.623	-0.052	1.352	1.304	0.715	0.535	0.375	0.867	0.606	-0.156	-0.088	0.427	0.3312	0.169864	0.769898
PF3D7_1340600	RNA lariat debranching enzyme, putative		0.424	0.57	0.665	-0.052	-0.988	0.318	0.629	0.425	-0.423	-0.987	-0.106	0.059	-0.24	-0.371	0.001	-0.1314	0.169985	0.769589
PF3D7_1316600	choline-phosphate cytidylyltransferase		-1.958	-0.992	-0.686	-0.455	0.063	-1.828	-0.556	-0.556	-0.434	0.027	0.13	0.436	0.13	0.021	-0.036	0.1362	0.170053	0.769415
PF3D7_0516100	cation-transporting ATPase 1		-0.79	-0.504	0.564	1.069	0.444	-0.684	-0.066	0.802	1.19	0.314	0.106	0.438	0.238	0.121	-0.13	0.1546	0.170589	0.76805
PF3D7_1453200	conserved Plasmodium protein, unknown function		-1.58	-1.98	-2.223	-0.658	1.455	-1.331	-1.425	-2.263	0.487	1.405	0.249	0.555	-0.04	1.145	-0.05	0.3718	0.170687	0.767799
PF3D7_0923200	nitric oxide synthase, putative		1.138	1.051	0.991	-0.283	-2.099	1.05	0.984	0.838	-1.139	-2.198	-0.088	-0.067	-0.153	-0.856	-0.099	-0.2526	0.170813	0.76748
PF3D7_0812900	conserved Plasmodium protein, unknown function		1.343	0.217	-0.198	-0.633	-0.045	0.795	0.185	-0.35	-0.605	-0.18	-0.548	-0.032	-0.152	0.028	-0.135	-0.1678	0.170849	0.767388
PF3D7_1339800	mitotic-spindle organizing protein 1, putative		-1.177	-0.313	0.071	0.515	1.027	-0.484	-0.077	0.038	0.694	1.032	0.693	0.236	-0.033	0.179	0.005	0.216	0.170857	0.767366
PF3D7_0208200	KRR1 small subunit processome component, putative		0.93	0.692	0.817	-0.101	-1.383	0.872	0.733	0.661	-0.564	-1.463	-0.058	0.041	-0.156	-0.463	-0.08	-0.1432	0.170879	0.767311
PF3D7_1126200	40S ribosomal protein S18, putative		-0.056	0.781	0.703	0.318	-0.232	0.349	0.775	0.768	0.763	-0.273	0.405	-0.006	0.065	0.445	-0.041	0.1736	0.171156	0.766608
PF3D7_0217400	conserved Plasmodium protein, unknown function		-0.132	0.381	0.481	0.68	0.281	-0.114	0.565	0.446	0.718	0.557	0.018	0.184	-0.035	0.038	0.276	0.0962	0.171212	0.766466
PF3D7_1464100	conserved Plasmodium protein, unknown function		-0.473	0.188	0.814	0.898	-0.004	-0.142	0.85	1.039	0.835	-0.047	0.331	0.662	0.225	-0.063	-0.043	0.2224	0.171291	0.766265
PF3D7_0528600	conserved Plasmodium protein, unknown function		1.145	0.589	0.574	0.281	-0.441	0.611	0.553	0.346	0.252	-0.446	-0.534	-0.036	-0.228	-0.029	-0.005	-0.1664	0.172162	0.764063
PF3D7_1243700	ubiquitin-conjugating enzyme E2, putative		-0.695	-2.176	-3.114	-2.274	-1.995	-1.96	-3.156	-3.038	-2.29	-2.103	-1.265	-0.98	0.076	-0.016	-0.108	-0.4586	0.172285	0.763751
PF3D7_0318700	conserved Plasmodium protein, unknown function		-0.582	-1.924	-2.747	-3.162	-2.146	-1.583	-2.143	-3.028	-3.462	-1.947	-1.001	-0.219	-0.281	-0.3	0.199	-0.3204	0.17229	0.763739
PF3D7_1454300	serine/threonine protein kinase KIN		2.985	1.671	-0.113	0.114	0.233	3.389	1.568	-0.132	0.353	0.492	0.404	-0.103	-0.019	0.239	0.259	0.156	0.172327	0.763647
PF3D7_1245800	epsin, putative		0.485	0.394	0.31	-0.288	-1.141	0.034	0.338	0.151	-0.393	-1.079	-0.451	-0.056	-0.159	-0.105	0.062	-0.1418	0.172498	0.763217
PF3D7_1438600	conserved protein, unknown function		1.644	1.268	0.334	0.143	-0.067	1.727	1.134	-0.06	0.07	-0.187	0.083	-0.134	-0.394	-0.073	-0.12	-0.1276	0.172577	0.763016
PF3D7_0719500	LEM3/CDC50 family protein, putative		-0.795	-1.597	-0.928	0.161	0.685	-0.714	-1.582	-0.783	0.641	0.689	0.081	0.015	0.145	0.48	0.004	0.145	0.172806	0.762441
PF3D7_1234200	helicase, putative, pseudogene		-0.492	-0.595	0.173	0.338	0.474	-0.382	-0.397	0.233	0.362	0.425	0.11	0.198	0.06	0.024	-0.049	0.0686	0.173212	0.761421
PF3D7_1114400	conserved Plasmodium protein, unknown function		-0.548	-0.337	0.545	0.581	0.354	0.854	0.161	0.86	0.555	0.333	1.402	0.498	0.315	-0.026	-0.021	0.4336	0.1734	0.76095
PF3D7_1413400	30S ribosomal protein S9, putative		-0.456	-0.927	-0.49	0.147	0.439	-0.308	-0.955	-0.439	0.502	0.469	0.148	-0.028	0.051	0.355	0.03	0.1112	0.173446	0.760836
PF3D7_1357300	dynein light chain, putative		0.644	0.346	0.007	-0.092	NA	1.683	0.566	0.233	-0.018	0.631	1.039	0.22	0.226	0.074		0.38975	0.173528	0.76063
PF3D7_1007500	conserved Plasmodium protein, unknown function		0.59	0.403	0.114	0.336	0.01	0.541	0.225	0.166	0.069	-0.018	-0.049	-0.178	0.052	-0.267	-0.028	-0.094	0.173691	0.760222
PF3D7_0323200	conserved Plasmodium protein, unknown function		-0.992	-0.493	-0.07	0.741	0.395	-0.491	-0.358	-0.051	0.824	0.406	0.501	0.135	0.019	0.083	0.011	0.1498	0.173824	0.75989
PF3D7_0822000	mitochondrial ribosomal protein L4 precursor, putative		0.151	0.144	0.252	0.299	0.151	0.393	0.191	0.245	0.458	0.129	0.242	0.047	-0.007	0.159	-0.022	0.0838	0.173916	0.75966
PF3D7_0719300	actin-related protein, putative		0.663	0.639	0.353	-0.01	-0.709	0.696	0.441	0.259	-0.373	-0.693	0.033	-0.198	-0.094	-0.363	0.016	-0.1212	0.173967	0.759533
PF3D7_1336300	conserved Plasmodium membrane protein, unknown function		-0.81	NA	0.18	0.705	0.147	-0.521	0.071	0.526	0.602	0.323	0.289		0.346	-0.103	0.176	0.177	0.174225	0.758889
PF3D7_1252700	Plasmodium exported protein (PHISTb), unknown function		-2.056	-1.1	-0.158	0.355	0.16	-1.291	-1.113	0.29	0.448	0.136	0.765	-0.013	0.448	0.093	-0.024	0.2538	0.174306	0.758688
PF3D7_0627200	myosin light chain, putative		0.69	-0.623	-0.547	0.73	1.341	0.791	-0.685	-0.126	1.065	1.329	0.101	-0.062	0.421	0.335	-0.012	0.1566	0.175115	0.756678
PF3D7_1207400	conserved Plasmodium protein, unknown function		0.519	0.496	0.569	0.322	0.146	1.172	0.561	NA	0.285	0.636	0.653	0.065		-0.037	0.49	0.29275	0.175352	0.756089
PF3D7_1038100	GDP dissociation inhibitor, putative		1.069	1.44	0.764	0.09	-0.316	1.181	1.282	0.546	0.008	-0.429	0.112	-0.158	-0.218	-0.082	-0.113	-0.0918	0.175597	0.755482
PF3D7_0602100	ATP-dependent RNA helicase, putative		1.83	1.331	0.758	-0.345	-1.472	1.579	1.145	0.48	-0.826	-1.239	-0.251	-0.186	-0.278	-0.481	0.233	-0.1926	0.175867	0.754816
PF3D7_1006700	conserved Plasmodium protein, unknown function		1.036	1.063	1.048	-0.031	-1.25	0.9	0.826	0.986	-0.891	-1.238	-0.136	-0.237	-0.062	-0.86	0.012	-0.2566	0.176147	0.754125
Pfa_snoR_U14a			0.148	0.162	-0.147	-0.428	-0.866	-0.23	-0.232	-1.003	-0.604	-0.579	-0.378	-0.394	-0.856	-0.176	0.287	-0.3034	0.17621	0.753969
PF3D7_0906500	arginase		0.408	-0.015	-0.025	-1.43	-2.424	0.283	-0.029	-0.492	-1.921	-2.316	-0.125	-0.014	-0.467	-0.491	0.108	-0.1978	0.176405	0.753489
PF3D7_0113300	Plasmodium exported protein (hyp1), unknown function		2.74	1.611	-1.846	-2.634	-3.355	2.482	1.012	-2.173	-2.877	-3.083	-0.258	-0.599	-0.327	-0.243	0.272	-0.231	0.177088	0.751811
mal_rna_9:rRNA			-0.916	-1.529	-0.51	0.167	-0.163	-2.291	-2.233	-0.429	0.188	-0.402	-1.375	-0.704	0.081	0.021	-0.239	-0.4432	0.177232	0.751458
PF3D7_1251400	conserved Plasmodium protein, unknown function		1.426	1.78	1.204	0.611	-0.239	1.667	1.537	0.956	0.044	-0.479	0.241	-0.243	-0.248	-0.567	-0.24	-0.2114	0.177348	0.751173
PF3D7_1307500	conserved Plasmodium protein, unknown function		-0.53	-2.256	-3.789	-3.962	-1.837	-1.506	-3.032	-3.822	-3.8	-2.01	-0.976	-0.776	-0.033	0.162	-0.173	-0.3592	0.177668	0.750392
PF3D7_0208500	acyl carrier protein		-0.981	-1.412	-0.195	0.802	0.559	-0.587	-0.875	-0.221	0.804	0.596	0.394	0.537	-0.026	0.002	0.037	0.1888	0.177863	0.749915
PF3D7_0418000	conserved Plasmodium protein, unknown function		0.259	0.213	-0.127	-0.124	0.679	0.344	0.188	-0.106	-0.105	0.727	0.085	-0.025	0.021	0.019	0.048	0.0296	0.177912	0.749795
PF3D7_0813400	conserved Plasmodium protein, unknown function		0.662	0.55	0.369	-0.345	-1.546	0.683	0.55	0.294	-0.771	-1.732	0.021	0	-0.075	-0.426	-0.186	-0.1332	0.178269	0.748923
PF3D7_0726100	Plasmodium exported protein, unknown function		1.725	0.72	-0.794	-2.876	-3.434	1.771	0.389	-1.382	-3.563	-3.258	0.046	-0.331	-0.588	-0.687	0.176	-0.2768	0.178591	0.748141
PF3D7_0935200	vacuolar protein sorting-associated protein 33, putative		0.548	0.189	-0.162	-0.04	-0.835	0.299	0.045	-0.159	-0.183	-0.766	-0.249	-0.144	0.003	-0.143	0.069	-0.0928	0.178621	0.748067
PF3D7_1028900	inner membrane complex protein 1m, putative		0.556	-0.466	-0.778	-1.686	-0.523	-0.064	-0.949	-1.182	-1.424	-0.582	-0.62	-0.483	-0.404	0.262	-0.059	-0.2608	0.178751	0.747751
PF3D7_0820000	Snf2-related CBP activator, putative		0.802	0.63	0.573	0.379	-0.579	0.737	0.599	-0.187	0.062	-0.573	-0.065	-0.031	-0.76	-0.317	0.006	-0.2334	0.178795	0.747643
PF3D7_1474900	trailer hitch homolog, putative		-0.153	-0.536	0.158	0.603	0.742	-0.782	-1.065	0.239	0.537	0.715	-0.629	-0.529	0.081	-0.066	-0.027	-0.234	0.17892	0.747342
PF3D7_1462400	conserved Plasmodium protein, unknown function		1.231	0.585	-0.092	-0.975	-2.059	1.153	0.38	-0.232	-1.517	-1.955	-0.078	-0.205	-0.14	-0.542	0.104	-0.1722	0.179056	0.747011
PF3D7_1009200	small subunit rRNA synthesis-associated protein, putative		2.411	1.901	0.827	-0.117	-1.184	2.361	1.543	0.388	-0.454	-0.977	-0.05	-0.358	-0.439	-0.337	0.207	-0.1954	0.179318	0.746376
PF3D7_0730800.1			0.905	0.21	-1.066	-3.285	-3.733	0.801	0.192	-1.43	-4.045	-3.686	-0.104	-0.018	-0.364	-0.76	0.047	-0.2398	0.179642	0.745593
PF3D7_0506500	conserved Plasmodium protein, unknown function		0.657	0.895	0.409	0.127	0.021	0.562	0.671	0.203	0.088	0.114	-0.095	-0.224	-0.206	-0.039	0.093	-0.0942	0.180075	0.744547
PF3D7_1015300	methionine aminopeptidase 1b, putative		1.147	1.194	0.928	-0.418	-1.848	1.023	1.239	0.793	-0.823	-1.858	-0.124	0.045	-0.135	-0.405	-0.01	-0.1258	0.180574	0.743345
PF3D7_1316500	pre-mRNA-processing factor 40, putative		0.846	0.623	0.515	0.171	-0.551	0.649	0.559	0.449	-0.179	-0.466	-0.197	-0.064	-0.066	-0.35	0.085	-0.1184	0.180645	0.743175
PF3D7_1220100	pre-mRNA-processing factor 17, putative		0.765	0.482	0.395	0.088	-0.208	0.82	0.486	0.424	0.205	-0.225	0.055	0.004	0.029	0.117	-0.017	0.0376	0.180822	0.742748
PF3D7_1113000	conserved Plasmodium protein, unknown function		-0.734	-0.962	-1.651	-1.758	1.236	-0.478	-0.816	-1.695	-1.039	1.254	0.256	0.146	-0.044	0.719	0.018	0.219	0.180908	0.742542
PF3D7_1225300	conserved Plasmodium protein, unknown function		0.991	0.821	0.197	-0.265	-0.777	0.953	0.588	0.112	-0.321	-0.732	-0.038	-0.233	-0.085	-0.056	0.045	-0.0734	0.181065	0.742165
PF3D7_0301500	Plasmodium exported protein, unknown function		1.013	0.628	-0.39	-0.548	-0.849	0.973	0.416	-0.561	-0.649	-0.757	-0.04	-0.212	-0.171	-0.101	0.092	-0.0864	0.181261	0.741695
malmito_SSUB:rRNA			-0.773	-1.944	-0.585	0.456	-0.39	-2.406	-3.025	-0.26	-0.005	-0.403	-1.633	-1.081	0.325	-0.461	-0.013	-0.5726	0.181618	0.74084
PF3D7_1402300	26S proteasome regulatory subunit RPN6		-1.519	-0.526	-0.361	0.227	0.311	-1.359	-0.559	-0.105	0.371	0.261	0.16	-0.033	0.256	0.144	-0.05	0.0954	0.182026	0.739867
PF3D7_1431000	mitochondrial ribosomal protein L17-2 precursor, putative		-0.224	-0.628	0.402	0.692	0.182	0.041	-0.147	0.403	0.731	0.169	0.265	0.481	0.001	0.039	-0.013	0.1546	0.182079	0.739739
PF3D7_0528100	AP-1 complex subunit beta, putative		0.204	-0.117	-0.237	-0.217	-0.113	-0.02	-0.229	-0.197	-0.212	-0.197	-0.224	-0.112	0.04	0.005	-0.084	-0.075	0.182185	0.739486
PF3D7_0511800	inositol-3-phosphate synthase		-0.978	-0.679	-0.415	0.156	0.282	-0.967	-0.56	-0.312	0.494	0.238	0.011	0.119	0.103	0.338	-0.044	0.1054	0.1823	0.739213
PF3D7_0709600	ribonucleases P/MRP protein subunit POP1, putative		1.418	0.954	0.591	-0.085	-0.941	1.46	0.818	0.501	-0.423	-0.948	0.042	-0.136	-0.09	-0.338	-0.007	-0.1058	0.183321	0.736788
PF3D7_0404800	conserved Plasmodium protein, unknown function		0.35	-0.033	-1.541	-1.262	-0.382	0.886	0.121	-1.498	-1.246	-0.346	0.536	0.154	0.043	0.016	0.036	0.157	0.183578	0.736179
PF3D7_1417600	conserved Plasmodium protein, unknown function		0.546	0.467	0.091	-0.163	-0.314	0.458	0.32	-0.01	-0.12	-0.306	-0.088	-0.147	-0.101	0.043	0.008	-0.057	0.183744	0.735788
PF3D7_0920400	conserved Plasmodium protein, unknown function		-0.02	0.404	0.191	0.311	0.519	0.313	0.367	0.268	0.575	0.49	0.333	-0.037	0.077	0.264	-0.029	0.1216	0.183748	0.735777
PF3D7_0322300	diacylglycerol O-acyltransferase		-1.365	-1.229	-0.942	0.389	0.583	-1.34	-1.273	-0.766	0.607	0.608	0.025	-0.044	0.176	0.218	0.025	0.08	0.183753	0.735765
PF3D7_1459700	pyridoxal 5'-phosphate synthase, putative		-0.804	-0.952	0.965	1.08	0.5	-1.708	-1.278	1.094	0.945	0.35	-0.904	-0.326	0.129	-0.135	-0.15	-0.2772	0.183788	0.735684
PF3D7_1401500	esterase, putative		1.479	1.945	1.1	-1.091	-1.976	1.12	1.664	0.429	-1.492	-1.623	-0.359	-0.281	-0.671	-0.401	0.353	-0.2718	0.183932	0.735342
PF3D7_1031600	conserved Plasmodium protein, unknown function		-0.262	0.04	0.1	0.119	-0.131	-0.149	0.094	0.15	0.093	-0.13	0.113	0.054	0.05	-0.026	0.001	0.0384	0.184383	0.734279
PF3D7_1464600	serine/threonine protein phosphatase UIS2, putative		-0.354	-0.528	-0.347	-1.081	-1.826	-0.677	-0.467	-0.44	-1.4	-1.806	-0.323	0.061	-0.093	-0.319	0.02	-0.1308	0.1844	0.734239
PF3D7_1223800	citrate/oxoglutarate carrier protein, putative		0.074	0.263	-0.005	-0.027	-0.307	0.17	0.038	-0.156	-0.159	-0.339	0.096	-0.225	-0.151	-0.132	-0.032	-0.0888	0.185013	0.732799
PF3D7_1252600	esterase, putative		1.562	-0.325	-1.545	-1.415	-1.272	1.33	-0.746	-1.812	-1.349	-1.198	-0.232	-0.421	-0.267	0.066	0.074	-0.156	0.185198	0.732364
PF3D7_0731600	acyl-CoA synthetase		-2.697	-1.6	-0.167	0.112	-0.324	-2.788	-1.071	0.078	0.22	-0.275	-0.091	0.529	0.245	0.108	0.049	0.168	0.185317	0.732086
PF3D7_1136600	conserved Plasmodium protein, unknown function		0.771	0.375	0.291	-0.699	-2.089	0.554	0.47	0.201	-1.094	-2.141	-0.217	0.095	-0.09	-0.395	-0.052	-0.1318	0.185329	0.732057
PF3D7_1348300	elongation factor Tu, putative		1.229	1.145	0.504	-0.199	-0.767	1.176	1.106	0.444	-0.427	-0.732	-0.053	-0.039	-0.06	-0.228	0.035	-0.069	0.185498	0.731661
PF3D7_1443100	conserved Plasmodium protein, unknown function		-1.321	-0.972	-0.504	-0.378	0.316	-1.414	-0.71	-0.499	-0.06	0.437	-0.093	0.262	0.005	0.318	0.121	0.1226	0.185592	0.731441
PF3D7_0727100	conserved Plasmodium protein, unknown function		-0.908	-0.78	-0.202	0.246	0.538	-0.902	-0.395	-0.158	0.473	0.504	0.006	0.385	0.044	0.227	-0.034	0.1256	0.185922	0.730669
PF3D7_0931100	nucleolar protein Nop52, putative		0.877	0.632	0.24	-0.686	-2.115	0.72	0.499	0.246	-1.226	-2.097	-0.157	-0.133	0.006	-0.54	0.018	-0.1612	0.186014	0.730455
PF3D7_0503600	myosin B		-0.642	-2.237	-3.914	-3.796	-2.772	-1.444	-2.871	-3.863	-3.647	-3.014	-0.802	-0.634	0.051	0.149	-0.242	-0.2956	0.187132	0.727851
PF3D7_1024900	conserved Plasmodium protein, unknown function		-1.421	-1.338	0.756	0.683	0.382	-0.951	-0.584	0.91	0.555	0.399	0.47	0.754	0.154	-0.128	0.017	0.2534	0.187304	0.727454
PF3D7_0212600	secreted protein with altered thrombospondin repeat domain		-0.43	-1.889	-3.319	-2.911	-2.226	-1.82	-2.499	-3.059	-3.362	-2.266	-1.39	-0.61	0.26	-0.451	-0.04	-0.4462	0.187738	0.726449
PF3D7_0406400	cytosolic glyoxalase II		1.024	0.627	0.289	0.171	-0.092	0.724	0.613	0.228	0.049	-0.056	-0.3	-0.014	-0.061	-0.122	0.036	-0.0922	0.18793	0.726004
PF3D7_1443700	dephospho-CoA kinase, putative		-1.766	-2.057	-0.702	0.169	0.706	-1.771	-1.986	-0.646	0.246	0.677	-0.005	0.071	0.056	0.077	-0.029	0.034	0.187935	0.725992
PF3D7_0812700	U1 small nuclear ribonucleoprotein C, putative		0.621	0.432	0.418	0.097	-0.432	0.451	0.507	0.318	0.084	-0.593	-0.17	0.075	-0.1	-0.013	-0.161	-0.0738	0.18824	0.725288
PF3D7_1012500	phosphoglucomutase, putative		1.048	0.797	0.701	0.59	-0.054	1.077	0.775	0.631	0.4	-0.091	0.029	-0.022	-0.07	-0.19	-0.037	-0.058	0.188755	0.724102
PF3D7_0106400	pre-rRNA-processing protein TSR2, putative		0.788	1.104	1.14	-0.369	-2.028	0.707	1.17	0.971	-1.103	-2.188	-0.081	0.066	-0.169	-0.734	-0.16	-0.2156	0.188791	0.72402
PF3D7_1110600	mitochondrial ribosomal protein L11 precursor, putative		-1.498	-2.108	-0.601	0.244	0.6	-2.205	-2.706	-0.48	0.196	0.532	-0.707	-0.598	0.121	-0.048	-0.068	-0.26	0.189076	0.723364
PF3D7_1242400	GAS8-like protein, putative		0.016	-0.012	0.173	0.349	0.151	0.768	-0.097	0.475	0.354	0.335	0.752	-0.085	0.302	0.005	0.184	0.2316	0.189214	0.723047
PF3D7_0219500	pseudouridine synthase, putative		-0.992	-1.003	0.196	0.953	0.706	-1.472	-1.145	0.361	0.852	0.424	-0.48	-0.142	0.165	-0.101	-0.282	-0.168	0.189473	0.722453
PF3D7_0824600	Fe-S cluster assembly protein DRE2, putative		1.435	1.01	0.375	-0.167	-0.36	1.291	0.614	0.361	-0.309	-0.288	-0.144	-0.396	-0.014	-0.142	0.072	-0.1248	0.18988	0.721522
PF3D7_1352200	U3 small nucleolar RNA-associated protein 15, putative		0.88	0.61	0.226	-1.211	-1.514	0.677	0.582	-0.003	-1.873	-1.412	-0.203	-0.028	-0.229	-0.662	0.102	-0.204	0.190099	0.72102
PF3D7_0423800	cysteine-rich protective antigen		-0.13	-1.335	-2.336	-1.474	-0.499	-1.109	-2.155	-2.379	-1.392	-0.511	-0.979	-0.82	-0.043	0.082	-0.012	-0.3544	0.190188	0.720818
PF3D7_1409200.1			0.03	-0.577	-0.359	-0.138	0.236	-0.548	-0.705	-0.563	0.021	0.061	-0.578	-0.128	-0.204	0.159	-0.175	-0.1852	0.190351	0.720446
PF3D7_0517400	FACT complex subunit SPT16, putative		-1.552	-0.845	0.313	0.741	0.207	-1.639	-0.605	0.519	0.889	0.198	-0.087	0.24	0.206	0.148	-0.009	0.0996	0.190394	0.720346
PF3D7_0908600	ribosomal RNA methyltransferase, putative		1.948	1.399	0.824	-0.146	-0.945	1.822	1.42	0.702	-0.452	-0.904	-0.126	0.021	-0.122	-0.306	0.041	-0.0984	0.190466	0.720181
PF3D7_1417200	NOT family protein, putative		0.394	-0.004	-0.183	-0.328	-0.514	0.193	-0.013	-0.207	-0.427	-0.494	-0.201	-0.009	-0.024	-0.099	0.02	-0.0626	0.190769	0.719491
PF3D7_1125800	kelch domain-containing protein, putative		-0.959	-3.138	-4.875	-4.526	-3.478	-2.547	-3.76	-4.816	-4.525	-3.708	-1.588	-0.622	0.059	0.001	-0.23	-0.476	0.190895	0.719205
PF3D7_0801200	5.8S ribosomal RNA		-0.152	-1.151	0.016	1.188	-0.228	-1.075	-1.32	-0.015	0.97	-0.219	-0.923	-0.169	-0.031	-0.218	0.009	-0.2664	0.191002	0.718963
PF3D7_1320000	golgi protein 1		1.008	0.607	-0.723	-0.903	-0.768	1.013	0.28	-0.938	-0.844	-0.848	0.005	-0.327	-0.215	0.059	-0.08	-0.1116	0.191032	0.718895
PF3D7_0526500	conserved Plasmodium protein, unknown function		0.96	0.554	0.204	0.033	-0.34	0.945	0.428	0.137	-0.045	-0.29	-0.015	-0.126	-0.067	-0.078	0.05	-0.0472	0.191093	0.718755
PF3D7_0505100	trafficking protein particle complex subunit 8, putative		-0.344	-0.158	-0.153	0.202	0.451	-0.244	-0.151	-0.146	0.405	0.447	0.1	0.007	0.007	0.203	-0.004	0.0626	0.191127	0.718678
PF3D7_1321300	conserved Plasmodium membrane protein, unknown function		0.947	0.553	0.341	0.2	-0.457	0.954	0.49	0.32	0.028	-0.463	0.007	-0.063	-0.021	-0.172	-0.006	-0.051	0.191248	0.718404
PF3D7_1038200	conserved Plasmodium protein, unknown function		2.521	2.695	1.206	0.352	-0.274	2.593	2.125	0.652	0.285	-0.261	0.072	-0.57	-0.554	-0.067	0.013	-0.2212	0.191503	0.717825
PF3D7_0615200	conserved Plasmodium protein, unknown function		0.256	0.364	-0.064	-0.106	0.423	0.712	0.549	-0.108	0.095	0.365	0.456	0.185	-0.044	0.201	-0.058	0.148	0.192115	0.716439
PF3D7_1207500	RNA-binding protein, putative		-0.13	-0.252	-0.277	0.086	0.359	-0.155	-0.204	-0.27	0.356	0.467	-0.025	0.048	0.007	0.27	0.108	0.0816	0.192231	0.716177
PF3D7_0422300	alpha tubulin 2		2.008	1.797	-0.411	-0.139	-0.33	1.417	0.866	-0.355	-0.115	-0.414	-0.591	-0.931	0.056	0.024	-0.084	-0.3052	0.19274	0.715028
PF3D7_1328500	alpha/beta-hydrolase, putative		0.208	0.062	0.085	-0.219	-0.719	-0.078	0.008	0.072	-0.315	-0.694	-0.286	-0.054	-0.013	-0.096	0.025	-0.0848	0.192774	0.714952
PF3D7_1458800	DNA-directed RNA polymerase III subunit RPC5, putative		1.694	1.289	0.708	-0.037	-0.793	1.75	1.2	0.541	-0.287	-0.782	0.056	-0.089	-0.167	-0.25	0.011	-0.0878	0.192843	0.714797
PF3D7_0916700	RNA-binding protein musashi, putative		0.752	0.211	-1.181	-1.665	-1.772	0.73	-0.111	-1.442	-1.622	-1.785	-0.022	-0.322	-0.261	0.043	-0.013	-0.115	0.192945	0.714565
PF3D7_1447600	conserved Plasmodium protein, unknown function		0.687	0.403	0.18	-0.125	0.03	1.721	0.402	0.047	0.124	0.482	1.034	-0.001	-0.133	0.249	0.452	0.3202	0.193331	0.713698
PF3D7_0422700	eukaryotic initiation factor 4A-III, putative		0.71	0.519	0.712	0.082	-1.127	0.514	0.383	0.65	-0.309	-1.001	-0.196	-0.136	-0.062	-0.391	0.126	-0.1318	0.193644	0.712997
PF3D7_1109400	essential nuclear protein 1, putative		0.397	0.381	0.282	-0.191	-1.559	0.419	0.307	0.271	-0.575	-1.673	0.022	-0.074	-0.011	-0.384	-0.114	-0.1122	0.193999	0.712201
PF3D7_1423000	nucleolar GTP-binding protein 2, putative		1.103	0.73	0.491	-0.231	-0.994	1.026	0.565	0.475	-0.639	-0.946	-0.077	-0.165	-0.016	-0.408	0.048	-0.1236	0.194119	0.711931
PF3D7_1359000	conserved Plasmodium protein, unknown function		0.975	0.817	0.599	-0.442	-1.507	0.879	0.799	0.401	-0.887	-1.439	-0.096	-0.018	-0.198	-0.445	0.068	-0.1378	0.194224	0.711698
PF3D7_1454700	6-phosphogluconate dehydrogenase, decarboxylating, putative		-0.545	-0.207	0.071	0.599	0.091	-0.308	-0.139	0.13	0.567	0.111	0.237	0.068	0.059	-0.032	0.02	0.0704	0.194588	0.710884
PF3D7_0703400	conserved Plasmodium protein, unknown function		1.831	1.565	0.578	0.413	-0.507	2.477	2.012	0.764	0.289	-0.54	0.646	0.447	0.186	-0.124	-0.033	0.2244	0.194882	0.710228
PF3D7_1219000	formin 2		-0.493	-0.169	0.395	-0.174	-0.085	-0.752	-0.12	0.212	-0.662	-0.011	-0.259	0.049	-0.183	-0.488	0.074	-0.1614	0.195648	0.708526
PF3D7_1033700	bromodomain protein 1		0.601	0.574	0.307	0.177	-0.167	0.478	0.444	0.355	0.202	-0.308	-0.123	-0.13	0.048	0.025	-0.141	-0.0642	0.195654	0.708512
PF3D7_0721400	conserved Plasmodium protein, unknown function		-1.391	-0.67	0.17	0.675	0.464	-1.127	-0.575	0.278	0.82	0.34	0.264	0.095	0.108	0.145	-0.124	0.0976	0.195754	0.708289
PF3D7_1229900.1			0.72	0.84	0.397	0.706	0.512	0.832	0.485	0.255	0.684	0.3	0.112	-0.355	-0.142	-0.022	-0.212	-0.1238	0.195992	0.707762
PF3D7_1456300	conserved Plasmodium protein, unknown function		1.569	1.257	0.763	-0.049	-1.014	1.344	1.241	0.817	-0.528	-1.083	-0.225	-0.016	0.054	-0.479	-0.069	-0.147	0.196141	0.707432
PF3D7_1340500	conserved Plasmodium protein, unknown function		1.734	1.323	0.314	-0.753	-0.736	1.763	1.371	-0.059	-1.054	-0.807	0.029	0.048	-0.373	-0.301	-0.071	-0.1336	0.196177	0.707353
PF3D7_0405400	pre-mRNA-processing-splicing factor 8, putative		0.278	0.199	0.142	0.07	-0.556	0.199	0.119	0.168	-0.147	-0.543	-0.079	-0.08	0.026	-0.217	0.013	-0.0674	0.196284	0.707115
PF3D7_1467200	WD repeat-containing protein 79, putative		2.758	2.294	0.811	-0.346	-1.697	2.876	1.903	0.403	-0.78	-1.583	0.118	-0.391	-0.408	-0.434	0.114	-0.2002	0.19638	0.706904
PF3D7_0624900	GAS8-like protein, putative		0.491	0.711	0.192	0.472	0.373	1.033	0.86	0.444	0.425	0.325	0.542	0.149	0.252	-0.047	-0.048	0.1696	0.196605	0.706405
PF3D7_1012600	GMP synthase [glutamine-hydrolyzing]		1.081	0.654	0.624	-0.057	-1.587	0.901	0.647	0.597	-0.687	-1.643	-0.18	-0.007	-0.027	-0.63	-0.056	-0.18	0.197067	0.705386
PF3D7_0301600	Plasmodium exported protein (hyp1), unknown function		1.147	0.809	0.449	-1.743	-3.247	1.125	0.74	0.133	-2.649	-3.247	-0.022	-0.069	-0.316	-0.906	0	-0.2626	0.19828	0.702721
PF3D7_1301700	CX3CL1-binding protein 2		1.475	1.718	-1.528	-4.233	-4.131	1.71	1.319	-1.779	-4.542	-4.258	0.235	-0.399	-0.251	-0.309	-0.127	-0.1702	0.198333	0.702606
PF3D7_1453300	Yos1-like protein, putative		0.489	0.883	0.338	0.502	0.652	1.937	1.067	0.429	0.797	0.669	1.448	0.184	0.091	0.295	0.017	0.407	0.198528	0.702179
PF3D7_0831000	Plasmodium exported protein (PHISTb), unknown function		1.009	2.018	1.355	-1.792	-2.907	1.201	2.067	0.736	-2.369	-3.205	0.192	0.049	-0.619	-0.577	-0.298	-0.2506	0.198591	0.702041
PF3D7_1023800	conserved Plasmodium protein, unknown function		0.014	0.202	-0.782	-0.883	-0.282	0.513	0.29	-0.842	-0.286	-0.333	0.499	0.088	-0.06	0.597	-0.051	0.2146	0.198735	0.701725
PF3D7_0812800	conserved protein, unknown function		0.985	1.265	-0.005	0.206	0.564	0.921	0.81	-0.271	0.215	0.613	-0.064	-0.455	-0.266	0.009	0.049	-0.1454	0.198774	0.701642
PF3D7_0917900	heat shock protein 70		-1.26	-0.49	-0.851	0.546	0.994	-1.171	-0.552	-0.595	0.792	0.972	0.089	-0.062	0.256	0.246	-0.022	0.1014	0.198781	0.701625
PF3D7_0215800	origin recognition complex subunit 5		-0.647	-1.161	0.237	0.84	0.711	-0.781	-0.836	0.552	1.035	0.706	-0.134	0.325	0.315	0.195	-0.005	0.1392	0.199028	0.701087
PF3D7_1301900	Plasmodium exported protein, unknown function		0.586	-0.378	-0.763	-0.689	-0.01	1.045	-0.087	-0.707	NA	-0.061	0.459	0.291	0.056		-0.051	0.18875	0.199159	0.7008
PF3D7_1433000	H/ACA ribonucleoprotein complex subunit 3, putative		1.189	1.216	0.74	0.408	-0.728	1.195	0.887	0.731	-0.044	-0.706	0.006	-0.329	-0.009	-0.452	0.022	-0.1524	0.199461	0.700143
PF3D7_1031800	conserved Plasmodium protein, unknown function		-1.318	-0.812	-1.849	0.06	1.143	-0.202	-0.91	-1.417	0.641	0.947	1.116	-0.098	0.432	0.581	-0.196	0.367	0.199728	0.699561
PF3D7_1014800	conserved Plasmodium protein, unknown function		-0.277	-0.197	-0.092	0.004	0.477	1.066	0.729	-0.139	-0.024	0.504	1.343	0.926	-0.047	-0.028	0.027	0.4442	0.199949	0.69908
PF3D7_1458600	conserved Plasmodium protein, unknown function		1.013	0.767	0.172	-0.187	-0.344	1.068	0.58	-0.014	-0.276	-0.324	0.055	-0.187	-0.186	-0.089	0.02	-0.0774	0.199956	0.699065
PF3D7_0418400	conserved Plasmodium protein, unknown function		1.368	1.003	0.499	0.218	-0.329	1.11	0.765	0.413	0.258	-0.285	-0.258	-0.238	-0.086	0.04	0.044	-0.0996	0.200296	0.698327
PF3D7_0220600	Plasmodium exported protein (hyp9), unknown function		-0.108	0.74	0.671	-0.055	-0.774	-0.41	0.803	0.608	-0.239	-0.784	-0.302	0.063	-0.063	-0.184	-0.01	-0.0992	0.200368	0.698171
PF3D7_1028500	partial CSTF domain-containing protein, putative		0.561	0.212	0.1	-0.034	-0.37	0.5	0.136	0.111	-0.257	-0.353	-0.061	-0.076	0.011	-0.223	0.017	-0.0664	0.200384	0.698137
PF3D7_0626100	oxidoreductase, short-chain dehydrogenase family, putative		-0.296	0.399	0.682	0.799	0.327	-0.538	0.503	0.661	0.684	0.115	-0.242	0.104	-0.021	-0.115	-0.212	-0.0972	0.200828	0.697175
PF3D7_0507500	subtilisin-like protease 1		-0.665	-2.205	-3.939	-4.029	-1.807	-2.156	-2.963	-4.237	-3.577	-2.143	-1.491	-0.758	-0.298	0.452	-0.336	-0.4862	0.200942	0.696929
PF3D7_1119900	conserved Plasmodium protein, unknown function		0.828	0.332	-0.516	-0.498	-0.132	0.815	0.221	-0.533	-0.48	-0.175	-0.013	-0.111	-0.017	0.018	-0.043	-0.0332	0.201212	0.696346
PF3D7_1227100	DNA helicase 60		0.257	0.107	0.64	0.41	-0.408	0.05	0.178	0.627	0.051	-0.479	-0.207	0.071	-0.013	-0.359	-0.071	-0.1158	0.201335	0.696081
PF3D7_0403300	conserved Plasmodium protein, unknown function		1.641	1.021	0.528	0.26	0.107	1.327	0.917	0.151	0.383	0.077	-0.314	-0.104	-0.377	0.123	-0.03	-0.1404	0.201397	0.695946
PF3D7_0918200	50S ribosomal protein L3, apicoplast, putative		-0.244	-0.702	-0.214	0.249	0.466	-0.107	-0.35	-0.088	0.356	0.332	0.137	0.352	0.126	0.107	-0.134	0.1176	0.201751	0.695185
PF3D7_1216000	serine--tRNA ligase, putative		-0.268	-0.087	0.349	0.366	-0.013	-0.255	0.034	0.379	0.395	-0.03	0.013	0.121	0.03	0.029	-0.017	0.0352	0.201764	0.695156
PF3D7_0528800	nucleolar preribosomal GTPase, putative		1.22	0.927	0.651	-0.419	-2.017	1.094	0.876	0.617	-1.139	-2.085	-0.126	-0.051	-0.034	-0.72	-0.068	-0.1998	0.201815	0.695046
PF3D7_0220700	Plasmodium exported protein (hyp9), unknown function		1.221	0.42	-0.369	-1.494	-2.907	0.947	0.024	-0.599	-2.191	-2.58	-0.274	-0.396	-0.23	-0.697	0.327	-0.254	0.201988	0.694675
PF3D7_1465300	tRNA 3'-trailer sequence RNase, putative		1.795	1.759	0.673	0.086	-0.73	1.91	1.663	0.462	-0.19	-0.779	0.115	-0.096	-0.211	-0.276	-0.049	-0.1034	0.202215	0.694186
PF3D7_0322800	conserved Plasmodium protein, unknown function		0.546	0.762	NA	0.221	0.028	1.297	1.022	0.249	0.228	0.103	0.751	0.26		0.007	0.075	0.27325	0.202284	0.694038
PF3D7_1021000	conserved Plasmodium protein, unknown function		-0.269	-0.82	-0.097	0.264	0.593	-0.035	-0.669	0.081	0.379	0.435	0.234	0.151	0.178	0.115	-0.158	0.104	0.2026	0.693361
PF3D7_1017700	conserved Plasmodium protein, unknown function		2.072	1.158	-0.124	-0.511	-0.179	2.359	1.211	-0.281	-0.335	0.077	0.287	0.053	-0.157	0.176	0.256	0.123	0.202767	0.693003
PF3D7_0215400	conserved Plasmodium protein, unknown function		0.18	0.124	0.203	-0.429	-0.649	0.083	0.192	-0.004	-0.7	-0.631	-0.097	0.068	-0.207	-0.271	0.018	-0.0978	0.203198	0.692081
PF3D7_1363700	conserved Plasmodium protein, unknown function		-1.456	-1.435	0.311	0.667	0.501	-0.291	-0.657	0.28	0.78	0.384	1.165	0.778	-0.031	0.113	-0.117	0.3816	0.203329	0.6918
PF3D7_0403400	conserved Plasmodium protein, unknown function		1.272	0.693	0.009	-0.051	-0.133	1.126	0.337	-0.104	0.031	-0.154	-0.146	-0.356	-0.113	0.082	-0.021	-0.1108	0.203709	0.69099
PF3D7_0911000	phosphatidylinositol N-acetylglucosaminyltransferase, putative		-0.127	-0.196	-0.417	0.78	0.939	-0.578	-1.03	-0.738	1.123	0.75	-0.451	-0.834	-0.321	0.343	-0.189	-0.2904	0.204062	0.690237
PF3D7_0718900	conserved Plasmodium protein, unknown function		0.425	0.31	-0.03	0.132	0.392	0.168	0.532	0.462	0.476	0.545	-0.257	0.222	0.492	0.344	0.153	0.1908	0.204288	0.689757
PF3D7_1125700	kelch domain-containing protein, putative		-0.285	-1.669	-2.523	-2.658	-2.26	-1.082	-2.08	-2.662	-2.491	-2.328	-0.797	-0.411	-0.139	0.167	-0.068	-0.2496	0.204884	0.688493
PF3D7_1401400	early transcribed membrane protein 14.1		1.931	0.192	-1.722	-3.24	-3.144	1.313	-0.187	-1.964	-2.912	-3.411	-0.618	-0.379	-0.242	0.328	-0.267	-0.2356	0.205022	0.6882
PF3D7_0806800	V-type proton ATPase subunit a, putative		-0.063	-0.536	-0.88	-1.111	-0.635	-0.424	-0.598	-0.892	-1.104	-0.712	-0.361	-0.062	-0.012	0.007	-0.077	-0.101	0.205154	0.68792
PF3D7_1447200	conserved Plasmodium protein, unknown function		0.765	0.5	-0.05	-0.049	-0.388	0.723	0.26	-0.144	-0.044	-0.37	-0.042	-0.24	-0.094	0.005	0.018	-0.0706	0.205165	0.687896
PF3D7_1324600	conserved Plasmodium protein, unknown function		-0.222	0.071	0.27	0.793	0.695	-0.463	-0.227	0.399	0.709	0.624	-0.241	-0.298	0.129	-0.084	-0.071	-0.113	0.205187	0.68785
PF3D7_1129100	parasitophorous vacuolar protein 1		-0.082	0.206	0.373	-0.502	-1.435	-0.165	0.365	0.106	-0.844	-1.555	-0.083	0.159	-0.267	-0.342	-0.12	-0.1306	0.205472	0.687247
PF3D7_1001100.1			2.09	-1.174	-2.351	-2.878	-3.255	1.556	-1.704	-2.588	-2.81	-3.107	-0.534	-0.53	-0.237	0.068	0.148	-0.217	0.205675	0.686819
PF3D7_1123900	splicing factor, putative		0.824	0.95	0.851	0.106	-1.569	0.884	0.913	0.603	-0.463	-1.619	0.06	-0.037	-0.248	-0.569	-0.05	-0.1688	0.205803	0.686548
PF3D7_0717100	conserved Plasmodium protein, unknown function		-1.233	-0.098	0.389	0.457	0.304	-1.331	0.11	0.488	0.531	0.392	-0.098	0.208	0.099	0.074	0.088	0.0742	0.205814	0.686524
PF3D7_0815300	FAD-dependent monooxygenase, putative		-0.215	-0.859	0.565	0.822	0.647	-0.129	-0.297	0.616	0.874	0.668	0.086	0.562	0.051	0.052	0.021	0.1544	0.206154	0.685809
PF3D7_1219600	aminophospholipid-transporting P-ATPase		-0.502	-0.148	0.078	-0.358	-0.037	-0.432	-0.053	-0.003	-0.286	0.057	0.07	0.095	-0.081	0.072	0.094	0.05	0.206201	0.685709
PF3D7_1001300	Plasmodium exported protein (PHISTa), unknown function		-0.079	-1.694	0.493	0.999	0.061	0.031	-1.426	0.7	0.843	0.178	0.11	0.268	0.207	-0.156	0.117	0.1092	0.206567	0.684938
PF3D7_1343900	U4/U6 small nuclear ribonucleoprotein PRP4, putative		1.067	0.84	0.296	-0.006	-0.052	1.167	0.713	0.106	-0.254	-0.06	0.1	-0.127	-0.19	-0.248	-0.008	-0.0946	0.206847	0.684352
PF3D7_0610800	transketolase		0.553	0.373	0.589	0.051	-1.357	0.449	0.459	0.486	-0.397	-1.442	-0.104	0.086	-0.103	-0.448	-0.085	-0.1308	0.206944	0.684148
PF3D7_1008400	26S protease regulatory subunit 4, putative		-1.397	-0.812	-0.439	0.203	0.615	-1.342	-0.81	-0.34	0.352	0.569	0.055	0.002	0.099	0.149	-0.046	0.0518	0.20707	0.683884
PF3D7_0817200	conserved Plasmodium protein, unknown function		0.566	0.074	-0.472	-0.486	0.225	0.341	-0.279	-0.65	-0.3	0.12	-0.225	-0.353	-0.178	0.186	-0.105	-0.135	0.207333	0.683333
PF3D7_0720500	conserved Plasmodium protein, unknown function		-0.462	0.075	0.534	0.808	0.7	-0.076	0.182	0.423	1.074	0.715	0.386	0.107	-0.111	0.266	0.015	0.1326	0.207459	0.683067
PF3D7_0525100	acyl-CoA synthetase		0.244	-0.471	-0.251	-0.098	-0.786	-0.123	-0.633	-0.071	-0.382	-0.863	-0.367	-0.162	0.18	-0.284	-0.077	-0.142	0.207859	0.682232
PF3D7_0201800	knob associated heat shock protein 40		1.415	1.26	0.295	-1.719	-2.955	1.409	1.02	-0.106	-2.351	-2.762	-0.006	-0.24	-0.401	-0.632	0.193	-0.2172	0.207952	0.682038
PF3D7_1207100	small subunit rRNA processing factor, putative		0.483	0.313	0.258	-0.097	-0.864	0.37	0.216	0.274	-0.623	-0.878	-0.113	-0.097	0.016	-0.526	-0.014	-0.1468	0.207997	0.681942
PF3D7_0521400	conserved Plasmodium protein, unknown function		-2.051	-0.591	0.641	0.76	0.173	-1.92	-0.207	0.637	0.742	0.23	0.131	0.384	-0.004	-0.018	0.057	0.11	0.208258	0.681399
PF3D7_1120300	CorA-like Mg2+ transporter protein, putative		0.208	-0.12	-0.2	0.02	0.007	0.507	0.013	0.036	-0.203	0.281	0.299	0.133	0.236	-0.223	0.274	0.1438	0.208391	0.68112
PF3D7_1350200	small nuclear ribonucleoprotein E, putative		0.319	0.265	0.422	0.264	-0.392	0.324	0.232	0.13	0.314	-0.655	0.005	-0.033	-0.292	0.05	-0.263	-0.1066	0.208401	0.681101
PF3D7_0313400	conserved Plasmodium protein, unknown function		1.602	1.23	0.55	-0.142	-0.94	1.541	1.081	0.244	-0.188	-0.858	-0.061	-0.149	-0.306	-0.046	0.082	-0.096	0.208894	0.680074
PF3D7_1015500	conserved Plasmodium protein, unknown function		-1.066	-0.055	0.784	0.444	-0.096	0.542	0.518	1.055	0.298	-0.082	1.608	0.573	0.271	-0.146	0.014	0.464	0.209798	0.678198
PF3D7_1475200	conserved protein, unknown function		-1.1	-0.984	0.276	0.723	0.571	-1.074	-1.116	0.311	0.626	0.485	0.026	-0.132	0.035	-0.097	-0.086	-0.0508	0.210304	0.677153
PF3D7_0205200	conserved Plasmodium protein, unknown function		1.073	0.893	0.025	-0.518	0.518	1.539	1.159	0.067	-0.313	0.343	0.466	0.266	0.042	0.205	-0.175	0.1608	0.21056	0.676623
PF3D7_1249300	protein phosphatase PPM4, putative		-0.534	-0.542	-0.048	0.13	-0.09	-0.569	-0.41	-0.044	0.266	-0.068	-0.035	0.132	0.004	0.136	0.022	0.0518	0.210906	0.675912
PF3D7_1032000	ribosome maturation factor RimM, putative		0.502	-0.226	0.438	0.611	0.454	0.62	0.089	0.543	0.563	0.439	0.118	0.315	0.105	-0.048	-0.015	0.095	0.211099	0.675513
PF3D7_1369500	conserved Plasmodium protein, unknown function		0.747	0.425	0.416	-0.181	-0.776	0.73	0.513	0.277	-0.416	-0.881	-0.017	0.088	-0.139	-0.235	-0.105	-0.0816	0.21148	0.67473
PF3D7_1427700	conserved Plasmodium protein, unknown function		-0.079	-0.438	-0.407	0.619	1.501	0.023	-0.089	0.275	0.861	1.254	0.102	0.349	0.682	0.242	-0.247	0.2256	0.212056	0.673549
PF3D7_0823300	histone acetyltransferase GCN5		-0.298	-0.315	-0.139	-0.27	-0.35	-0.366	-0.127	-0.064	-0.181	-0.324	-0.068	0.188	0.075	0.089	0.026	0.062	0.212291	0.673068
PF3D7_0321300	conserved Plasmodium protein, unknown function		0.52	-0.581	-0.13	0.526	0.734	-0.294	-0.891	0.061	0.415	0.559	-0.814	-0.31	0.191	-0.111	-0.175	-0.2438	0.212361	0.672926
Pfa_npcR_7105			1.491	1.212	0.639	-0.495	-1.687	1.399	1.266	0.321	-1.13	-1.653	-0.092	0.054	-0.318	-0.635	0.034	-0.1914	0.21254	0.67256
PF3D7_1133400	apical membrane antigen 1		-0.891	-2.965	-4.409	-3.356	-1.851	-2.471	-3.977	-4.955	-2.703	-2.133	-1.58	-1.012	-0.546	0.653	-0.282	-0.5534	0.212777	0.672076
PF3D7_1242100	conserved Plasmodium protein, unknown function		0.169	0.373	0.21	0.111	-0.119	0.157	0.162	0.1	0.061	-0.067	-0.012	-0.211	-0.11	-0.05	0.052	-0.0662	0.213169	0.671276
Pfa_vasR_6530a			0.331	0.861	0.181	-0.046	-0.234	1.431	0.872	0.034	0.139	0.24	1.1	0.011	-0.147	0.185	0.474	0.3246	0.213312	0.670985
PF3D7_1457200	thioredoxin 1		-2.983	-1.655	-0.051	1.133	1.499	-2.722	-1.354	-0.05	1.407	1.339	0.261	0.301	0.001	0.274	-0.16	0.1354	0.21335	0.670907
PF3D7_1331000	protein kinase, putative		-0.345	-0.772	-1.167	-0.9	-0.396	-0.224	-0.44	-1.204	-0.665	-0.472	0.121	0.332	-0.037	0.235	-0.076	0.115	0.213523	0.670555
PF3D7_1130400	26S protease regulatory subunit 6A, putative		-0.609	-0.599	-0.286	0.141	0.291	-0.592	-0.437	-0.263	0.133	0.319	0.017	0.162	0.023	-0.008	0.028	0.0444	0.213525	0.670552
PF3D7_1417400	rap guanine nucleotide exchange factor, putative, pseudogene		-0.608	-0.99	-2.095	-1.956	-0.118	-0.998	-1.431	-2.147	-1.826	-0.172	-0.39	-0.441	-0.052	0.13	-0.054	-0.1614	0.213753	0.670087
PF3D7_1310500	conserved protein, unknown function		1.124	0.932	0.358	0.244	0.547	1.079	0.512	0.174	0.294	0.53	-0.045	-0.42	-0.184	0.05	-0.017	-0.1232	0.213767	0.67006
PF3D7_1301400	Plasmodium exported protein (hyp12), unknown function		1.492	2.4	0.14	-2.691	-4.213	1.74	1.968	-0.293	-3.599	-4.179	0.248	-0.432	-0.433	-0.908	0.034	-0.2982	0.214047	0.66949
PF3D7_1020900	ADP-ribosylation factor		-1.316	-1.014	-0.756	-0.244	0.774	-1.317	-0.883	-0.561	0.4	0.718	-0.001	0.131	0.195	0.644	-0.056	0.1826	0.214135	0.669312
PF3D7_0413600	26S protease regulatory subunit 6B, putative		-1.155	-0.867	-0.383	0.103	0.472	-1.159	-0.817	-0.303	0.281	0.439	-0.004	0.05	0.08	0.178	-0.033	0.0542	0.214208	0.669165
PF3D7_1428000	conserved Plasmodium membrane protein, unknown function		-1.331	-1.752	-1.172	0.28	1.145	-1.454	-1.592	-0.795	0.566	1.128	-0.123	0.16	0.377	0.286	-0.017	0.1366	0.214359	0.668858
PF3D7_1237600	periodic tryptophan protein 1, putative		1.204	1.198	0.649	-0.517	-1.027	1.26	1.163	0.369	-0.829	-1.019	0.056	-0.035	-0.28	-0.312	0.008	-0.1126	0.214593	0.668384
PF3D7_1306600	V-type proton ATPase subunit H, putative		-0.002	0.134	0.22	0.098	0.045	0.06	0.226	0.194	0.15	0.032	0.062	0.092	-0.026	0.052	-0.013	0.0334	0.214676	0.668217
PFC10_API0008:tRNA			-1.705	-0.764	-0.451	-0.022	1.291	-1.17	-0.622	-0.601	0.773	1.269	0.535	0.142	-0.15	0.795	-0.022	0.26	0.214828	0.66791
PF3D7_1017600	conserved Plasmodium protein, unknown function		0.691	0.297	0.114	0.029	-1.046	0.6	0.159	0.022	-0.215	-0.922	-0.091	-0.138	-0.092	-0.244	0.124	-0.0882	0.214999	0.667564
PF3D7_1312400	translation initiation factor IF-2, putative		-0.435	-0.577	0.457	0.487	-0.166	0.497	0.097	0.479	0.38	-0.156	0.932	0.674	0.022	-0.107	0.01	0.3062	0.215155	0.667249
PF3D7_1121700	protein GCN20		0.325	0.331	0.195	-0.247	-1.178	0.03	0.343	0.272	-0.415	-1.288	-0.295	0.012	0.077	-0.168	-0.11	-0.0968	0.215173	0.667212
PF3D7_1036500	probable protein, unknown function		-1.336	-3.228	-3.989	-3.864	-2.996	-2.827	-3.778	-3.706	-4.028	-3.249	-1.491	-0.55	0.283	-0.164	-0.253	-0.435	0.21541	0.666734
PF3D7_1470100	conserved Plasmodium protein, unknown function		-0.642	0.465	0.631	0.366	0.007	-0.228	0.662	0.598	0.396	0.009	0.414	0.197	-0.033	0.03	0.002	0.122	0.215535	0.666483
PF3D7_0725400	conserved Plasmodium protein, unknown function		-0.936	-3.305	-5.072	-4.847	-2.085	-3.045	-4.891	-5.174	-4.373	-2.329	-2.109	-1.586	-0.102	0.474	-0.244	-0.7134	0.215616	0.666318
PF3D7_0807400	coenzyme Q-binding protein COQ10 homolog, mitochondrial		-0.504	-0.825	-0.057	0.152	0.512	-0.808	-0.952	-0.013	-0.018	0.569	-0.304	-0.127	0.044	-0.17	0.057	-0.1	0.215661	0.666229
PF3D7_1302600	deoxyhypusine hydroxylase		1.056	0.798	0.346	-0.156	-0.606	0.929	0.677	0.274	-0.262	-0.5	-0.127	-0.121	-0.072	-0.106	0.106	-0.064	0.215684	0.666182
PF3D7_1029600	adenosine deaminase		-0.762	-0.746	0.007	0.309	-1.334	-0.851	-0.963	0.081	-0.228	-1.347	-0.089	-0.217	0.074	-0.537	-0.013	-0.1564	0.215774	0.666001
PF3D7_1110900	ES2 protein, putative		1.132	0.835	0.2	0.02	-0.065	1.108	0.646	0.102	0.082	-0.12	-0.024	-0.189	-0.098	0.062	-0.055	-0.0608	0.215906	0.665736
PF3D7_0109800	phenylalanine--tRNA ligase alpha subunit		0.656	0.376	0.152	-0.037	-0.536	0.506	0.241	0.239	-0.041	-0.686	-0.15	-0.135	0.087	-0.004	-0.15	-0.0704	0.216151	0.665243
PF3D7_1231300	conserved Plasmodium protein, unknown function		-0.215	-0.044	-1.643	-1.479	-0.542	-0.647	-0.69	NA	-1.214	-0.967	-0.432	-0.646		0.265	-0.425	-0.3095	0.216403	0.664737
PF3D7_0525500	WD repeat-containing protein, putative		1.467	1.403	0.678	-0.307	-1.25	1.427	1.284	0.475	-0.609	-1.122	-0.04	-0.119	-0.203	-0.302	0.128	-0.1072	0.216802	0.663937
PF3D7_0703800	conserved Plasmodium protein, unknown function		1.728	1.139	0.048	-0.394	0.226	2.111	1.349	0.296	-0.137	-0.045	0.383	0.21	0.248	0.257	-0.271	0.1654	0.216832	0.663877
PF3D7_1001900	Plasmodium exported protein (hyp16), unknown function		1.384	-0.155	-1.465	-1.702	-2.668	1.651	-0.569	-1.633	-2.128	-2.846	0.267	-0.414	-0.168	-0.426	-0.178	-0.1838	0.216992	0.663556
PF3D7_0608100	conserved Plasmodium protein, unknown function		-0.766	-0.404	0.118	0.46	0.06	-0.501	-0.352	0.175	0.434	0.079	0.265	0.052	0.057	-0.026	0.019	0.0734	0.217054	0.663432
mal_rna_18:rRNA			0.019	-1.42	-1.145	-0.006	-0.184	-1.833	-2.64	-0.988	-0.054	-0.157	-1.852	-1.22	0.157	-0.048	0.027	-0.5872	0.217301	0.662939
PF3D7_0312600	tRNA Valine		-0.151	-0.167	-0.124	-0.287	-0.685	-0.15	-0.174	-0.321	-0.523	-0.654	0.001	-0.007	-0.197	-0.236	0.031	-0.0816	0.217311	0.662919
PF3D7_0105100	conserved Plasmodium protein, unknown function		-1.802	-2.391	0.491	1.642	1.272	NA	-1.829	0.639	1.703	1.282		0.562	0.148	0.061	0.01	0.19525	0.217684	0.662173
PF3D7_1424800	unspecified product		-0.194	0.001	0.266	-0.273	-1.299	-0.42	0.274	-0.219	-0.593	-1.465	-0.226	0.273	-0.485	-0.32	-0.166	-0.1848	0.217837	0.661868
PF3D7_0505700	conserved Plasmodium membrane protein, unknown function		-0.318	-0.346	-0.194	0.333	-0.018	-0.181	-0.446	0.138	0.355	0.113	0.137	-0.1	0.332	0.022	0.131	0.1044	0.217842	0.661858
PF3D7_1347400	conserved Plasmodium protein, unknown function		0.105	0.594	0.319	-0.05	-0.137	0.232	0.549	0.478	-0.095	0.003	0.127	-0.045	0.159	-0.045	0.14	0.0672	0.218559	0.660431
PF3D7_1445400	protein serine/threonine kinase-1		0.367	0.427	0.155	-0.943	-2.055	0.192	0.511	0.077	-1.458	-2.106	-0.175	0.084	-0.078	-0.515	-0.051	-0.147	0.218808	0.659936
PF3D7_1340000	secreted ookinete protein, putative		1.728	1.944	-0.197	-0.299	-0.16	2.649	1.865	-0.024	0.187	-0.262	0.921	-0.079	0.173	0.486	-0.102	0.2798	0.219354	0.658855
PF3D7_1409000	WD repeat-containing protein, putative		1.157	0.909	0.718	0.131	-0.207	0.989	0.835	0.563	0.148	-0.152	-0.168	-0.074	-0.155	0.017	0.055	-0.065	0.21936	0.658843
PF3D7_1014100	conserved Plasmodium protein, unknown function		-2.459	-3.961	-5.275	-5.125	-1.871	-3.877	-4.436	-5.028	-5.084	-2.362	-1.418	-0.475	0.247	0.041	-0.491	-0.4192	0.219513	0.658539
PF3D7_0508800	single-stranded DNA-binding protein		-1.372	-0.72	-0.139	0.546	0.488	-1.46	-0.705	-0.131	0.491	0.467	-0.088	0.015	0.008	-0.055	-0.021	-0.0282	0.219613	0.658342
PF3D7_0936700	lysophospholipase, putative		1.383	0.051	-2.208	-3.015	-3.138	1.455	-0.533	-2.939	-3.025	-3.119	0.072	-0.584	-0.731	-0.01	0.019	-0.2468	0.219716	0.658139
PF3D7_1438700	DNA primase small subunit		-0.815	-1.486	0.12	1.041	0.708	-1.104	-1.682	0.3	0.851	0.617	-0.289	-0.196	0.18	-0.19	-0.091	-0.1172	0.219759	0.658052
PF3D7_1431300	large subunit GTPase 1, putative		1.769	1.258	0.698	-0.624	-1.711	1.648	1.168	0.381	-1.154	-1.524	-0.121	-0.09	-0.317	-0.53	0.187	-0.1742	0.219815	0.657942
Pfa_vasR_6902			2.823	2.436	0.271	0.254	0.13	3.101	2.229	-0.027	-0.285	-0.069	0.278	-0.207	-0.298	-0.539	-0.199	-0.193	0.219852	0.657869
PF3D7_1020800	dihydrolipoamide acyltransferase component E2		1.455	1.23	0.028	-0.33	0.027	1.235	0.97	-0.048	-0.213	-0.022	-0.22	-0.26	-0.076	0.117	-0.049	-0.0976	0.219876	0.657822
PF3D7_0405700	lysine decarboxylase, putative		-0.495	0.721	1.023	0.195	-0.553	-1.082	0.917	0.685	-0.231	-0.484	-0.587	0.196	-0.338	-0.426	0.069	-0.2172	0.220168	0.657245
PF3D7_1364800	DNA-directed RNA polymerases I, II, and III subunit RPABC1, putative		0.873	0.527	0.243	-0.421	-1.752	0.763	0.541	0.26	-0.927	-1.863	-0.11	0.014	0.017	-0.506	-0.111	-0.1392	0.220395	0.656799
PF3D7_1306400	26S protease regulatory subunit 10B, putative		-2.035	-1.23	-0.449	0.102	0.533	-2.099	-0.927	-0.302	0.305	0.473	-0.064	0.303	0.147	0.203	-0.06	0.1058	0.220442	0.656706
PF3D7_1417100	conserved Plasmodium protein, unknown function		-1.744	-1.861	0.296	0.889	0.981	NA	-1.191	0.531	1.235	0.806		0.67	0.235	0.346	-0.175	0.269	0.22066	0.656276
PF3D7_1358900	GTP-binding protein, putative		0.48	0.682	0.588	0.358	-0.219	0.587	0.624	0.316	0.244	-0.322	0.107	-0.058	-0.272	-0.114	-0.103	-0.088	0.220707	0.656183
PF3D7_0628300	choline/ethanolaminephosphotransferase, putative		-0.314	-3.161	-2.245	-1.403	-1.206	-1.6	-3.47	-1.949	-1.601	-1.565	-1.286	-0.309	0.296	-0.198	-0.359	-0.3712	0.221428	0.654767
PF3D7_1346600	conserved Plasmodium protein, unknown function		-1.576	-1.335	-0.671	0.536	1.163	-1.46	-1.417	-0.293	0.929	1.101	0.116	-0.082	0.378	0.393	-0.062	0.1486	0.221466	0.654693
PF3D7_1408500	conserved Plasmodium protein, unknown function		0.604	0.673	0.612	0.004	-1.152	0.44	0.681	0.667	-0.264	-1.207	-0.164	0.008	0.055	-0.268	-0.055	-0.0848	0.221971	0.653704
PF3D7_1415800	dimethyladenosine transferase, putative		1.144	0.974	0.905	-0.573	-1.613	1.216	0.879	0.571	-1.021	-1.559	0.072	-0.095	-0.334	-0.448	0.054	-0.1502	0.222405	0.652855
PF3D7_0827700	magnesium transporter, putative		0.396	0.377	0.28	0.151	0.298	0.56	0.688	NA	0.065	0.412	0.164	0.311		-0.086	0.114	0.12575	0.222837	0.652012
PF3D7_1002800	DnaJ protein, putative		-0.538	-0.731	0.506	0.966	0.496	-0.81	-1.189	0.656	0.807	0.482	-0.272	-0.458	0.15	-0.159	-0.014	-0.1506	0.222913	0.651864
PF3D7_0730000	conserved Plasmodium protein, unknown function		-0.019	0.585	1.622	0.729	-0.491	-0.723	0.985	1.093	-0.206	-0.481	-0.704	0.4	-0.529	-0.935	0.01	-0.3516	0.223179	0.651346
PF13TR007			0.453	0.6	0.554	-0.134	-0.42	0.678	0.515	0.014	-0.272	-0.866	0.225	-0.085	-0.54	-0.138	-0.446	-0.1968	0.223391	0.650935
PF3D7_0909900	helicase SKI2W, putative		0.699	0.237	-0.072	0.059	-0.062	0.551	-0.02	-0.013	-0.044	-0.032	-0.148	-0.257	0.059	-0.103	0.03	-0.0838	0.223565	0.650597
PF3D7_0407600	conserved Plasmodium protein, unknown function		0.797	0.81	0.013	-0.11	0.573	1.483	0.876	0.029	0.234	0.475	0.686	0.066	0.016	0.344	-0.098	0.2028	0.223684	0.650365
PF3D7_1417500	H/ACA ribonucleoprotein complex subunit 4, putative		0.835	0.713	0.867	0.362	-0.894	0.768	0.702	0.692	-0.269	-0.87	-0.067	-0.011	-0.175	-0.631	0.024	-0.172	0.223761	0.650215
PF3D7_1354100	conserved Plasmodium protein, unknown function		0.151	0.646	0.746	-0.495	-0.386	0.837	1.413	0.626	-0.417	-0.44	0.686	0.767	-0.12	0.078	-0.054	0.2714	0.224238	0.649291
PF3D7_0112000	TatD-like deoxyribonuclease		0.55	0.193	0.146	0.423	-0.219	0.341	0.102	0.243	0.275	-0.246	-0.209	-0.091	0.097	-0.148	-0.027	-0.0756	0.224327	0.649118
PF3D7_1475600	bromodomain protein, putative		0.851	0.485	0.057	-0.373	-1.01	0.817	0.329	-0.048	-0.487	-0.916	-0.034	-0.156	-0.105	-0.114	0.094	-0.063	0.224391	0.648994
PF3D7_0616600	conserved protein, unknown function		-0.266	-0.359	-0.104	0.386	0.827	-0.189	-0.452	0.16	0.56	0.847	0.077	-0.093	0.264	0.174	0.02	0.0884	0.224559	0.64867
PF3D7_0902500	serine/threonine protein kinase, FIKK family		0.736	-0.289	-3.589	-5.26	-5.054	0.784	-0.968	-4.28	NA	-5.015	0.048	-0.679	-0.691		0.039	-0.32075	0.224658	0.648478
PF3D7_1025700	conserved Plasmodium protein, unknown function		-1.337	-1.939	0.348	1.128	0.384	-2.299	-2.354	0.68	0.781	0.267	-0.962	-0.415	0.332	-0.347	-0.117	-0.3018	0.225028	0.647763
PF3D7_1355800	splicing factor 3B subunit 5, putative		0.762	0.393	0.281	-0.121	-0.682	0.653	0.495	0.168	-0.213	-0.76	-0.109	0.102	-0.113	-0.092	-0.078	-0.058	0.225249	0.647337
PF3D7_0316800	40S ribosomal protein S15A, putative		0.374	0.81	0.891	0.258	-0.557	0.406	0.832	0.428	0.179	-0.717	0.032	0.022	-0.463	-0.079	-0.16	-0.1296	0.225318	0.647203
PF3D7_1353500	RNA polymerase II transcription factor B subunit 4, putative		0.319	1.049	0.526	0.556	-0.123	1.085	1.241	0.405	0.673	-0.017	0.766	0.192	-0.121	0.117	0.106	0.212	0.225462	0.646927
PF3D7_0111300	replication factor c protein, putative		-1.896	-1.918	-0.19	0.873	0.765	-1.896	-1.657	0.112	0.844	0.752	0	0.261	0.302	-0.029	-0.013	0.1042	0.225681	0.646505
PF3D7_1119300	splicing factor U2AF small subunit, putative		0.122	-0.009	0.112	0.195	-0.446	0.078	0.075	0.431	0.18	-0.332	-0.044	0.084	0.319	-0.015	0.114	0.0916	0.225845	0.64619
PF3D7_0515000	pre-mRNA-splicing factor CWC2, putative		0.384	0.205	0.204	-0.121	-0.325	0.179	0.172	0.047	-0.118	-0.277	-0.205	-0.033	-0.157	0.003	0.048	-0.0688	0.226412	0.645101
PF3D7_1234500	conserved Plasmodium protein, unknown function		1.071	0.81	0.406	0.051	-0.33	1.105	0.617	0.385	-0.043	-0.34	0.034	-0.193	-0.021	-0.094	-0.01	-0.0568	0.226528	0.644878
PF3D7_0825500	protein KRI1, putative		1.243	0.848	0.394	-0.606	-1.754	1.228	0.794	0.248	-1.022	-1.704	-0.015	-0.054	-0.146	-0.416	0.05	-0.1162	0.22658	0.644778
PF3D7_0622600	cytochrome b-c1 complex subunit 9, putative		-0.58	-0.545	-0.781	-0.167	0.264	-0.724	-0.804	-1.329	-0.068	0.296	-0.144	-0.259	-0.548	0.099	0.032	-0.164	0.226966	0.644039
PF3D7_1324500	DEAD box helicase, putative		-0.831	-1.232	0.328	1.225	0.796	-0.562	-1.151	0.608	1.213	0.706	0.269	0.081	0.28	-0.012	-0.09	0.1056	0.227243	0.643509
PF3D7_0218300	apicoplast RNA methyltransferase precursor, putative		0.516	0.157	0.61	0.52	0.242	0.797	0.464	0.655	0.644	0.086	0.281	0.307	0.045	0.124	-0.156	0.1202	0.227827	0.642394
PF3D7_1464000	YL1 nuclear protein, putative		1.344	0.446	0.257	0.13	-0.776	1.19	0.286	0.194	-0.122	-0.629	-0.154	-0.16	-0.063	-0.252	0.147	-0.0964	0.228129	0.64182
PF3D7_1319300	tRNA (guanine(26)-N(2))-dimethyltransferase, putative		1.127	0.712	0.49	-0.684	-2.073	0.997	0.787	0.348	-1.255	-2.092	-0.13	0.075	-0.142	-0.571	-0.019	-0.1574	0.228227	0.641632
PF3D7_0727300	DNA (cytosine-5)-methyltransferase		1.324	0.947	0.613	0.218	-0.132	1.184	0.896	0.625	0.066	-0.084	-0.14	-0.051	0.012	-0.152	0.048	-0.0566	0.228389	0.641324
PF3D7_0527600	conserved Plasmodium protein, unknown function		-0.415	-0.456	-0.517	-0.095	0.12	-0.295	-0.73	-0.569	-0.159	-0.11	0.12	-0.274	-0.052	-0.064	-0.23	-0.1	0.228609	0.640906
PF3D7_1224800	conserved Plasmodium protein, unknown function		1.545	0.084	-0.005	0.421	0.566	1.238	-0.142	-0.126	0.437	0.669	-0.307	-0.226	-0.121	0.016	0.103	-0.107	0.228676	0.640779
PF3D7_0717300	transcription initiation factor IIE subunit alpha, putative		-0.006	0.433	-0.301	-0.67	-0.96	0.134	0.351	-0.442	-1.067	-1.087	0.14	-0.082	-0.141	-0.397	-0.127	-0.1214	0.228725	0.640686
Pfa_npcR_6793			-0.248	-0.474	0.106	0.472	-0.406	-0.314	-0.231	-0.402	0.201	-0.703	-0.066	0.243	-0.508	-0.271	-0.297	-0.1798	0.229125	0.639927
PF3D7_1202100.1			-0.708	0.3	0.208	0.652	0.535	-0.295	0.142	0.38	0.73	0.679	0.413	-0.158	0.172	0.078	0.144	0.1298	0.229303	0.63959
PF3D7_0221700	Plasmodium exported protein, unknown function		1.194	1.128	0.5	-0.96	-1.408	1.085	0.973	0.227	-1.095	-1.245	-0.109	-0.155	-0.273	-0.135	0.163	-0.1018	0.229792	0.638666
mal_rna_10:rRNA			-0.246	-1.131	-1.09	-0.194	-0.234	-1.84	-2.596	-0.893	0.025	-0.424	-1.594	-1.465	0.197	0.219	-0.19	-0.5666	0.229864	0.63853
PF3D7_1133100	conserved Plasmodium protein, unknown function		1.23	0.863	0.567	-0.782	-1.805	1.187	0.81	0.4	-1.387	-1.755	-0.043	-0.053	-0.167	-0.605	0.05	-0.1636	0.22991	0.638442
PF3D7_0416800	small GTP-binding protein sar1		-1.316	-0.547	-0.109	0.327	0.355	-1.267	-0.27	-0.05	0.598	0.233	0.049	0.277	0.059	0.271	-0.122	0.1068	0.229934	0.638398
PF3D7_1214700	conserved Plasmodium protein, unknown function		-0.133	0.135	-0.102	-0.176	-0.144	-0.011	-0.107	-0.267	-0.478	-0.123	0.122	-0.242	-0.165	-0.302	0.021	-0.1132	0.230356	0.6376
PF3D7_0527900	ATP-dependent RNA helicase DDX41, putative		1.125	0.595	0.135	-0.38	-1.046	0.815	0.354	0.005	-0.52	-0.845	-0.31	-0.241	-0.13	-0.14	0.201	-0.124	0.230752	0.636854
PF3D7_0935000	U2 small nuclear ribonucleoprotein B'', putative		0.717	0.504	0.11	0.162	0.002	0.584	0.248	0.245	-0.126	-0.01	-0.133	-0.256	0.135	-0.288	-0.012	-0.1108	0.230808	0.636749
PF3D7_1347700	ethanolamine-phosphate cytidylyltransferase		0.217	-0.805	-1.319	-1.375	-1.522	-0.15	-1.032	-1.25	-1.458	-1.489	-0.367	-0.227	0.069	-0.083	0.033	-0.115	0.231045	0.636303
PF3D7_0519000	histone RNA hairpin-binding protein, putative		0.262	0.74	0.484	-0.233	-0.49	0.553	0.764	0.844	-0.387	-0.36	0.291	0.024	0.36	-0.154	0.13	0.1302	0.23155	0.635355
PF3D7_0626300	3-oxoacyl-acyl-carrier protein synthase I/II		0.054	NA	0.328	1.57	0.695	0.612	-0.019	0.78	1.3	1.073	0.558		0.452	-0.27	0.378	0.2795	0.231589	0.635283
PF3D7_0103100	vacuolar protein sorting-associated protein 51, putative		0.08	-0.079	-0.385	-0.146	0.225	0.119	-0.141	-0.34	0.076	0.304	0.039	-0.062	0.045	0.222	0.079	0.0646	0.231661	0.635148
PF3D7_0612900	nucleolar GTP-binding protein 1, putative		0.906	0.662	0.631	-0.27	-1.52	0.74	0.762	0.414	-0.882	-1.498	-0.166	0.1	-0.217	-0.612	0.022	-0.1746	0.231708	0.635059
PF3D7_1227800	elongator complex protein 3, putative		1.212	0.796	0.611	-0.794	-2.213	1.034	0.857	0.448	-1.326	-2.16	-0.178	0.061	-0.163	-0.532	0.053	-0.1518	0.231997	0.634518
PF3D7_1343500	conserved Plasmodium protein, unknown function		-1.356	-1.871	-0.095	0.616	0.936	-1.409	-1.199	0.041	0.827	0.897	-0.053	0.672	0.136	0.211	-0.039	0.1854	0.23206	0.6344
PF3D7_1212300	WD repeat-containing protein, putative		-0.361	-0.128	0.777	0.599	-0.254	-0.41	-0.164	0.732	0.276	-0.229	-0.049	-0.036	-0.045	-0.323	0.025	-0.0856	0.232203	0.634131
PF3D7_0214600	serine/threonine protein kinase, putative		-0.283	-1.837	-2.686	-3.325	-2.33	-1.354	-2.565	-3.104	-2.968	-2.281	-1.071	-0.728	-0.418	0.357	0.049	-0.3622	0.232212	0.634115
PF3D7_1423500	conserved Plasmodium protein, unknown function		0.421	0.407	-1.238	-1.608	-0.151	1.083	0.431	-1.418	-1.305	0.034	0.662	0.024	-0.18	0.303	0.185	0.1988	0.23235	0.633857
PF3D7_1443800	pre-mRNA-splicing factor CWC24, putative		-0.095	0.132	0.229	0.305	0.015	-0.043	0.145	0.26	0.276	0.043	0.052	0.013	0.031	-0.029	0.028	0.019	0.232536	0.63351
PF3D7_0816300	conserved Plasmodium protein, unknown function		0.933	2.416	0.49	0.263	0.082	0.576	1.889	0.417	NA	0.191	-0.357	-0.527	-0.073		0.109	-0.212	0.232761	0.633089
PF3D7_1222300	endoplasmin, putative		-2.149	-0.9	0.025	0.733	0.558	-2.252	-0.634	0.209	1.013	0.501	-0.103	0.266	0.184	0.28	-0.057	0.114	0.233044	0.632563
PF3D7_0729500	mRNA (N6-adenosine)-methyltransferase, putative		1.031	1.02	0.58	-0.32	-1.188	1.019	0.956	0.394	-0.595	-1.1	-0.012	-0.064	-0.186	-0.275	0.088	-0.0898	0.233154	0.632357
PF3D7_0625500	conserved Plasmodium membrane protein, unknown function		1.529	0.911	-0.273	0.136	0.096	1.474	1.107	-0.083	0.279	0.032	-0.055	0.196	0.19	0.143	-0.064	0.082	0.233687	0.631365
PF3D7_0404100	AP2 domain transcription factor AP2-SP2, putative		0.302	0.012	-0.093	-0.034	0.538	0.766	0.13	-0.172	0.154	0.515	0.464	0.118	-0.079	0.188	-0.023	0.1336	0.234055	0.630682
PF3D7_0718300	cysteine repeat modular protein 2		-0.316	-0.538	-0.325	-0.106	0.378	0.361	-0.007	-0.221	0.022	0.112	0.677	0.531	0.104	0.128	-0.266	0.2348	0.234111	0.630579
PF3D7_0618100	conserved Plasmodium protein, unknown function		-1.195	-1.379	-0.329	-0.333	-0.399	-2.22	-1.264	-0.398	-0.689	-0.468	-1.025	0.115	-0.069	-0.356	-0.069	-0.2808	0.23441	0.630023
PF3D7_1248900	26S protease regulatory subunit 8, putative		-1.093	-0.895	-0.447	0.22	0.589	-1.035	-0.799	-0.358	0.304	0.502	0.058	0.096	0.089	0.084	-0.087	0.048	0.234889	0.629137
PF3D7_1315400	zinc finger (CCCH type) protein, putative		-0.041	-0.031	0.085	-0.015	-0.611	-0.249	0.048	0.117	-0.31	-0.71	-0.208	0.079	0.032	-0.295	-0.099	-0.0982	0.235551	0.627916
PF3D7_1236300	conserved Plasmodium protein, unknown function		0.599	0.172	-0.057	0.727	0.82	-0.736	-0.29	-0.015	0.833	0.645	-1.335	-0.462	0.042	0.106	-0.175	-0.3648	0.236367	0.626413
PF3D7_1108700	heat shock protein DnaJ homologue Pfj2		-0.614	-0.208	-0.395	-0.009	0.104	-0.589	-0.15	-0.373	0.211	0.075	0.025	0.058	0.022	0.22	-0.029	0.0592	0.236416	0.626323
PF3D7_1313200	methionyl-tRNA formyltransferase, putative		0.021	0.924	0.577	0.634	0.463	0.503	1.065	0.495	0.756	0.468	0.482	0.141	-0.082	0.122	0.005	0.1336	0.236706	0.62579
PF3D7_0314200	conserved Plasmodium protein, unknown function		-1.142	-1.226	-0.004	0.796	0.244	-0.94	-0.886	0.383	0.646	0.199	0.202	0.34	0.387	-0.15	-0.045	0.1468	0.236772	0.62567
PF3D7_1468000	conserved Plasmodium protein, unknown function		0.708	0.466	0.046	0.182	-0.112	0.853	0.481	0.143	0.099	-0.003	0.145	0.015	0.097	-0.083	0.109	0.0566	0.238347	0.622791
PF3D7_1134100	protein disulfide isomerase		-0.422	-0.734	-0.601	0.887	0.893	-0.361	-0.746	-0.188	0.982	0.881	0.061	-0.012	0.413	0.095	-0.012	0.109	0.238797	0.621971
PF3D7_1451800	sortilin		-1.747	-0.732	-0.101	0.139	0.153	-1.728	-0.454	-0.122	0.417	0.104	0.019	0.278	-0.021	0.278	-0.049	0.101	0.239035	0.621539
PF3D7_1142400	coproporphyrinogen-III oxidase		0.223	0.208	0.066	-0.037	-0.328	0.283	0.199	-0.006	-0.153	-0.404	0.06	-0.009	-0.072	-0.116	-0.076	-0.0426	0.239338	0.620989
PF3D7_0621900	signal recognition particle subunit SRP68, putative		0.263	0.013	-0.038	-0.017	-0.525	0.206	-0.025	0.026	-0.132	-0.58	-0.057	-0.038	0.064	-0.115	-0.055	-0.0402	0.239553	0.620598
PF3D7_0219400.1			-1.293	-0.769	-0.425	-0.062	0.591	-1.248	-0.701	-0.358	0.543	0.586	0.045	0.068	0.067	0.605	-0.005	0.156	0.239649	0.620425
PF3D7_0201900	erythrocyte membrane protein 3		-0.992	1.751	0.368	-1.025	-2.608	-1.247	1.606	-0.053	-1.509	-2.287	-0.255	-0.145	-0.421	-0.484	0.321	-0.1968	0.239793	0.620163
PF3D7_0108600	conserved Plasmodium protein, unknown function		0.056	0.07	0.498	0.902	0.67	0.259	-0.133	0.874	1.165	0.721	0.203	-0.203	0.376	0.263	0.051	0.138	0.240037	0.619721
PF3D7_1227300	conserved Plasmodium protein, unknown function		-0.524	-1.116	-1.992	-1.097	1.047	-0.202	-1.109	-2.04	-0.145	1.092	0.322	0.007	-0.048	0.952	0.045	0.2556	0.240157	0.619506
PF3D7_1034500	conserved Plasmodium protein, unknown function		-1.539	-1.729	-0.294	0.402	0.589	-1.628	-1.624	0.014	0.472	0.636	-0.089	0.105	0.308	0.07	0.047	0.0882	0.240478	0.618924
PF3D7_1342700	DNA-directed RNA polymerases I, II, and III subunit RPABC4, putative		1.125	0.908	0.725	-0.142	-0.848	1.043	0.97	0.623	-0.68	-0.897	-0.082	0.062	-0.102	-0.538	-0.049	-0.1418	0.240731	0.618468
PF3D7_1418100	liver specific protein 1, putative		0.283	0.694	0.226	0.132	0.304	0.744	0.668	0.37	0.091	0.391	0.461	-0.026	0.144	-0.041	0.087	0.125	0.240848	0.618258
PF3D7_1026000	conserved Plasmodium protein, unknown function		0.145	0.93	0.816	0.174	-0.969	0.263	0.816	0.665	-0.173	-0.999	0.118	-0.114	-0.151	-0.347	-0.03	-0.1048	0.241005	0.617974
PF3D7_0212900	leucyl/phenylalanyl-tRNA--protein transferase, putative		-2.085	-2.542	-1.917	-0.634	0.506	-2.116	-2.525	-1.607	-0.202	0.456	-0.031	0.017	0.31	0.432	-0.05	0.1356	0.241148	0.617716
PF3D7_1458000	cysteine proteinase falcipain 1		0.671	0.374	-0.065	-0.661	-1.227	0.659	0.262	-0.224	-0.757	-1.143	-0.012	-0.112	-0.159	-0.096	0.084	-0.059	0.241187	0.617647
PF3D7_0416200	conserved protein, unknown function		0.147	0.233	-0.081	-0.236	-0.129	0.246	0.198	-0.035	-0.255	0.045	0.099	-0.035	0.046	-0.019	0.174	0.053	0.241247	0.617538
PF3D7_1026600	conserved Plasmodium protein, unknown function		-0.815	-2.8	-3.798	-3.625	-3.862	-2.359	-3.409	-3.741	-3.754	-3.751	-1.544	-0.609	0.057	-0.129	0.111	-0.4228	0.241351	0.61735
PF3D7_0522700	iron-sulfur assembly protein, putative		0.426	-0.4	0.203	0.859	0.809	0.526	0.438	0.055	1.019	0.985	0.1	0.838	-0.148	0.16	0.176	0.2252	0.241362	0.61733
PF3D7_0520800	conserved Plasmodium protein, unknown function		-0.689	-0.277	0.135	0.42	0.185	-0.545	-0.277	0.164	0.457	0.168	0.144	0	0.029	0.037	-0.017	0.0386	0.241416	0.617235
PF3D7_0624300	CPW-WPC family protein		0.483	0.957	0.39	0.011	0.299	0.209	0.621	-0.026	0.227	0.301	-0.274	-0.336	-0.416	0.216	0.002	-0.1616	0.241733	0.616665
PF3D7_0302800	conserved Plasmodium protein, unknown function		1.315	0.906	-0.108	-0.759	-0.97	1.45	0.796	-0.325	-1.161	-0.995	0.135	-0.11	-0.217	-0.402	-0.025	-0.1238	0.242183	0.615856
PF3D7_1114500	conserved Plasmodium protein, unknown function		-0.726	-0.497	0.338	0.477	0.819	-0.629	-0.186	0.601	0.742	0.579	0.097	0.311	0.263	0.265	-0.24	0.1392	0.242328	0.615596
PF3D7_0817800	conserved Plasmodium protein, unknown function		-0.932	-1.277	-1.058	0.213	0.947	-1.784	-2.583	-0.941	0.409	0.792	-0.852	-1.306	0.117	0.196	-0.155	-0.4	0.242865	0.614635
PF3D7_1020600	conserved Plasmodium membrane protein, unknown function		0.615	0.856	0.497	0.611	0.071	1.336	0.967	0.622	0.567	0.094	0.721	0.111	0.125	-0.044	0.023	0.1872	0.243396	0.613686
PF3D7_1466300	26S proteasome regulatory subunit RPN2, putative		-1.08	-0.569	-0.283	0.073	0.466	-1.05	-0.579	-0.192	0.279	0.438	0.03	-0.01	0.091	0.206	-0.028	0.0578	0.243637	0.613257
PF3D7_1124100	beige/BEACH domain protein, putative		0.173	0.073	-0.14	-0.04	-0.049	0.178	0.059	-0.08	0.123	-0.043	0.005	-0.014	0.06	0.163	0.006	0.044	0.243655	0.613225
PF3D7_1011500	conserved Plasmodium membrane protein, unknown function		0.957	0.653	0.05	-0.598	-1.117	0.83	0.697	-0.226	-0.862	-1.019	-0.127	0.044	-0.276	-0.264	0.098	-0.105	0.244109	0.612416
PF3D7_0627100	ankyrin-repeat protein, putative		0.132	-0.258	-0.583	-0.716	-0.785	-0.144	-0.463	-0.55	-0.73	-0.759	-0.276	-0.205	0.033	-0.014	0.026	-0.0872	0.245245	0.610399
PF3D7_0933600	mitochondrial-processing peptidase subunit beta, putative		-0.469	-0.197	0.461	0.867	0.034	-0.378	-0.003	0.574	0.746	0.111	0.091	0.194	0.113	-0.121	0.077	0.0708	0.245399	0.610127
PF3D7_1034400	flavoprotein subunit of succinate dehydrogenase		-1.28	-1.501	0.346	0.786	0.52	-2.096	-1.631	0.538	0.538	0.401	-0.816	-0.13	0.192	-0.248	-0.119	-0.2242	0.245589	0.609791
PF3D7_0718400	mitochondrial ribosomal protein S8 precursor, putative		-0.556	-0.596	0.434	0.571	-0.013	-1.706	-0.325	0.274	0.364	-0.343	-1.15	0.271	-0.16	-0.207	-0.33	-0.3152	0.245844	0.60934
PF3D7_0611300	conserved Apicomplexan protein, unknown function		-0.517	-0.51	0.42	1.177	0.644	0.247	-0.562	0.788	1.221	0.591	0.764	-0.052	0.368	0.044	-0.053	0.2142	0.245845	0.609338
PF3D7_1310200	conserved Plasmodium protein, unknown function		-0.517	-0.776	-2.134	-2.211	1.106	-0.83	-0.894	-2.826	-2.056	1.089	-0.313	-0.118	-0.692	0.155	-0.017	-0.197	0.246081	0.608922
PF3D7_0505000	conserved Plasmodium membrane protein, unknown function		0.988	0.945	0.57	-0.571	-1.362	1.033	0.907	0.33	-1.067	-1.33	0.045	-0.038	-0.24	-0.496	0.032	-0.1394	0.246205	0.608704
PF3D7_1437600	conserved Plasmodium protein, unknown function		0.717	0.474	0.672	0.651	-0.108	0.786	0.191	0.716	0.176	-0.169	0.069	-0.283	0.044	-0.475	-0.061	-0.1412	0.246218	0.60868
PF3D7_1232700	conserved Plasmodium protein, unknown function		-1.139	-1.701	-1.968	-1.284	0.698	-1.423	-0.931	-1.786	-0.405	0.678	-0.284	0.77	0.182	0.879	-0.02	0.3054	0.246379	0.608396
PF3D7_0728200	actin-like protein, putative		-0.499	-0.411	-0.933	0.162	0.75	0.527	-0.49	-0.483	0.63	0.456	1.026	-0.079	0.45	0.468	-0.294	0.3142	0.246499	0.608184
MAL13P1.415			1.224	0.103	-0.595	-0.626	-0.208	0.476	-0.508	-0.732	-0.365	-0.24	-0.748	-0.611	-0.137	0.261	-0.032	-0.2534	0.24695	0.607391
PF3D7_0629500	amino acid transporter, putative		0.092	-0.091	0.158	-0.511	-1.669	-0.182	0.089	0.127	-0.932	-1.819	-0.274	0.18	-0.031	-0.421	-0.15	-0.1392	0.247097	0.607132
PF3D7_1014400	MO15-related protein kinase		1.343	0.971	0.277	-0.35	-0.64	1.329	0.991	0.242	0.014	-0.467	-0.014	0.02	-0.035	0.364	0.173	0.1016	0.247219	0.606917
PF3D7_1210400	general transcription factor 3C polypeptide 5, putative		1.819	1.324	0.37	0.029	0.125	1.845	0.953	0.11	0.06	0.129	0.026	-0.371	-0.26	0.031	0.004	-0.114	0.247373	0.606648
PF3D7_0410200	tRNA Isoleucine		-0.248	0.099	1.381	0.952	-0.133	0.514	1.199	1.21	0.767	0.09	0.762	1.1	-0.171	-0.185	0.223	0.3458	0.247401	0.606599
PF3D7_0623000	chorismate synthase		-0.459	-0.238	0.404	0.721	0.368	-0.424	-0.271	0.427	0.496	0.232	0.035	-0.033	0.023	-0.225	-0.136	-0.0672	0.247664	0.606137
PF3D7_1423300	serine/threonine protein phosphatase 7		-1.501	-2.583	-4.304	-4.721	-0.513	-2.649	-3.183	-4.613	-4.166	-0.872	-1.148	-0.6	-0.309	0.555	-0.359	-0.3722	0.248009	0.605533
PF3D7_1406500	WD repeat-containing protein 65, putative		0.725	0.606	0.478	0.215	0.271	1.102	0.747	0.515	0.17	0.27	0.377	0.141	0.037	-0.045	-0.001	0.1018	0.248113	0.605351
PF3D7_1438000	eukaryotic translation initiation factor eIF2A, putative		0.748	0.403	0.075	0.057	-0.717	0.569	0.307	0.221	-0.239	-0.784	-0.179	-0.096	0.146	-0.296	-0.067	-0.0984	0.248368	0.604903
PF3D7_1206300	conserved Plasmodium protein, unknown function		-1.195	-1.585	-2.399	-2.143	0.312	-1.853	-1.871	-2.491	-2.098	0.391	-0.658	-0.286	-0.092	0.045	0.079	-0.1824	0.248373	0.604895
PF3D7_1237500	conserved Plasmodium protein, unknown function		0.336	0.307	0.08	-0.293	-0.427	0.317	0.283	0.017	-0.334	-0.391	-0.019	-0.024	-0.063	-0.041	0.036	-0.0222	0.248732	0.604269
PF3D7_0922700	pre-mRNA-splicing factor 18, putative		0.454	0.472	0.335	0.144	-0.08	0.536	0.239	0.037	0.051	-0.038	0.082	-0.233	-0.298	-0.093	0.042	-0.1	0.249235	0.603391
PF3D7_0606800	conserved Plasmodium protein, unknown function		-0.429	-0.821	-1.765	0.111	1.12	-0.404	-0.845	-1.432	0.707	1.048	0.025	-0.024	0.333	0.596	-0.072	0.1716	0.249643	0.602681
PF3D7_1133500	conserved Plasmodium protein, unknown function		0.264	-1.458	-0.07	0.547	0.044	-1.482	-2.191	0.129	0.304	0.168	-1.746	-0.733	0.199	-0.243	0.124	-0.4798	0.250109	0.60187
PF3D7_1122700	conserved Plasmodium protein, unknown function		-2.093	-3.129	-3.452	-0.72	0.924	-1.162	-3.164	-3.538	0.417	0.817	0.931	-0.035	-0.086	1.137	-0.107	0.368	0.250521	0.601157
PF3D7_0807700	serine protease DegP		1	0.86	-0.734	-0.441	0.512	1.377	0.879	-0.797	-0.201	0.502	0.377	0.019	-0.063	0.24	-0.01	0.1126	0.25066	0.600914
PF3D7_0822100	mediator of RNA polymerase II transcription subunit 7, putative		1.108	0.971	1.006	0.31	-1.007	0.892	1.103	0.937	-0.004	-1.053	-0.216	0.132	-0.069	-0.314	-0.046	-0.1026	0.250739	0.600778
PF3D7_1456600	mitochondrial ribosomal protein L28 precursor, putative		0.781	0.411	0.328	0.595	1.037	1.301	0.332	0.52	0.939	0.897	0.52	-0.079	0.192	0.344	-0.14	0.1674	0.250792	0.600687
PF3D7_0310800	conserved Plasmodium protein, unknown function		-0.439	0.018	-0.004	-0.227	-0.549	-0.343	-0.019	-0.394	-0.307	-0.672	0.096	-0.037	-0.39	-0.08	-0.123	-0.1068	0.251515	0.599436
PF3D7_1121200	conserved Plasmodium protein, unknown function		-0.088	0.102	0.527	0.712	0.853	1.043	0.628	0.535	0.958	0.564	1.131	0.526	0.008	0.246	-0.289	0.3244	0.251576	0.599331
PF3D7_0716500	conserved Plasmodium protein, unknown function		-0.732	-0.931	0.765	0.476	0.078	-0.943	-0.653	0.543	0.112	-0.14	-0.211	0.278	-0.222	-0.364	-0.218	-0.1474	0.251692	0.59913
PF3D7_0500900	serine/threonine protein kinase, FIKK family		-0.556	0.307	-1.6	-1.547	0.964	0.546	0.709	-1.509	-1.3	0.663	1.102	0.402	0.091	0.247	-0.301	0.3082	0.251858	0.598844
PF3D7_0925900	conserved Plasmodium protein, unknown function		0.428	0.043	1.232	-0.444	-2.495	0.429	0.243	0.907	-0.987	-2.687	0.001	0.2	-0.325	-0.543	-0.192	-0.1718	0.251913	0.598749
PF3D7_0611400	SWIB/MDM2 domain-containing protein		0.765	0.294	0.198	0.406	0.183	0.636	0.116	0.153	0.453	0.202	-0.129	-0.178	-0.045	0.047	0.019	-0.0572	0.251945	0.598695
PF3D7_1203500	threonylcarbamoyl-AMP synthase, putative		1.794	1.07	0.04	-0.07	-0.989	1.707	0.585	0.066	-0.343	-0.883	-0.087	-0.485	0.026	-0.273	0.106	-0.1426	0.252236	0.598193
PF3D7_1146300	conserved Plasmodium protein, unknown function		1.035	0.847	0.065	-0.15	0.612	1.493	0.799	0.32	0.081	0.456	0.458	-0.048	0.255	0.231	-0.156	0.148	0.252356	0.597986
PF3D7_0726700	conserved Plasmodium protein, unknown function		-0.832	-0.552	-0.06	0.261	0.688	-0.656	-0.437	-0.237	0.742	0.793	0.176	0.115	-0.177	0.481	0.105	0.14	0.25276	0.597292
PF3D7_1111800	peptidyl-prolyl cis-trans isomerase, putative		0.466	0.544	-0.13	-0.097	0.774	0.275	0.169	-0.136	0.034	0.645	-0.191	-0.375	-0.006	0.131	-0.129	-0.114	0.252959	0.596949
PF3D7_0315100	eukaryotic translation initiation factor 4E		0.394	0.275	0.316	0.134	-0.528	0.401	0.218	0.323	-0.209	-0.578	0.007	-0.057	0.007	-0.343	-0.05	-0.0872	0.253133	0.596651
Pfa_snoR_U14b			-0.048	0.177	-0.009	-0.023	-0.873	-0.163	-0.115	-1.052	-0.206	-0.64	-0.115	-0.292	-1.043	-0.183	0.233	-0.28	0.253314	0.59634
PF3D7_0407200	peptidyl-tRNA hydrolase 2, putative		1.581	1.632	0.693	0.408	-0.539	1.545	1.195	0.586	NA	-0.529	-0.036	-0.437	-0.107		0.01	-0.1425	0.253367	0.59625
PF3D7_0822700	thrombospondin-related protein 1, putative		2.19	0.754	-0.228	-0.55	-0.636	2.086	0.532	-0.252	-0.799	-0.502	-0.104	-0.222	-0.024	-0.249	0.134	-0.093	0.253466	0.59608
PF3D7_0706000	importin-7, putative		0.103	-0.022	-0.133	0.173	0.047	0.242	-0.1	0.118	0.282	0.02	0.139	-0.078	0.251	0.109	-0.027	0.0788	0.253609	0.595835
PF3D7_1018000	tRNA pseudouridine synthase, putative		0.894	0.451	0.393	0.316	0.189	1.2	0.567	0.27	0.354	0.315	0.306	0.116	-0.123	0.038	0.126	0.0926	0.253704	0.595673
PF3D7_0107500	lipid/sterol:H+ symporter		-0.025	-0.237	-0.556	-1.385	-2.512	-0.199	-0.191	-0.57	-1.712	-2.506	-0.174	0.046	-0.014	-0.327	0.006	-0.0926	0.253728	0.595631
PF3D7_1227200	potassium channel		0.151	0.233	0.176	0.019	-0.148	0.1	0.254	0.154	-0.054	-0.14	-0.051	0.021	-0.022	-0.073	0.008	-0.0234	0.253972	0.595214
PF3D7_1308600	conserved Plasmodium protein, unknown function		-1.27	-0.815	0.666	0.573	-0.245	0.278	-0.505	0.745	0.388	-0.003	1.548	0.31	0.079	-0.185	0.242	0.3988	0.254068	0.595049
PF3D7_0420300	AP2 domain transcription factor, putative		-1.221	-1.289	-0.962	-1.74	-2.834	-2.425	-1.103	-0.985	-2.342	-2.874	-1.204	0.186	-0.023	-0.602	-0.04	-0.3366	0.254479	0.594348
PF3D7_0509800	phosphatidylinositol 4-kinase		-0.133	-0.184	-0.27	-0.573	-0.453	-0.184	-0.151	-0.369	-0.608	-0.451	-0.051	0.033	-0.099	-0.035	0.002	-0.03	0.255153	0.5932
PF3D7_0915200	ribonuclease H2 subunit C, putative		1.153	1.15	0.559	1.13	0.53	1.364	0.714	0.535	0.897	0.277	0.211	-0.436	-0.024	-0.233	-0.253	-0.147	0.255205	0.593111
PF3D7_0831900	Plasmodium exported protein (PHIST), unknown function, pseudogene		0.96	2.197	1.337	-1.496	-3.413	1.265	2.037	0.577	-2.461	-3.41	0.305	-0.16	-0.76	-0.965	0.003	-0.3154	0.255233	0.593063
PF3D7_0203700	protein MAK16, putative		1.195	0.832	0.589	-0.444	-1.824	1.156	0.752	0.349	-1.114	-1.695	-0.039	-0.08	-0.24	-0.67	0.129	-0.18	0.255772	0.592146
PF3D7_1366300	conserved Plasmodium protein, unknown function		0.502	0.493	0.301	0.023	-0.883	0.447	0.454	0.329	-0.326	-0.909	-0.055	-0.039	0.028	-0.349	-0.026	-0.0882	0.256447	0.591003
PF3D7_0217300	AP-2 complex subunit sigma, putative		0.712	0.379	-0.299	-0.745	0.021	0.698	-0.079	-0.68	-0.594	-0.038	-0.014	-0.458	-0.381	0.151	-0.059	-0.1522	0.257068	0.589952
PF3D7_1248200	pre-mRNA-splicing factor RBM22, putative		0.36	0.329	0.109	-0.148	-0.514	0.339	0.312	-0.012	-0.149	-0.507	-0.021	-0.017	-0.121	-0.001	0.007	-0.0306	0.257144	0.589824
PF3D7_1407100	rRNA 2'-O-methyltransferase fibrillarin, putative		0.817	0.935	0.787	-0.368	-1.89	0.761	0.944	0.35	-1.044	-1.741	-0.056	0.009	-0.437	-0.676	0.149	-0.2022	0.257155	0.589804
PF3D7_0213900	conserved Plasmodium protein, unknown function		1.146	0.735	0.447	-0.44	-1.303	0.851	0.659	0.506	-0.58	-1.272	-0.295	-0.076	0.059	-0.14	0.031	-0.0842	0.257349	0.589478
PF3D7_1034900	methionine--tRNA ligase		0.281	-0.553	-0.738	0.112	-0.394	0.216	-0.903	-0.558	-0.047	-0.573	-0.065	-0.35	0.18	-0.159	-0.179	-0.1146	0.257351	0.589474
PF3D7_1468900	conserved Plasmodium protein, unknown function		0.974	0.944	0.846	0.153	-0.627	1.09	0.935	0.709	-0.095	-0.76	0.116	-0.009	-0.137	-0.248	-0.133	-0.0822	0.257712	0.588865
S2-type_28S:rRNA			0.041	-0.972	-0.966	-0.873	0.3	-0.198	-0.852	-0.547	-0.557	0.425	-0.239	0.12	0.419	0.316	0.125	0.1482	0.257818	0.588687
PF3D7_0502400	merozoite surface protein 8		1.292	0.847	-1.768	-3.597	-3.712	1.498	0.296	-2.338	-3.74	-3.678	0.206	-0.551	-0.57	-0.143	0.034	-0.2048	0.257884	0.588576
PF3D7_0420200	holo-[acyl-carrier-protein] synthase, putative		0.591	-0.315	0.819	0.736	-0.459	1.038	0.548	0.836	0.43	-0.181	0.447	0.863	0.017	-0.306	0.278	0.2598	0.258226	0.588
PF3D7_0524900	S-adenosyl-L-methionine-dependent tRNA 4-demethylwyosine synthase, putative		1.017	0.802	0.656	-0.692	-1.584	1.03	0.878	0.423	-1.101	-1.619	0.013	0.076	-0.233	-0.409	-0.035	-0.1176	0.258375	0.58775
PF3D7_0620300	conserved Plasmodium protein, unknown function		-1.682	-1.51	-1.439	-2.687	-0.085	-2.782	-1.412	-1.66	-2.718	-0.227	-1.1	0.098	-0.221	-0.031	-0.142	-0.2792	0.258432	0.587653
PF3D7_0418100	conserved Plasmodium protein, unknown function		1.23	0.973	0.399	0.146	-0.814	1.192	0.848	0.36	-0.139	-0.729	-0.038	-0.125	-0.039	-0.285	0.085	-0.0804	0.25871	0.587186
PF3D7_0515200	conserved Plasmodium protein, unknown function		0.065	-0.205	-0.28	0.733	0.919	-0.116	-1.052	-0.271	0.661	0.942	-0.181	-0.847	0.009	-0.072	0.023	-0.2136	0.258886	0.586892
PF3D7_1464900	ATP-dependent zinc metalloprotease FTSH, putative		0.296	0.287	0.208	-0.427	-0.581	0.297	0.339	0.084	-0.721	-0.615	0.001	0.052	-0.124	-0.294	-0.034	-0.0798	0.259323	0.58616
PF3D7_1330000.1			0.531	0.766	0.701	0.539	0.064	0.579	0.712	0.427	0.539	-0.018	0.048	-0.054	-0.274	0	-0.082	-0.0724	0.259444	0.585956
PF3D7_0219900	Plasmodium exported protein, unknown function		0.958	0.298	-1.316	-1.956	-1.288	1.205	-0.193	-1.829	-2.238	-1.236	0.247	-0.491	-0.513	-0.282	0.052	-0.1974	0.259706	0.585518
PF3D7_0529000	conserved Plasmodium protein, unknown function		0.114	-0.132	-0.276	-0.541	-0.774	0.002	-0.111	-0.345	-0.521	-0.803	-0.112	0.021	-0.069	0.02	-0.029	-0.0338	0.259763	0.585423
PF3D7_1311000	protein ISD11		2.224	1.612	0.778	-0.505	-1.073	2.082	1.628	0.277	-0.715	-0.943	-0.142	0.016	-0.501	-0.21	0.13	-0.1414	0.259873	0.585238
PF3D7_1405500	COBW domain-containing protein 1, putative		1.277	1.226	0.758	-0.117	-1.284	1.263	1.145	0.57	-0.647	-1.179	-0.014	-0.081	-0.188	-0.53	0.105	-0.1416	0.260445	0.584283
PF3D7_0207100	conserved Plasmodium protein, unknown function		-1.281	-2.09	-2.051	-1.058	-0.851	-2.021	-2.565	-1.901	-1.048	-0.889	-0.74	-0.475	0.15	0.01	-0.038	-0.2186	0.260876	0.583565
Pfa_vasR_6612			1.871	1.961	0.799	0.328	0.97	2.113	1.222	0.532	0.383	0.543	0.242	-0.739	-0.267	0.055	-0.427	-0.2272	0.260908	0.583513
PF3D7_1211900	non-SERCA-type Ca2+ -transporting P-ATPase		-0.353	-0.17	0.124	-0.519	-1.109	-0.37	-0.028	-0.036	-0.937	-1.26	-0.017	0.142	-0.16	-0.418	-0.151	-0.1208	0.261009	0.583345
PfNC10.1			1.044	0.277	-0.572	-0.367	-0.595	1.129	-0.017	-0.597	-0.484	-0.652	0.085	-0.294	-0.025	-0.117	-0.057	-0.0816	0.261216	0.583
[truncated: 3,204 more rows]
